# Supplementary material for: RNA-binding landscape of amiloride: large-scale profiling and structural basis of U–U mismatch recognition
Source: RSC Chem Biol. 2026 Apr 15;7(6):998–1005. doi: 10.1039/d6cb00055j (PMC13147285; doi:10.1039/d6cb00055j)
Supplement: CB-007-D6CB00055J-s002 [file CB-007-D6CB00055J-s002.csv]

Name	RelativeAffinity	Seq	SD	SE	CV	Length	Zscore	Rank
G4_r(UGGU)8	5.774725333	UGGUUGGUUGGUUGGUUGGUUGGUUGGUUGGU	0.160103938	0.092436052	0.027724944	32	6.974771833	1
G4_r(UGGGU)8	5.732379667	UGGGUUGGGUUGGGUUGGGUUGGGUUGGGUUGGGUUGGGU	0.065028421	0.037544176	0.011344053	40	6.899727311	2
G4_r(GGGUU)8	5.688629333	GGGUUGGGUUGGGUUGGGUUGGGUUGGGUUGGGUUGGGUU	0.066422407	0.038348995	0.011676346	40	6.822193453	3
G4_r(UGGGU)6	5.638485667	UGGGUUGGGUUGGGUUGGGUUGGGUUGGGU	0.080783428	0.046640334	0.01432715	30	6.733329401	4
G4_r(UGGU)6	5.637130667	UGGUUGGUUGGUUGGUUGGUUGGU	0.24889637	0.143700386	0.044153025	24	6.730928085	5
pre-miRNA-1229_WT_FL	5.501667333	GGGUAGGGUUUGGGGGAGAGCGUGGGCUGGGGUUCAGGGACA	0.15643652	0.090318667	0.028434384	42	6.490861463	6
G4_r(GGGU)6	5.456339667	GGGUGGGUGGGUGGGUGGGUGGGU	0.144791795	0.083595582	0.026536434	24	6.410532273	7
r(CUG)16	5.442655333	CUGCUGCUGCUGCUGCUGCUGCUGCUGCUGCUGCUGCUGCUGCUGCUG	0.091940774	0.053082031	0.016892632	48	6.386281049	8
G4_r(GGGUU)6	5.430633	GGGUUGGGUUGGGUUGGGUUGGGUUGGGUU	0.08029211	0.046356671	0.014785037	30	6.364975202	9
pre-miRNA-1229_SNP_FL	5.364431333	GGGUAGGGUUUGGGGGAGAGUGUGGGCUGGGGUUCAGGGACA	0.158314254	0.091402777	0.029511843	42	6.24765334	10
G4_2A2_VEGF-Pu22-mt2	5.357962333	AACGGGGCGGGCCCUGGGCGGGGUAA	0.098383506	0.056801743	0.018362112	26	6.23618905	11
G4_2A2_VEGF-Pu22-mt3	5.287462833	AACGGGGCGGGCCUCGGGCGGGGUAA	0.126040373	0.072769443	0.02383759	26	6.111250615	12
r(CGG)16	5.256696667	CGGCGGCGGCGGCGGCGGCGGCGGCGGCGGCGGCGGCGGCGGCGGCGG	0.121497994	0.070146899	0.023112993	48	6.056727154	13
G4_r(UGGGGU)6	5.249418167	UGGGGUUGGGGUUGGGGUUGGGGUUGGGGUUGGGGU	0.091662989	0.052921651	0.017461552	36	6.043828277	14
G4_2A2_NRAS	5.243035667	AAGGGAGGGGCGGGUCGGGAA	0.033048567	0.019080599	0.006303327	21	6.032517281	15
G4_r(UGGGGU)8	5.242141233	UGGGGUUGGGGUUGGGGUUGGGGUUGGGGUUGGGGUUGGGGUUGGGGU	0.112460518	0.064929111	0.021453165	48	6.030932176	16
G4_2A2_BCL2	5.221193333	AAGGGGGCCGUGGGGUGGGAGCUGGGGAA	0.109484741	0.063211045	0.020969295	29	5.993808539	17
G4_2A2_VEGF-Pu22-mt	5.152487333	AACGGGGCGGGCCUUGGGCGGGGUAA	0.19020831	0.109816819	0.036915823	26	5.872048525	18
G4_2A2_VEGF-Pu22-del	5.118712667	AACGGGGCGGGCCUGGGCGGGGUAA	0.035353188	0.020411173	0.006906656	25	5.812193434	19
G4_r(GGGU)8	5.105177333	GGGUGGGUGGGUGGGUGGGUGGGUGGGUGGGU	0.113600681	0.065587384	0.022252054	32	5.788206266	20
G4_2A2_VEGF-Pu22	5.095526333	AACGGGGCGGGCCGGGGGCGGGGUAA	0.068323808	0.039446769	0.013408587	26	5.771102871	21
hsa-mir-6850	4.999537	CGGGGCGGGAGGGGAAGGGACGCCCG	0.015559015	0.008983001	0.003112091	26	5.600991635	22
hsa-mir-4516	4.976477	GGGCAGGGAGGGCAGGGCAGGCUCUGGGGUGGGGGGUCUGUGAGUCAGCCACGGCUC	0.09387015	0.054195957	0.018862772	57	5.560124957	23
r(GGA)6	4.730364333	GGAGGAGGAGGAGGAGGA	0.166740453	0.096267645	0.035248966	18	5.123966809	24
hsa-mir-4296	4.726469333	CUCAGAGGGCUGAAGUGGUUGUGGGGAGGGGCUUCUGGG	0.121141962	0.069941344	0.02563054	39	5.117064133	25
hsa-mir-4259	4.440143333	GGUGGGGGCUCUGAGUGGGGAAAGUGGGGGCCUAGGGGAGGUCACAGU	0.111135288	0.064163988	0.025029662	48	4.60964036	26
DMSMaPseq_invitro_SARS-CoV-2_Motif_235+SHAPE_invitro_SARS-CoV-2_Motif_238	4.388947667	AUCUUUCUGUGCUUUUGCUGUAGAUGCUGCUAAAGCUUACAAAGAU	0.196540105	0.113472483	0.04478069	46	4.518911965	27
SHAPE_invitro_SARS-CoV-2_Motif_296	4.347277833	GAGGCUAUGUACACACCGCAUACAGUCUUACAGGCUGUUGGGGCUUGUGUUCUUUGCAAUUC	0.181061741	0.104536045	0.041649452	62	4.445065147	28
hsa-mir-3652	4.228061	AGGAUCCGAACCCAGGGGUGGGGGGUGGAGGCGGCUCCUGCGAUCGAAGGGGACUUGAGACUCACCGGCCGCACGCCAUGAGGGCCCUGUGGGUGCUGGGCCU	0.09338682	0.053916906	0.022087387	103	4.233790392	29
hsa-mir-638	4.190654	UAGGGCGCGGAGGGCGGACCGGGAA	0.039885258	0.023027764	0.009517669	25	4.16749812	30
hsa-mir-5091	4.09852	GCUGGUCGCGGGUUGUGGGGUUUAGGUCACCGGC	0.23538036	0.135896914	0.057430575	34	4.004219263	31
hsa-mir-4640	4.009483333	GGUGGGUGGGAAGUAAGAUCUGACCUGGACUCCAUCCCACCCACC	0.604354581	0.34892428	0.150731287	45	3.846429466	32
r(GGA)16	3.979865	GGAGGAGGAGGAGGAGGAGGAGGAGGAGGAGGAGGAGGAGGAGGAGGA	0.17869453	0.103169335	0.044899646	48	3.793940183	33
DMSMaPseq_invitro_SARS-CoV-2_Motif_217+SHAPE_invivo_SARS-CoV-2_Motif_231	3.938790333	UAGUGCUAUGCAGACAAUGCUUUUCACUA	0.450629063	0.260170811	0.114407984	29	3.721148113	34
SARS-CoV-2-Conserved-Structured-77_Interval-1558-1677_Motif_2+SHAPE_invivo_SARS-CoV-2_Motif_31	3.8753765	GGUGUUGUUGGAGAAGGUUCCGAAGGUCUUAAUGACAACCUUCUUGAAAUACUCC	0.222624116	0.128532093	0.057445803	55	3.608766818	35
hsa-mir-6834	3.835799667	UUUGUGGGGCGAGGAGGGACCUGUACUAGCCAUGGUUCUGAUCACAUAUG	0.174680044	0.10085157	0.045539407	50	3.538629192	36
hsa-mir-7108	3.824025667	GGGUGGGCGGGGGCGGCCGGUGGGAACCCCGCCCCGCCCCGCGCCCGCACUCACCC	0.260396829	0.150340179	0.068094948	56	3.517763439	37
3-way model-3_NoName# https://onlinelibrary.wiley.com/doi/abs/10.1002/anie.201305079	3.744301167	CCACGCUCGUUCCGACACCGGAACGGCACUCGACACCGAGUGCAGCGUGG	0.303316733	0.175119997	0.081007568	50	3.376476561	38
r(GAA)16	3.7104495	GAAGAAGAAGAAGAAGAAGAAGAAGAAGAAGAAGAAGAAGAAGAAGAA	0.140912405	0.081355815	0.037977179	48	3.316485011	39
hsa-mir-6807	3.665909167	AGAGGCUGUGGGCAGGGGGAGAUGUGAAGGAAAGAACUAGGACCCAUUCAUCCACU	0.340319685	0.196483662	0.092833638	56	3.237551125	40
hsa-mir-6800	3.661510167	GCGGGGUGUGGUGGGGCUGGGGCUGGCCCCCUCCUCACACCUC	0.419620584	0.242268057	0.114603146	43	3.229755266	41
hsa-mir-19b-1	3.526510667	UCCAGCUGUGUGAUAUUCUGCUG	0.504470853	0.291256383	0.143050993	23	2.990510643	42
hsa-mir-5088	3.520437	UGGAGGUGAUGGGGGCAGGGGAUGGGUCUCACCCUCCC	0.442531904	0.255495914	0.125703685	38	2.979746958	43
hsa-mir-1238	3.500556667	UGUGGUUGGGGCCAUGGCGGGUGGGCAGCCCAGCCUCUGAGCCUUCCU	0.250942271	0.144881588	0.07168639	48	2.944515251	44
SHAPE_invivo_SARS-CoV-2_Motif_188	3.497475833	UACUAAUAUGUUUACACCACUAAUUCAACCUAUUGGUGCUUUGGACAUAUCAGCAUCUAUAGUAGCUGGUGGUAUUGUAGCUAUCGUAGUA	0.108380859	0.062573718	0.030988308	91	2.939055433	45
hsa-mir-1233-2_1233-1	3.492609167	GGCAGGGGGAGCUGCAGGGCUAUGGGAGGGGCCCCAGCGUCUGA	0.043733136	0.025249338	0.012521623	44	2.93043078	46
hsa-mir-1227	3.4798689	GUGGUGGGCACUGCUGGGGUGGGCACAGCAGCCAUGCAGAGCGGGCAUUUGACCCCGUGCCACCCUUUUCCCCAG	0.139202525	0.080368615	0.040002233	75	2.90785262	47
r(GGGGCC)x8	3.476104833	GGGGCCGGGGCCGGGGCCGGGGCCGGGGCCGGGGCC	0.126560483	0.073069729	0.036408707	36	2.901181982	48
hsa-mir-4792	3.380640267	UGGCCUGGCAGUGCGUCGGAAGAACAGGGCGGGUGGGGCC	0.106614974	0.061554184	0.031536918	40	2.732000732	49
hsa-mir-7112	3.356389	CCUGCAGGUGAGAGCGGGAACACCUGCAU	0.173312745	0.10006216	0.051636668	29	2.689022905	50
hsa-mir-4761	3.343511667	CUGACCCGUUGUCAGACCUGGAAAAAGGGCCGGCUGUGGGCAGGGAGG	0.179709187	0.103755148	0.053748635	48	2.666201838	51
hsa-mir-6074	3.334166667	UUGCUCUUUGGUGGAGAUA	0.549161479	0.317058528	0.164707267	19	2.649640732	52
hsa-mir-4538	3.281632667	CUGAACUGGGCUGGGUUGAGCUGGGCUGGGCUGAGUUGAG	0.143262392	0.082712581	0.043655828	40	2.556540558	53
hsa-mir-550a-1	3.263728167	AGCCCUGUUGUUGUAAGAUAGUGU	0.200953532	0.116020576	0.061571774	24	2.524810401	54
hsa-mir-6854	3.230125	UGCUGAUGUCAUCAGUCAUAACUUCUGCG	0.095781622	0.055299545	0.029652605	29	2.46525924	55
hsa-mir-1224	3.2237225	GUGGAGGGUGGUGCCGCCGGGGCCGGGCGCUGUUUCAGCUCGCUUCUCCCCCCAC	0.533115085	0.307794138	0.165372511	55	2.4539128	56
SARS-CoV-2-Conserved-Structured-59_Interval-21325-21444_Motif_1	3.216529667	CAUGCAAAUUACAUAUUUUGGAGGAAUACAAAUCCAAUUCAGUUGUCUUCCUAUUCUUUAUUUGACAUG	0.11412521	0.065890221	0.035480851	69	2.44116574	57
DMSMaPseq_invitro_SARS-CoV-2_Multi_17_ComplexLevel_1+SHAPE_invivo_SARS-CoV-2_Multi_14_ComplexLevel_1+SHAPE_invitro_SARS-CoV-2_Multi_17_ComplexLevel_1	3.165029633	UCUUAAGAGAGGUGAUAAAAGUGUAUAUUACACUAGUAAUCCUACCACAUUCCACCUAGAUGGUGAAGUUAUCACCUUUGACAAUCUUAAGA	0.342830378	0.197933211	0.108318221	92	2.34989795	58
hsa-mir-7703	3.142872	GGGGGCAGGCAGGGGAUUGGCUAAGAACCUGACUCUUGC	0.259588908	0.149873726	0.08259608	39	2.310630437	59
hsa-mir-548ay	3.138415167	UUUUGCAUUUAAAGUAAUGGCCAAA	0.197758974	0.114176197	0.063012369	25	2.302732087	60
DMSMaPseq_invitro_SARS-CoV-2_Motif_63+SHAPE_invivo_SARS-CoV-2_Motif_70+SHAPE_invitro_SARS-CoV-2_Motif_66	3.113243667	AACUUCUUAAGAGUGCUUAUGAAAAUUUUAAUCAGCACGAAGUU	0.464286635	0.268056014	0.149132765	44	2.258123432	61
hsa-mir-6740	3.093601333	GAGAAACUUGAGGUCUCUGGGAGUUGCUUAAACCAGUUGACCGUAACCUGGCCAGAGAAUUCUGAUAGUGUC	0.108846524	0.06284257	0.035184406	72	2.223313506	62
hsa-mir-8084	3.092648333	AGUAUGGAUUAAAUUUAUAUUUUCCUCGAUACU	0.264180834	0.152524876	0.085422203	33	2.22162461	63
hsa-mir-637	3.072146833	CACUGCAGUUACCCUCCCCUCGGCGUUACUGAGCACUG	0.020194192	0.011659122	0.006573316	38	2.185292079	64
IAV_invivo_NP_5_Motif_15+IAV_invivo_NP_5_Motif_15	3.061587	GGGUCGGUUGCUCACAAGUCCUGCCUGCCUGCCU	0.099144014	0.057240823	0.03238321	34	2.166578059	65
hsa-mir-4291	3.045525667	AGCUGGGUGGAGGCAGAGCU	0.754222608	0.435450626	0.247649401	20	2.138114341	66
hsa-mir-5047	3.0389685	GCAUAAAAACAACUUUUGGGGGACAGGUAUGUUUUCUUGC	0.19881539	0.114786119	0.065421998	40	2.126493803	67
hsa-mir-1286	3.002728167	GGCUGCUGGAUUGAAUUAGCUGCA	0.300541923	0.17351796	0.100089621	24	2.062269085	68
hsa-mir-200c	3.002474667	GUUUGGGUGCGGUUGGGAGUCUCUAAU	0.321715974	0.185742804	0.107150271	27	2.061819835	69
hsa-mir-5008	2.998368667	CAGUGGUGCCAUCUCCCCUG	0.385864764	0.222779125	0.128691568	20	2.054543227	70
hsa-mir-4453	2.996548533	GGUUUCCUUCGGGGCAGGUGGGGACUGCUCCUUUGGGAGGAAGGAGGAGGCC	0.048831848	0.028193081	0.016296031	52	2.051317607	71
hsa-mir-1294	2.992128333	GUCUGGCAUUGUCUGAUAUAC	0.103929679	0.060003828	0.034734365	21	2.043484177	72
hsa-mir-1257	2.971170667	GACCCCCAUGCACCCCUGUGGGCCCCUGGCAUC	0.490594929	0.283245114	0.165118394	33	2.006343232	73
Selectedmotif_14972-15080_Motif_1+DMSMaPseq_invitro_SARS-CoV-2_Motif_271+SHAPE_invivo_SARS-CoV-2_Motif_285+SHAPE_invitro_SARS-CoV-2_Motif_275	2.967690433	ACUUUAUUAUGAUUCAAUGAGUUAUGAGGAUCAAGAUGCACUUUUCGCAUAUACAAAACGUAAUGUCAUCCCUACUAUAACUCAAAUGAAUCUUAAGU	0.071361441	0.041200547	0.02404612	98	2.000175601	74
hsa-mir-1236	2.960252	GGGGAUGGACUGGAAGUGGGCAGCAUGGAGCUGACCUUCAUCAUGGCUUGGCCAACAUAAUGCCUC	0.468513533	0.270496415	0.158268125	66	1.986993291	75
hsa-mir-4330	2.955744333	GAGGAUGCAGGAGAGGAAGGGGGCUUCUUUUUGACGCCUACUUCAUCAGCUGCUCCUC	0.076246171	0.044020747	0.025795929	58	1.979004854	76
hsa-mir-19a	2.952660167	CACUACAAGAAGAAUGUAGUUGUG	0.326926675	0.188751204	0.110722757	24	1.973539128	77
hsa-mir-4284	2.948588333	AUCAAAGUGGGGACUCAUGGGGAGAG	0.178201099	0.102884452	0.060436073	26	1.96632307	78
DMSMaPseq_invitro_SARS-CoV-2_Motif_84+SHAPE_invivo_SARS-CoV-2_Motif_92+SHAPE_invitro_SARS-CoV-2_Motif_88	2.947640433	ACAAGAGGGUGUGGUUGAUUAUGGUGCUAGAUUUUACUUUUACACCAGUAAAACAACUGUAGCGUCACUUAUCAACACACUUAACGAUCUAAAUGAAACUCUUGU	0.184381483	0.106452699	0.06255223	105	1.964643212	79
BabySpinach	2.925464667	GGUGAAGGACGGGUCCAGUAGUUCGCUACUGUUGAGUAGAGUGUGAGCUCC	0.053868606	0.031101054	0.018413692	51	1.925343564	80
hsa-mir-5591	2.921643333	GUAUACUGAGCUUAUGUAUGCAUCUGCAUAC	0.190798653	0.110157654	0.065305252	31	1.918571439	81
hsa-mir-3137	2.9157288	GGGUGUAUGGUAUAGGGGUAGCCU	0.286173357	0.165222265	0.098148139	24	1.908089768	82
hsa-mir-6884	2.910927333	GUUGGCUCAAGAAAGGGAGAUAGAUGGUAGCCC	0.168813761	0.09746467	0.057993121	33	1.899580662	83
hsa-mir-6814	2.877789	UGCCACCCAGCCCUGCAGAGCCCCUGACUC	0.112013818	0.064671208	0.038923569	30	1.840853274	84
SARS-CoV-2-Conserved-Structured-46_Interval-1238-1357_Multi_1_ComplexLevel_1	2.876050167	GGCGAUUUUGUUAAAGCCACUUGCGAAUUUUGUGGCACUGAGAAUUUGACUAAAGAAGGUGCCACUACUUGUGGUUACUUACCCCAAAAUGCU	0.155337812	0.089684328	0.054010814	93	1.837771733	85
hsa-mir-550a-2	2.873622333	AGCCCUGUUGUUGUCAGAUAGUGU	0.341963652	0.197432807	0.119000903	24	1.833469153	86
hsa-mir-6084	2.873381833	CGGAGCCUCGCAGGGUCGGGCUCGGGCUCCCUAACCGUCUCCGCUUCUUC	0.099053117	0.057188344	0.034472661	50	1.833042942	87
hsa-mir-31	2.865416167	AGCUGUUGAACUGGGAACCUGCU	0.217532023	0.125592172	0.07591638	23	1.818926275	88
hsa-mir-642a	2.862572667	GUCUUGGGGUGGGGGAUCAAGAC	0.408356952	0.235764996	0.142653829	23	1.813887056	89
hsa-mir-4489	2.8575325	GCUGGGGACUGGAGAA	0.180570895	0.104252655	0.063191196	16	1.804954928	90
hsa-mir-6857	2.8544825	GCCAGUGUUCAAGGGCCCCUCCUCUAGUACUCCCUGUUUGUGUUCUGCCACUGA	0.158342745	0.091419227	0.055471612	54	1.799549752	91
hsa-mir-1234	2.849826533	CGGGGGGGGCCCGGGGACGGCUUGGGCCUGCCUAGUCGG	0.212419654	0.122640544	0.074537749	39	1.791298499	92
hsa-mir-769	2.841341	UGAGCUGUGAUGUUGCUCUCGAGCUGG	0.123561762	0.071338416	0.043487129	27	1.776260531	93
hsa-mir-8089	2.830211	GGGGGCAGGCUGCCACCUCCUG	0.124224422	0.071721004	0.043892283	22	1.756536068	94
hsa-mir-1228	2.819934333	UGUGGUGGGUGGUGGCCUGCGGUGAGCAGGGCCCUCA	0.490402287	0.283133893	0.17390557	37	1.738323873	95
hsa-mir-600	2.816619667	CAGGCAGUGGAGUUACUU	0.223188563	0.128857977	0.079239865	18	1.732449657	96
hsa-mir-454	2.815462333	CUCUGCUGUGUAAAUAGUUCUGAGUAGU	0.202170192	0.116723015	0.071807102	28	1.730398644	97
DMSMaPseq_invitro_SARS-CoV-2_Motif_37	2.808721833	AGAAAUCAAUACUGAGUCCUCUUUAUGCAUUUGCAUCAGAGGCUGCUCGUGUUGUACGAUCAAUUUUCU	0.152149096	0.087843322	0.054170226	69	1.718453204	98
hsa-mir-148b	2.807924333	CAGGCUGUGGCUCUCUGAAAGUC	0.029775539	0.017190915	0.01060411	23	1.717039884	99
hsa-mir-648	2.807426167	UGGUGGGGGCCGGGGCAGGCCCAGCGAAA	0.04584285	0.026467382	0.016329138	29	1.716157038	100
hsa-mir-6809	2.801647767	GGAUCAUGUUUGCCCCCGUGGACAGCUCUCUGGUGUGCUCCUCCUGCCAUCCUGCCCACCCCUGCAUAAUGCUGCUUC	0.181761994	0.104940336	0.064876818	78	1.705916622	101
hsa-mir-3908	2.795161833	GUUUCUAAAAAAAUAAAAAGUUAAAAAAAUUUAUGUUAACGUGUAAUGUGUUUACUAAUUUUUUUUUUUUUUUUUGGAGAC	0.329608409	0.190299504	0.117921047	81	1.694422322	102
hsa-mir-6843	2.792288333	CCCUGGGGAGCUGCUGCAGGCAGCAGGUGGGCGGGACGCCAGCAGGCUGUCUAGCUGUUCCCAUGAUGG	0.121818924	0.070332188	0.043626914	69	1.689329937	103
hsa-mir-6730	2.7921115	CAGAGCUGCAGCUGCUCCACCCUG	0.683930276	0.394867329	0.244950918	24	1.689016555	104
DMSMaPseq_invitro_SARS-CoV-2_Motif_475+SHAPE_invitro_SARS-CoV-2_Motif_482	2.787482667	AUCUGAAUUCUUCUAGAGUUCCUGAU	0.637048385	0.367800057	0.228538958	26	1.680813388	105
hsa-mir-5695	2.782435333	GCCUCUCUGAGCAUGCAUUCCUGAGACUC	0.275591145	0.159112622	0.099046739	29	1.671868559	106
hsa-mir-551a	2.782232	GGGCCAGUCUGACCGUUUCUAGGCG	0.424700269	0.245200815	0.152647324	25	1.671508214	107
hsa-mir-635	2.779888833	GUCCAUUAGGCUUUGUUAUGGAAACUUCUCCUGAUC	0.648004595	0.374125627	0.233104499	36	1.66735568	108
hsa-mir-1207	2.777119	GGGGCUGGCUGGGUCUGGUAGUGGGCAUCAGCUGGCCCU	0.180303397	0.104098215	0.06492462	39	1.662447012	109
hsa-mir-98	2.774249333	AUUGUUGUGGGGUAGGGAUAUUAGGCCCCAAUUAGAAGAUAACUAU	0.686516715	0.39636061	0.247460352	46	1.657361421	110
hsa-mir-6131	2.767149833	GGUCAGGUGGUGCCCUCCUUCCAUGGGUAGAGCCAGAGAUGGUGGGUUCUGGCU	0.300880266	0.173713302	0.108732914	54	1.644779765	111
SHAPE_invivo_SARS-CoV-2_Multi_31_ComplexLevel_1	2.764225167	AGCUAUAGCCUCAGAGUUUAGUUCCCUUCCAUCAUAUGCAGCUUUUGCUACUGCUCAAGAAGCUUAUGAGCAGGCUGUUGCU	0.208626688	0.120450675	0.07547384	82	1.639596703	112
hsa-mir-6515	2.763289667	GACAUCUGGGCCAACUCUGAUCUC	0.175164986	0.101131552	0.063390019	24	1.637938821	113
hsa-mir-4648	2.760359	GGAGCUCAGCACCUGCCUGCCACCCACGCAGACCAGCCCCUGCUCUGUUCCCACAG	0.288228353	0.166408717	0.104416981	56	1.632745125	114
hsa-mir-1273a	2.754336167	ACCCGGGUGGUGGAGGUUGCAGUGAGCCAAGAUUGCGCCACUGCACUCCAGCCUGGGC	0.096799758	0.055887367	0.035144497	58	1.622071527	115
hsa-mir-6768	2.750359667	CUGGGUUCGGCUGCUACCCCAAA	0.264434628	0.152671404	0.096145472	23	1.615024417	116
hsa-mir-1231	2.749932667	CUGCAGGAAAGGGAAGACCAAGGCUUGCUGUCUGUCCAGUCUGCCACCCUACCCUGU	0.168214117	0.097118466	0.061170268	57	1.614267693	117
hsa-mir-6804	2.749747667	GACGGUGGGGGCCACGCUGACAGCCGC	0.123401996	0.071246176	0.044877571	27	1.613939838	118
hsa-mir-8083	2.745289	AACUGUGCGGCCGGCCACACCGUCACACCGGGU	0.038005091	0.021942249	0.013843749	33	1.606038238	119
hsa-mir-4751	2.745185333	AGGGCAGGGGUGUGGCU	0.529732359	0.30584112	0.192967794	17	1.605854521	120
hsa-mir-6839	2.7440685	CCCAAGCAGGCUUUGUGUGAGCAGUGAGGCUAUUUAUUCACUUGGGUGCGAGCUCACACGAAGCCUGCUUGGG	0.394098354	0.227532791	0.143618264	73	1.603875281	121
SARS-CoV-2-Conserved-Structured-40_Interval-14526-14645_Motif_2+Selectedmotif_14556-14640_Motif_1+DMSMaPseq_invitro_SARS-CoV-2_Motif_264+SHAPE_invivo_SARS-CoV-2_Motif_277+SHAPE_invitro_SARS-CoV-2_Motif_268	2.737782467	GUGUAUGCUGCUGACCCUGCUAUGCACGCUGCUUCUGGUAAUCUAUUACUAGAUAAACGCACUACGUGCUUUUCAGUAGCUGCAC	0.215770242	0.124575008	0.078812048	85	1.592735243	122
hsa-mir-6775	2.7302205	GGCUGGACAGGAGAGGGCUCACCCAGG	0.068038595	0.039282101	0.02492055	27	1.579334009	123
hsa-mir-6769a	2.727539167	CCCUCAUAUGGCAGUUGGCGAGGGCCCAGUGAG	0.273696981	0.158019026	0.100345756	33	1.574582179	124
hsa-mir-541	2.727473667	CCCACUCCAAAGUUCACAGAAUGGGUGG	0.411302074	0.237465363	0.15079965	28	1.574466101	125
hsa-mir-7110	2.7239105	GAGAGAGUGCACAGCCAGCUCAGGGAUUAAAGCUCUUUCUCUCUCUCUC	0.020402219	0.011779227	0.007490048	49	1.568151497	126
hsa-mir-4758	2.720991	GCUGGAGUAAGGGCACGCCCGGGGCUGC	0.297279393	0.171634338	0.109254089	28	1.562977591	127
hsa-mir-1225	2.718323733	GGGGAGAGGGACACGCCCUGGGCUCUGCCCAGGGUGCAGCCGGACUGACUGAG	0.365773122	0.21117921	0.134558337	53	1.55825069	128
hsa-mir-6859-1_6859-3_6859-2_6859-4	2.713306	CUCAGGACAGCGGGUGUCAGCUUGCCUGAC	0.126623171	0.073105922	0.046667486	30	1.549358319	129
hsa-mir-3689a	2.707291167	CUGGGAGGUGUGAUCCUGUGCUUCCUGG	0.545887312	0.315168186	0.201635982	28	1.538698898	130
hsa-mir-3936	2.706823333	AAAUCCGUGUUUGGACGCUUCUGGUA	0.06016333	0.034735315	0.022226545	26	1.537869809	131
hsa-mir-4539	2.703863833	UGCUGUGCUGUGCUGAGCAGGGCUGAGCUG	0.049414547	0.028529502	0.018275531	30	1.532625015	132
DMSMaPseq_invitro_SARS-CoV-2_Multi_83_ComplexLevel_1+SHAPE_invivo_SARS-CoV-2_Multi_67_ComplexLevel_1+SHAPE_invitro_SARS-CoV-2_Multi_73_ComplexLevel_1	2.702704667	ACCAACCACCACAAACCUCUAUCACCUCAGCUGUUUUGCAGAGUGGUUUUAGAAAAAUGGCAUUCCCAUCUGGU	0.133613642	0.077141872	0.049437011	74	1.530570753	133
hsa-mir-483	2.695533	GGGAGUGGUUCCAUCACGCCUCCUCAC	0.250915517	0.144866141	0.093085678	27	1.517861205	134
hsa-mir-6737	2.694624833	UGGAGGGGGUUUGUUUGCUUAUUCCCCUCU	0.425358862	0.245581053	0.157854577	30	1.516251762	135
hsa-mir-4265	2.691613667	ACACCUGUAAAGAAUUGGUCAGCCUGGGGACUGGUGAUCUCUGCAGCUGU	0.362952523	0.209550737	0.134845698	50	1.510915405	136
hsa-mir-6848	2.689022	CCAUGGUGUGCUCUGAUCCCCCUGUGG	0.196401882	0.11339268	0.073038407	27	1.506322482	137
Broccoli	2.687609333	GAGACGGUCGGGUCCAGAUAUUCGUAUCUGUCGAGUAGAGUGUGGGCUCC	0.078317181	0.045216446	0.029140091	50	1.50381897	138
hsa-mir-4525	2.686997333	GGUUGGGGUGGGCUGCCUGUGGACCAAUC	0.285828473	0.165023146	0.106374677	29	1.50273439	139
hsa-mir-7162	2.684885	GCUGAACCCCUGCCCCUGGAGCCCCCAGCAGGGCCCUC	0.207401015	0.119743032	0.077247635	38	1.498990937	140
hsa-mir-5787	2.684660667	AGGUGCUAGGUCGGCCUCGGC	0.047140832	0.027216772	0.017559326	21	1.498593376	141
SARS-CoV-2-Conserved-Structured-34_Interval-80-197_Motif_3	2.680547	GUCGUUGACAGGACACGAGUAACUCGUCUAUCUUCUGCAGGCUGC	0.110122079	0.063579012	0.041081943	45	1.491303181	142
hsa-mir-4667	2.679762833	GAACCCAAGAAAAGCUGACUUGGAGGUCCC	0.142755827	0.082420115	0.053271814	30	1.489913489	143
DMSMaPseq_invitro_SARS-CoV-2_Motif_226	2.67516	UAGUCCUGUUGCACUACGACAGAUGUCUUGUGCUGCCGGUACUA	0.367011837	0.211894383	0.137192481	44	1.481756399	144
hsa-mir-6821	2.673712	GCGGGGGUGGGGGCCUCGCCCUGCUUGGGCCCUCCCUGAC	0.27191207	0.156988507	0.101698339	40	1.479190269	145
hsa-mir-6883	2.671867667	GGAUGUGUUGACCCCUGAAGUGGUUCUGAUGACCUUUCC	0.154376671	0.089129413	0.057778562	39	1.475921762	146
hsa-mir-6826	2.669614	ACCUCCUGGCUUUUCCUCUGCAGCAUGGCUCGGACCUAGUGCAAUGUUUAAGCU	0.077530029	0.044761983	0.029041662	54	1.471927839	147
SARS-CoV-2-Conserved-Structured-29_Interval-10970-11089_Multi_1_ComplexLevel_1	2.6682654	GAAAAGAACAAUCAAGGGUACACACCACUGGUUGUUACUCACAAUUUUGACUUCACUUUUAGUUUUAGUCCAGAGUACUCAAUGGUCUUUGUUCUUUUU	0.874734596	0.505028255	0.327828932	99	1.469537865	148
hsa-mir-4522	2.665922333	GAUCCAGCCCAGGCUGGUUCCGCUGAC	0.225224638	0.130033505	0.08448282	27	1.465385508	149
hsa-mir-6808	2.663501333	CCAUGGGGGCCUUGCUGUGU	0.119017718	0.068714911	0.044684685	20	1.461095039	150
hsa-mir-3928	2.662956767	GCCUGCGGGCAGGAAGCGGA	0.075672203	0.043689367	0.02841661	20	1.460129964	151
hsa-mir-6892	2.659774	AGGAAAAGCAGGGCUCAGGGCCAGAGAGACUGGGCAUAGAACUAAGGAGGAUGGUGUCCUCCUGACUGCAUCUCUCUUCCCUCUCCCACCCCUUGCAG	0.259678163	0.149925258	0.097631665	98	1.4544895	152
hsa-mir-1247	2.65288	CGGACGUUGCUCUCUACCCCG	0.305852112	0.176583799	0.115290594	21	1.442272029	153
hsa-mir-6076	2.651292167	GUGGAGGUAGGCGAGAGUAAUAUAAUUUCUCCAGGAGAACAUCUGAGAGGGGAAGUUGCUUUCCUGCCCUGGCCCUUUCAC	0.630676478	0.364121234	0.237875133	81	1.439458089	154
hsa-mir-7154	2.650408333	GCUUGGAGCCUUGGUAGGGAAGCAAGCUGAGGAGAUAGGA	0.324358893	0.187268694	0.122380725	40	1.437891769	155
SHAPE_invivo_SARS-CoV-2_Motif_251	2.647254333	CCACAUAGAUCAUCCAAAUCCUAAAGGAUUUUGUGACUUAAAAGG	0.078675182	0.045423137	0.02971954	45	1.432302285	156
hsa-mir-939	2.647206667	GGGGGUGGCCGGGGCUGACCCU	0.163043634	0.094133286	0.061590822	22	1.432217811	157
hsa-mir-4450	2.6428895	GUGAGCGCAGGUCUUUGGCAC	0.124389853	0.071816515	0.047065854	21	1.424566976	158
SHAPE_invivo_SARS-CoV-2_Motif_351	2.642873167	GGACCUGAGCGCACCUGUUGUCU	0.437007532	0.252306416	0.165353199	23	1.42453803	159
hsa-mir-4305	2.641969333	CUGGGUUCUUAGAGGCCUAAUCCUCUACAAACUCAGUUU	0.061100268	0.035276256	0.023126789	39	1.422936266	160
hsa-mir-4318	2.641010333	UGUGGACAAGGGCCUUGUCUUAGACAGUCACU	0.188701782	0.108947025	0.071450604	32	1.421236737	161
hsa-mir-1256	2.640904867	AGCUGUGAAAGUCCUAGCU	0.485694771	0.280416007	0.183912256	19	1.42104983	162
hsa-mir-3677	2.639351167	UGCAGUGCUGGGCAUGGGCUUCUCG	0.151129504	0.08725466	0.057260097	25	1.41829638	163
hsa-mir-6071	2.637929667	AGGCUCUGGGUCCGGCUUACUCCCUAGCUUACUGUCCUCAGAACCC	0.14440359	0.083371452	0.054741259	46	1.415777214	164
SARS-CoV-2-Conserved-Structured-86_Interval-29278-29397_Multi_1_ComplexLevel_1	2.631694333	UUUCAAAGAUCAAGUCAUUUUGCUGAAUAAGCAUAUUGACGCAUACAAAACAUUCCCACCAACAGAGCCUAAAAAGGACAAAAAGAAG	0.156851697	0.09055837	0.059601032	88	1.404727025	165
hsa-mir-138-2	2.630945333	AGGCCGACGAGCAGCGCAUCCUCUUACCCGGCUA	0.246890691	0.142542407	0.093841057	34	1.403399655	166
hsa-mir-187	2.628462567	CCGGGCGCUGCUCUGACCCCUCGU	0.154120831	0.088981703	0.058635353	24	1.398999724	167
hsa-mir-6793	2.6258055	GGGUGAUACACAAGCCUGACCCUCCC	0.327463688	0.189061248	0.124709804	26	1.3942909	168
DMSMaPseq_invitro_SARS-CoV-2_Motif_274+SHAPE_invivo_SARS-CoV-2_Motif_288+SHAPE_invitro_SARS-CoV-2_Motif_277	2.6245865	GCCGCCACUAGAGGAGCUACUGUAGUAAUUGGAACAAGCAAAUUCUAUGGUGGUUGGC	0.103761389	0.059906666	0.039534376	58	1.392130601	169
hsa-mir-4459	2.620349	GAGGUUGCAGUGAGCCAAGAUCGUG	0.023110698	0.013342968	0.008819702	25	1.384620951	170
hsa-mir-632	2.614461667	GCGGGGAACGAGGCCGUCGGCCAUUUUGUG	0.360994533	0.208420291	0.138076047	30	1.374187483	171
hsa-mir-6750	2.613973	GCUGCUGCCCCAGAGGCCCAGCAGGUGUCCAGAAC	0.101343903	0.05851093	0.038770065	35	1.373321474	172
hsa-mir-211	2.609953333	UCGCCUAGGGCUCUGAGCAGGGCA	0.035344382	0.020406089	0.013542151	24	1.366197865	173
hsa-mir-7847	2.608797	UAGGCCCACUGCUCAGUGGAGC	0.200147673	0.115555313	0.076720294	22	1.364148624	174
hsa-mir-6874	2.6038	UCAGGCUUUAAUGUUUGAAGUAAUGUCAGU	0.219601192	0.126786807	0.084338733	30	1.355292996	175
hsa-mir-4275	2.6035425	CUUUUUGCCACCUGAGCACAGUCAGCAGUCAGCAUAAAA	0.350861098	0.202569749	0.134762961	39	1.354836657	176
IAV_invivo_PB1_2_Motif_18+IAV_invivo_PB1_2_Motif_18	2.601711	GUUCUAAGUAUUGCUCCAAUAAUGUUCUCAAACAAAAUGGCGAGACUGGGAAAAGGGUAUAUGUUUGAGAGCAAGAGUAUGAAACUUAGAAC	0.142346416	0.082183742	0.054712617	92	1.351590893	177
DMSMaPseq_invitro_SARS-CoV-2_Motif_425	2.595888333	AAAUUUACAAAACACCACCAAUUAAAGAUUUUGGUGGUUUUAAUUU	0.248243975	0.143323726	0.095629682	46	1.341272027	178
hsa-mir-384	2.591648667	GACAAUAUGUAUAAUGUUCAUAAGUCAUUC	0.125007616	0.072173181	0.048234785	30	1.333758537	179
hsa-mir-6819	2.591141333	GAGCUGGGUGGGGUGCCAAGCCU	0.203262871	0.117353873	0.078445304	23	1.332859446	180
hsa-mir-96	2.587338333	UUUUGCUUGUGUCUCUCCGCUCUGAGCAAUC	0.181855002	0.104994034	0.070286518	31	1.326119812	181
hsa-mir-7706	2.584778	GGAGCCCGAGCAGCCGCGGUGAA	0.202570431	0.116954093	0.078370533	23	1.321582417	182
hsa-mir-520f	2.581061333	GCUUUCUGUGGUCAGAAAGAAAAGCAAGU	0.246746588	0.142459209	0.095598886	29	1.314995782	183
hsa-mir-6789	2.579257	CGCGGGCGGGUCCCAGGCUGGGCCCCUCGGAGGCCGGGUGCUCACUGCCCCGUCCCGG	0.231591102	0.133709185	0.089789851	58	1.311798162	184
hsa-mir-221	2.577701	AUUUCUGUGUUCGUUAGGCAACAG	0.115445956	0.066652754	0.044786403	24	1.309040636	185
hsa-mir-6721	2.577428333	AGUCUCUGAAGAGAGCUGUGGACUGA	0.15583923	0.089973822	0.06046307	26	1.308557419	186
hsa-mir-1909	2.575269667	UGCCCUGGGGCCGUCCCUGCGCA	0.202758465	0.117062654	0.078732906	23	1.304731854	187
hsa-mir-1307	2.574547333	GGCUCGUCUGUGUUGCCAAUCGACUC	0.105662616	0.06100434	0.04104124	26	1.303451743	188
SHAPE_invivo_SARS-CoV-2_Motif_37	2.5738065	GUGCCUGGAAUAUUGGUGAACAGAAAUCAAUACUGAGUCCUCUUUAUGCAUUUGCAUCAGAGGCUGCUCGUGUUGUACGAUCAAUUUUCUCCCGCAC	0.299654996	0.173005892	0.116424834	97	1.302138846	189
DMSMaPseq_invitro_SARS-CoV-2_Motif_400+SHAPE_invivo_SARS-CoV-2_Motif_428+SHAPE_invitro_SARS-CoV-2_Motif_410	2.572946167	GUCUCCUACUAAAUUAAAUGAUCUCUGCUUUACUAAUGUCUAUGCAGAUUCAUUUGUAAUUAGAGGUGAU	0.076427478	0.044125425	0.029704266	70	1.300614173	190
hsa-mir-18b	2.570761	UGCAGUUAGUGAAGCAGCUUAGAAUCUACUGCC	0.247168186	0.142702619	0.096145922	33	1.296741645	191
Selectedmotif_27006-27100_Motif_1+SHAPE_invivo_SARS-CoV-2_Motif_512+SHAPE_invitro_SARS-CoV-2_Motif_493	2.570099667	AGGACCUGCCUAAAGAAAUCACUGUUGCUACAUCACGAACGCUUUCUUAUUACAAAUUGGGAGCUUCGCAGCGUGUAGCAGGUGACUCAGGUUUU	0.307371299	0.177460902	0.119595089	95	1.295569637	192
hsa-mir-4652	2.567266333	GAACUAACUAACCAGAACUAUUUUGUUC	0.119021612	0.06871716	0.046361225	28	1.290548435	193
hsa-mir-6860	2.5669015	GAGUUUGGAGUCGGUGGGUGGAGCCAAACUG	0.170288564	0.098316149	0.066340124	31	1.289901882	194
hsa-mir-151b	2.564909	CGAGACACAGAAACAGACACCUGCCCUCGA	0.14302664	0.082576469	0.055762852	30	1.286370795	195
hsa-mir-604	2.563431167	CUCUCGUGUCCACUAGCAGGCAGGUUUUCUGACACAGG	0.263357218	0.152049361	0.102736216	38	1.283751795	196
hsa-mir-378e	2.560178333	CAGGCCAGGGGCAGACAGUGGACAGAGAACAGUGCCCAAGACCACUG	0.317692012	0.183419569	0.124089798	47	1.27798716	197
hsa-mir-3934	2.560095333	GGCAGGAGGCAGUGAAGUAACUUGC	0.199357429	0.115099066	0.077871096	25	1.277840068	198
hsa-mir-1226	2.556349667	AUGGGGCAGCUGGGAUGGUCCAAAAGGGUGGCCUCA	0.281583218	0.162572147	0.11015051	36	1.271202039	199
hsa-mir-196a-1	2.552430667	GGGCCUGGGUUUCUGAACAC	0.222374212	0.128387811	0.087122528	20	1.264256831	200
hsa-mir-6895	2.5523885	CACAGAGUAAGCAUCAAUAGCAUUGGCAAGUUGAACUGAGCUGUC	0.296059275	0.170929902	0.115993029	45	1.264182103	201
hsa-mir-4440	2.550557667	UGGCUUGCACCGUGACUCCCUCUCACCAAGCAAGUGUC	0.205620538	0.118715073	0.080617875	38	1.260937521	202
hsa-mir-3074	2.547522667	GCCAGUGUGUAAAAUGAGAACUGAUA	0.065325119	0.037715475	0.025642606	26	1.255558927	203
hsa-mir-1199	2.54725	GCAGGCCGUGAACUCGUCGAGCUGCGCGUGCGGCCGGUGCUCA	0.127126276	0.07339639	0.049907263	43	1.25507571	204
hsa-mir-6765	2.546376833	GUGUGUGGCGUGGGUGCUGCGGGGCCGUCAGGGUGCCUGCGGGACGCUCAC	0.286515056	0.165419545	0.112518718	51	1.253528294	205
SHAPE_invitro_SARS-CoV-2_Motif_217	2.5433455	GCUAAAGAUACUACUGAAGCCUUUGAAAAAAUGGUUUCACUACUUUCUGUUUUGC	0.389564713	0.224915292	0.15317019	55	1.248156199	206
hsa-mir-6723	2.541500667	GGGCAUUCCGGAUAGGCCGAGAAAGUGUUG	0.441388628	0.254835843	0.173672442	30	1.244886805	207
hsa-mir-199a-1	2.536499	CUGUUCAGGAGGCUCUCAAUGUGUACA	0.164010983	0.094691785	0.064660377	27	1.236022907	208
IAV_invivo_PB2_1_Motif_33+IAV_invivo_PB2_1_Motif_33	2.5343745	CCCAGAUGAAGGCACAGCUGGAGUGGAGUCCGCUGUUCUGAGGGGAUUCCUCAUUCUGGG	0.290904539	0.167953814	0.114783564	60	1.232257892	209
hsa-mir-4437	2.531561667	UCCACAAGGAGGGGAUGACCCUUGUGGG	0.11777852	0.06799946	0.046524057	28	1.227273019	210
hsa-mir-6790	2.525774333	GUUCGGGGGUUCCGACGGCGAC	0.442846613	0.255677611	0.175331029	22	1.217016771	211
SARS-CoV-2-Conserved-Structured-101_Interval-11690-11809_Multi_1_ComplexLevel_1	2.525146333	GUGUUUAUGAUUACUUAGUUUCUACACAGGAGUUUAGAUAUAUGAAUUCACAGGGACUACUCCCACCCAAGAAUAGCAUAGAUGC	0.106267492	0.061353565	0.042083697	85	1.215903837	212
hsa-mir-6841	2.524389333	UUGUGAAACACAGGUGUUUUUUAACCUCAC	0.151035929	0.087200634	0.059830679	30	1.21456229	213
DMSMaPseq_invitro_SARS-CoV-2_Motif_486	2.522765333	CAAGGACCUGCCUAAAGAAAUCACUGUUGCUACAUCACGAACGCUUUCUUAUUACAAAUUGGGAGCUUCGCAGCGUGUAGCAGGUGACUCAGGUUUUG	0.340248129	0.196442349	0.134871098	98	1.211684255	214
DMSMaPseq_invitro_SARS-CoV-2_Multi_32_ComplexLevel_1+SHAPE_invivo_SARS-CoV-2_Multi_25_ComplexLevel_1+SHAPE_invitro_SARS-CoV-2_Multi_30_ComplexLevel_1	2.522736767	CUUUACCAACCACCACAAACCUCUAUCACCUCAGCUGUUUUGCAGAGUGGUUUUAGAAAAAUGGCAUUCCCAUCUGGUAAAG	0.340850559	0.196790162	0.135111425	82	1.211633629	215
U1snRNP:5ss-11	2.522223333	CAGGUAUGAAUGAUACUUACCUG	0.630330844	0.363921682	0.249910797	23	1.210723728	216
hsa-mir-378i	2.521823	AAGGUGGAGUUCUGGGUGCUGUUUUCCCACUCU	0.375757472	0.216943677	0.149002318	33	1.210014262	217
hsa-mir-5572	2.519480333	CAGCCUGGGGCAUCGGUUG	0.243277005	0.140456044	0.096558406	19	1.205862614	218
hsa-mir-937	2.518125333	GGCUGGCCCCCUGCUUCGUGCCCAUCC	0.123455982	0.071277344	0.049026941	27	1.203461298	219
hsa-mir-6785	2.510423667	UGGUGGGAGAGGAGCCCCACUGUGGAAGUCUGACCCCCACA	0.041360055	0.023879239	0.016475329	41	1.189812489	220
DMSMaPseq_invitro_SARS-CoV-2_Motif_289+SHAPE_invivo_SARS-CoV-2_Motif_303+SHAPE_invitro_SARS-CoV-2_Motif_292	2.510247	CCUUACCCAGAUCCAUCAAGAAUCCUAGGGGCCGG	0.066884923	0.038616028	0.026644758	35	1.189499403	221
hsa-mir-663b	2.509534267	UCCUAGGCGGGUCGCUGCGGUACCUCCCUCCUGUCUGUGGCGGUGGGAUCCCGUGGCCGUGUUUUCCUGGUG	0.091248554	0.052682377	0.036360752	72	1.188236305	222
hsa-mir-3972	2.509325	GCAGUCCUGUGGGAAUGAGAGAUGCCAAACUGGACCUGC	0.329113566	0.190013806	0.131156214	39	1.187865445	223
hsa-mir-8075	2.508814667	GCUUAUACGUGCCCUUGCU	0.26742501	0.154397902	0.106594167	19	1.186961037	224
hsa-mir-4281	2.505009	AGCUGGGGCCGGGU	0.079040158	0.045633857	0.031552844	14	1.180216677	225
hsa-mir-645	2.503520333	UGUGGCCUGGGGGUUGAGGACCCCUGCUCUA	0.11453475	0.066126669	0.045749479	31	1.177578478	226
hsa-mir-25	2.501448833	AUUGCUGGACGCUGCCCUGGGCAU	0.291561273	0.16833298	0.116556961	24	1.173907389	227
DMSMaPseq_invitro_SARS-CoV-2_Motif_236+SHAPE_invitro_SARS-CoV-2_Motif_239	2.499986	GCUAGUGGGGGACAACCAAUCACUAAUUGUGUUAAGAUGUUGUGUACACACACUGGU	0.28903827	0.166876323	0.115615955	57	1.171314972	228
hsa-mir-940	2.499446	CAGCCCCGUGUGUUGAGGAAGGAAGG	0.171958772	0.099280443	0.068798754	26	1.17035799	229
SARS-CoV-2-Conserved-Structured-67_Interval-11090-11209_Motif_1	2.499257667	UAUUAUUGCUAUGUCUGCUUUUGCAAUGAUG	0.190784846	0.110149682	0.076336605	31	1.170024228	230
hsa-mir-3976	2.499029433	AUGUCAUAUUGGAGUUGGACUGCAGGGCUUCCUUUACACAAUAAAUAUUGUAUGAAGUGCUGAUGUAACCUUUACUGCAGCAUGACAU	0.137808067	0.079563524	0.055144635	88	1.169619755	231
hsa-mir-190a	2.498084833	UAGGUUGUUAUUUAAUCCAACU	0.114856589	0.066312482	0.045977858	22	1.167945745	232
hsa-mir-6879	2.49648	GGGAGAGGGGCCCAGCUGACCCUCCUGUC	0.218541262	0.126174857	0.087539761	29	1.165101677	233
hsa-mir-4519	2.491333	GCUGCACUGUCUCCGUCUGCGG	0.084636213	0.04886474	0.03397226	22	1.155980221	234
hsa-mir-4313	2.490174667	ACCCUGCAGCCCCAGCUGGAGGAUGAGGAGAUGCUGGGCUUGGGU	0.133305631	0.076964042	0.053532643	45	1.153927435	235
hsa-mir-4300	2.4883535	AUCAGCAGAGACAUGAGGUGAUCAAAAACCUUUUUUCAAAGCAGUGGG	0.225094492	0.129958366	0.09045921	48	1.150699984	236
DMSMaPseq_invitro_SARS-CoV-2_Motif_156	2.486518833	GGUAAAAUUGUUAAUAAUUGGUUGAAGCAGUUAAUUAAAGUUACACUUGUGUUCCUUUUUGUUGCUGCUAUUUUCUAUUUAAUAACACC	0.160473467	0.092649399	0.064537403	89	1.147448608	237
IAV_invivo_PA_3_Motif_19+IAV_invivo_PA_3_Motif_19	2.479945333	GGGGUGUACAUCAAUACUGCCUU	0.186349612	0.107588999	0.075142629	23	1.135799124	238
hsa-mir-4746	2.477516333	CAGAGGCAUCGGGUCAG	0.340663026	0.19668189	0.137501829	17	1.131494477	239
hsa-mir-192	2.477419	ACAGCCAGUGCUCUCGUCUCCCCUCUGGCUGC	0.274555844	0.15851489	0.110823338	32	1.131321984	240
hsa-mir-8081	2.476707667	CUAUGGCCCCCCUCCUCUCUGAAAGCAAGGCCACUUG	0.173383529	0.100103027	0.070005649	37	1.130061367	241
SHAPE_invitro_SARS-CoV-2_Motif_429	2.475799667	CGGCGGGCACGUAGUGUAGCUAGUCAAUCCAUCAUUGCCUACACUAUGUCACUUGGUG	0.114206712	0.065937276	0.046129222	58	1.128452219	242
hsa-mir-4794	2.4730815	CUGUAUGUCCUAACAGUGCUUGUAG	0.389830111	0.225068519	0.157629302	25	1.123635114	243
hsa-mir-4740	2.472798333	GGGCAGGGAGUCAGAGGGGACCGCCC	0.336246158	0.19413181	0.135977994	26	1.123133289	244
hsa-mir-4503	2.472487333	UUUACAUAUAAAUUUCUAUUUGU	0.220040922	0.127040685	0.088995773	23	1.122582139	245
hsa-mir-146a	2.471927333	UGGGUUGUGUCAGUGUCAGACCUC	0.302755525	0.174795984	0.122477518	24	1.121589713	246
hsa-mir-6729	2.469291833	CUGAGCGGCUCCAUCCCCCGGCCUGCUCAU	0.220941761	0.127560785	0.089475759	30	1.116919109	247
hsa-mir-1471	2.468203	GUGUAGAGGCGGAGCACAG	0.366537121	0.211620305	0.148503636	19	1.114989491	248
SHAPE_invitro_SARS-CoV-2_Motif_465	2.468110867	GGCAACUAGCACUCUCCAAGGGUGUUCACUUUGUUUGCAACUUGCUGUUGUUGUUUGUAACAGUUUACUCACACCUUUUGCUCGUUGCU	0.198919333	0.11484613	0.080595785	89	1.114826213	249
hsa-mir-6867	2.467292167	GAAGGGAAGCUGGGAACCUGACUGCCUC	0.054253237	0.031323121	0.02198898	28	1.113375322	250
hsa-mir-593	2.466777333	CACCAGCCAGGCAUUGCUCAGCCCGUUUCCCUCUGGGGGAGCAAGGAGUGGUGCUGGGUUUGUC	0.346941198	0.200306594	0.140645527	64	1.11246294	251
hsa-mir-3174	2.464786667	AGCCCUGGGCUCCUCAGCAAACCUACUGGAU	0.356217228	0.205662112	0.144522539	31	1.108935102	252
hsa-mir-548q	2.463130333	GCGGUUUUUGCCAUUACUUUUCAUUUUUACCAUUAAAAGUAAUGGCAAAAAGCAU	0.219010573	0.126445814	0.088915544	55	1.105999767	253
r(CAG)16	2.461106833	CAGCAGCAGCAGCAGCAGCAGCAGCAGCAGCAGCAGCAGCAGCAGCAG	0.159817247	0.09227053	0.064937143	48	1.102413742	254
hsa-mir-212	2.459310333	CUUACUGCCCGGGCCGCCCUCAGUAA	0.313628488	0.181073492	0.127527008	26	1.099230005	255
hsa-mir-3120	2.458924667	UGUACAGGUGAGCGGAUGUUCUGCACA	0.543875425	0.314006623	0.221184257	27	1.098546531	256
hsa-mir-7854	2.457067	UUGAGCAUCUUCUGGGCAGCUGA	0.236305671	0.136431143	0.096173882	23	1.095254394	257
hsa-mir-6077	2.456797333	CUUCGCGCUAGUUUGUUUGUGUUAAG	0.281154545	0.162324652	0.114439454	26	1.094776494	258
hsa-mir-6816	2.456583667	CUGCAGGGACUGUGACACUGAA	0.39339716	0.227127956	0.16013994	22	1.094397836	259
hsa-mir-4493	2.456568	UUCCGGUGAUUAUCACAGCCAUGCCUUUACCUCCAGAA	0.080763204	0.046628658	0.032876437	38	1.094370072	260
SARS-CoV-2-Conserved-Structured-53_Interval-11050-11169_Multi_1_ComplexLevel_1	2.454631667	UGUAUGAAAAUGCCUUUUUACCUUUUGCUAUGGGUAUUAUUGCUAUGUCUGCUUUUGCAAUGAUGUUUGUCAAACAUAAGCAUGCA	0.056342687	0.032529465	0.022953622	86	1.090938524	261
SHAPE_invivo_SARS-CoV-2_Multi_2_ComplexLevel_1	2.452073333	AGGGGUGUAUACUGCUGCCGUGAACAUGAGCAUGAAAUUGCUUGGUACACGGAACGUUCUGAAAAGAGCUAUGAAUUGCAGACACCUUU	0.388230994	0.224145269	0.158327644	89	1.086404673	262
SHAPE_invivo_SARS-CoV-2_Motif_403	2.450990333	GCCACUAGUCUCUAGUCAGUGUGUUAAUCUUACAACCAGAACUCAAUUACCCCCUGCAUACACUAAUUCUUUCACACGUGGU	0.033380467	0.019272221	0.013619175	82	1.084485393	263
hsa-mir-3189	2.450670667	UGGGUAGGAAUAUCCUGGAUCCCCU	0.32240461	0.186140388	0.131557706	25	1.083918883	264
hsa-mir-6075	2.449665133	CCUGCCUGCCCUCCAGGUCAUGUUCCAGUGUCCCACAGAUGCAGCACCACGG	0.114433366	0.066068135	0.046713881	52	1.082136888	265
hsa-mir-548o-2	2.448154667	UUUGCCAUUAAAAGUAAUGCGGCCAA	0.159432379	0.092048327	0.065123491	26	1.079460056	266
hsa-mir-623	2.445336	GGGUUGCAUCCUAAGCUGUGCUGGAGCUUCCC	0.28771319	0.166111288	0.117657937	32	1.074464846	267
hsa-mir-6875	2.444658667	AGAAGGCCUAUGGUGAUUUGCAUUCUU	0.304193764	0.175626351	0.124431999	27	1.073264483	268
SHAPE_invitro_SARS-CoV-2_Motif_342	2.444465333	UGAAGUAUUUUGUGAAAAUAGGACCUGAGCGCACCUGUUGUCUAUGUGAUAGACGUGCCACAUGCUUUUCCACUGCUUCA	0.197945677	0.11428399	0.080977085	80	1.07292186	269
hsa-mir-6514	2.444054167	CUGGCAUUUACGAGUCAGAGUUCUUACAGAGCUGC	0.10126932	0.058467869	0.041434974	35	1.072193195	270
DMSMaPseq_invitro_SARS-CoV-2_Motif_461+SHAPE_invivo_SARS-CoV-2_Motif_483	2.441504	GCAACUUGCUGUUGUUGUUUGUAACAGUUUACUCACACCUUUUGCUCGUUGC	0.4632232	0.267442039	0.189728626	52	1.067673818	271
hsa-mir-1324	2.438445667	GUCCUGCCCUCACUGGGAACCCCCUUCCCUCUGGGUACCAG	0.214431585	0.123802133	0.087937815	41	1.062253873	272
hsa-mir-6722	2.438400333	AUGCAUGGCUGGUGGCGGCGUGCAG	0.242589616	0.14005918	0.099487198	25	1.062173534	273
DMSMaPseq_invitro_SARS-CoV-2_Motif_190+SHAPE_invitro_SARS-CoV-2_Motif_198	2.434470333	CAUGUGGUAGUGUUGGUUUUAACAUAGAUUAUGACUGUGUCUCUUUUUGUUACAUGCACCAUAUG	0.103747052	0.059898388	0.042615862	65	1.055208831	274
hsa-mir-7155	2.432274333	GCCAUCUGGUUGUGACAUCACUGAUGGC	0.311451328	0.179816508	0.128049424	28	1.051317104	275
hsa-let-7i	2.431332333	GCUGUUGGUCGGGUUGUGACAUUGCCCGCUGUGGAGAUAACUGC	0.133493355	0.077072425	0.054905433	44	1.049647702	276
hsa-mir-4329	2.430925533	UGGAGUUUUUUUUUCCUCCUG	0.108346904	0.062554114	0.044570228	21	1.048926776	277
hsa-mir-4745	2.429182333	GACGGCGCCCGCCCUGGCCCUGGC	0.021778577	0.012573868	0.008965394	24	1.045837496	278
DMSMaPseq_invitro_SARS-CoV-2_Motif_382	2.428386667	AGGACUUGUUCUUACCUUUCUUUUCCAAUGUUACUUGGUUCCAUGCUAUACAUGUCUCUGGGACCAAUGGUACUAAGAGGUUUGAUAACCCUGUCCU	0.168011519	0.097001496	0.069186477	97	1.044427425	279
hsa-mir-1285-2	2.4280505	CAAUUUGAGACCAAU	0.407843227	0.235468397	0.167971476	15	1.043831674	280
hsa-mir-518d	2.427477333	UUCUGUUGUCUGAAAGAAACCAA	0.155285832	0.089654317	0.063970044	23	1.042815914	281
Selectedmotif_10164-10260_Motif_1+DMSMaPseq_invitro_SARS-CoV-2_Motif_184+SHAPE_invivo_SARS-CoV-2_Motif_201+SHAPE_invitro_SARS-CoV-2_Motif_193	2.426716167	CAUGUGAUCUGCACCUCUGAAGACAUG	0.142736432	0.082408918	0.058818759	27	1.041466983	282
hsa-mir-4254	2.424002333	CUGCAGUGAGUAGGUCUGCCU	0.02614726	0.015096127	0.010786813	21	1.036657557	283
hsa-mir-3119-1	2.422851667	UGGCAAAGGGGUAGCUAAACAAUCUAUGUCUUUGCCA	0.139400537	0.080482938	0.057535729	37	1.034618359	284
hsa-mir-6823	2.422489667	UGCUGUUGCUGUGAAAGCUGA	0.012013507	0.006936001	0.004959157	21	1.033976826	285
hsa-mir-6880	2.422102667	AGGGCAGCUCCCAUGACUGCCUGACCGC	0.178005621	0.102771593	0.073492187	28	1.033290989	286
hsa-mir-3138	2.419866833	CCGGGUGCCCACAAGACUGUG	0.168870683	0.097497535	0.069785114	21	1.02932867	287
hsa-mir-199b	2.418871667	CUGUUCAGGACUCCCAAAUUGUACAG	0.215175776	0.124231792	0.088957087	26	1.027565047	288
hsa-mir-6796	2.418758167	CUGGCUGGUCCAGCCCCUCAGAAG	0.113023334	0.065254052	0.046727836	24	1.027363903	289
hsa-mir-6797	2.416793233	AACAGGACCUGUGCUCACUGGGGCCUGCA	0.206120023	0.119003451	0.085286577	29	1.02388167	290
DMSMaPseq_invitro_SARS-CoV-2_Motif_291+SHAPE_invivo_SARS-CoV-2_Motif_305+SHAPE_invitro_SARS-CoV-2_Motif_294	2.416650333	GGUUCGUGUCUUUAGCUAUAGAUGCUUACC	0.094767087	0.054713803	0.039214232	30	1.023628424	291
hsa-mir-6083	2.415709667	AGGUGGAAAGGGAGCAGGAGCAUCGUCUUUAAGAGGGUCAGGUACCUUUGCUCUUA	0.225028894	0.129920493	0.093152293	56	1.021961385	292
SHAPE_invivo_SARS-CoV-2_Motif_361	2.414963667	GCUAUCUAACCUUAACUUGCCUGGUUGUGAUGGU	0.467327534	0.269811678	0.193513277	34	1.020639332	293
hsa-mir-6085	2.414002167	UACAUAGUUCAUGCUGAGGCCGGGAUUUCAUGCAGAAAACUGGUUGCAAAAGGUGCUGAAG	0.03224294	0.01861547	0.013356633	61	1.018935373	294
SHAPE_invivo_SARS-CoV-2_Motif_250	2.411530333	CAGGCAAUAACAGUUACACCGGAAGCCAAUAUGGAUCAAGAAUCCUUUGGUGGUGCAUCGUGUUGUCUG	0.114466565	0.066087302	0.047466359	69	1.014554817	295
DMSMaPseq_invitro_SARS-CoV-2_Motif_175	2.40922	GACAUUUUAUCUUACUAAUGAUGUUUCUUUUUUAGCACAUAUUCAGUGGAUGGUUAUGUU	0.095119172	0.05491708	0.039481314	60	1.01046047	296
hsa-let-7f-1	2.408707833	AUAGUUGUGGGGUAGUGAUUUUACCCUGUUCAGGAGAUAACUAU	0.051474439	0.029718781	0.021370146	44	1.009552814	297
hsa-mir-7111	2.407043667	GGCCAUCUGCUAUUCGUCCACCAACCUGACUUGAUCC	0.028825667	0.016642506	0.011975548	37	1.006603596	298
hsa-mir-342	2.406899433	UUGAGGGACAUGGUUAAUGGAAUUGUCUCA	0.122849215	0.070927027	0.051040443	30	1.006347987	299
hsa-mir-6754	2.405431667	UGGAGGAGUCUGGUGGCCUGUUCUCUU	0.202988478	0.117195453	0.084387547	27	1.003746827	300
hsa-let-7e	2.402991667	AUAGUUGAGGAGGACACCCAAGGAGAUCACUAU	0.176940923	0.102156889	0.073633598	33	0.999422686	301
hsa-mir-7158	2.401510167	GCAGCCUUCUGCCUUUGGCUUUCUGAAGCGAGCUGA	0.057466988	0.033178581	0.023929521	36	0.996797188	302
SARS-CoV-2-Conserved-Structured-76_Interval-29238-29357_Multi_1_ComplexLevel_1	2.400709667	GUGCCAUCAAAUUGGAUGACAAAGAUCCAAAUUUCAAAGAUCAAGUCAUUUUGCUGAAUAAGCAUAUUGACGCAU	0.087630443	0.05059346	0.036501891	75	0.995378551	303
DMSMaPseq_invitro_SARS-CoV-2_Multi_86_ComplexLevel_1+SHAPE_invitro_SARS-CoV-2_Multi_76_ComplexLevel_1	2.398835333	UUGGCUACUACCGAAGAGCUACCAGACGAAUUCGUGGUGGUGACGGUAAAAUGAAAGAUCUCAGUCCAAGAUGGUAUUUCUACUACCUAGGAACUGGGCCAG	0.079994966	0.046185115	0.033347418	102	0.992056878	304
IAV_invivo_M1_M2_7_Motif_14+IAV_invivo_M1_M2_7_Motif_14	2.398781333	GGCUGGAUCGAGUGAGCAAGCAGCAGAGGCC	0.338725181	0.195563075	0.141207194	31	0.99196118	305
DMSMaPseq_invitro_SARS-CoV-2_Motif_338+SHAPE_invivo_SARS-CoV-2_Motif_356+SHAPE_invitro_SARS-CoV-2_Motif_347	2.397271667	GUGAUGAACUGAAGAUUAAUGCGGCUUGUAGAAAGGUUCAACACAUGGUUGUUAAAGCUGCAUUAUUAGCAGACAAAUUCCCAGUUCUUCAC	0.514432816	0.297007925	0.214590955	92	0.989285765	306
hsa-mir-6806	2.392308333	CCAGGUUCCAUGUGAUGCUGAA	0.358342084	0.206888898	0.149789255	22	0.980489801	307
hsa-mir-591	2.3916975	UUGUAAUAGUGUAGAAUGUUGGUUAAC	0.209726185	0.121085469	0.087689261	27	0.979407289	308
hsa-mir-4786	2.388314667	UGCACCACUCUCCCUGUGAUGAGGUGAA	0.17850614	0.103060568	0.074741466	28	0.973412269	309
hsa-mir-598	2.3876625	GUGAGCUGGAAAUGGGGUGCUAC	0.288981937	0.166843799	0.121031317	23	0.972256506	310
hsa-mir-6787	2.386276333	GGCUGCAGGCCCGGCCCCUCUC	0.169919323	0.098102967	0.071206893	22	0.969799957	311
hsa-mir-30c-2	2.382069667	UCAGCUGUGGAAAGUAAGAAAGCUGG	0.632878253	0.36539243	0.265684191	26	0.962344949	312
hsa-mir-4290	2.381220667	GUCAGUCCCAAUCUGAAUCCCACCAAAAUAGGUGGUAGAGGGUUGC	0.017011914	0.009821833	0.007144199	46	0.960840361	313
hsa-mir-551b	2.381162333	UGAGACCUGGUGCAGAACGGGAAGGCGA	0.122702802	0.070842496	0.051530633	28	0.960736983	314
hsa-mir-3656	2.380946333	CGAGGUGGGCUAGGCUCGGGCCCGUGGCG	0.151322861	0.087366295	0.063555763	29	0.96035419	315
hsa-mir-6798	2.380935333	CUUGGGCCCAUUCCUUUCCUUACCCUAC	0.100976004	0.058298523	0.042410225	28	0.960334696	316
hsa-mir-4691	2.380521667	CUGCGGCCCUGAUGUCUCUACUCCAG	0.130167536	0.075152262	0.054680257	26	0.9596016	317
hsa-mir-4267	2.380009667	CUGGGGGAAGGCUCCAGACCCCAGCCU	0.228769148	0.132079929	0.0961211	27	0.95869424	318
bulge-UUG	2.378855333	GCGCUGCCAGAAACUGGCUUGAGCGC	0.377921064	0.218192828	0.15886677	26	0.956648543	319
hsa-mir-6745	2.3785329	CCUAGUGGCUAGCCCUGGGUCUAGCAGCCUAUGGCAGUGUCUGGUAAACACUGGUGGAGUCCUGGG	0.161391113	0.093179203	0.067853219	66	0.95607713	320
SARS-CoV-2-Conserved-Structured-36_Interval-120-237_Multi_1_ComplexLevel_1	2.377361667	GUUGACAGGACACGAGUAACUCGUCUAUCUUCUGCAGGCUGCUUACGGUUUCGUCCGUGUUGCAGCCGAUCAUCAGC	0.21933398	0.126632532	0.092259408	77	0.954001483	321
hsa-mir-202	2.376609467	UUCUUUGAGGAUCUGGCCUAAAGAG	0.225012827	0.129911216	0.094678083	25	0.952668443	322
hsa-mir-135a-2	2.375863167	GUGAUAGUAAUAAAGUCUCAU	0.234508199	0.135393372	0.098704421	21	0.951345858	323
hsa-mir-759	2.374914	UGACUCAGAUCU	0.081192469	0.046876494	0.034187541	12	0.949663756	324
hsa-mir-504	2.374582	UCUAUCUGUAUUCUUACUGAAGGGA	0.251649582	0.145289954	0.105976371	25	0.949075389	325
hsa-mir-550b-2	2.373757333	AAGACACUAUCUGACAACAACAGGGCUCUU	0.197119475	0.113806982	0.083041123	30	0.947613924	326
hsa-mir-6132	2.3728021	UGCAGUAUCCGCUGUUGCUGCU	0.186674359	0.107776491	0.078672536	22	0.94592107	327
hsa-mir-6716	2.370596667	AGGGCCUUCUGAGCCCAGGUCCG	0.045260749	0.026131305	0.019092556	23	0.942012625	328
SHAPE_invitro_SARS-CoV-2_Multi_2_ComplexLevel_1	2.370022867	CCUCUUGAGUGCAUUAAAGACCUUCUAGCACGUGCUGGUAAAGCUUCAUGCACUUUGUCCGAACAACUGGACUUUAUUGACACUAAGAGG	0.3084197	0.178066197	0.130133639	90	0.940995743	329
SHAPE_invitro_SARS-CoV-2_Multi_44_ComplexLevel_1	2.369308	GAUUAUGUGUACCUUCCUUACCCAGAUCCAUCAAGAAUCCUAGGGGCCGGCUGUUUUGUAGAUGAUAUCGUAAAAACAGAUGGUACACUUAUGAUU	0.2765127	0.159644682	0.116706101	96	0.939728864	330
hsa-mir-5582	2.367879333	UAUAGCUACAUCAGUUAUAACUAUAUCAGUUAAA	0.107406566	0.06201121	0.045359814	34	0.937196997	331
hsa-mir-7153	2.366872333	UAGGUGGUCGAAGUCAUCCACA	0.256829005	0.148280295	0.108509868	22	0.935412403	332
hsa-mir-143	2.364286	CUCUGGUCAGUUGGGAGUCUGAG	0.228993933	0.132209709	0.096855428	23	0.930828931	333
hsa-mir-8056	2.364067667	UAGGAGCUGUGCCUCCUGGCCUAUUCCUGUUCGUG	0.044907554	0.025927388	0.018995884	35	0.930442003	334
IAV_invivo_HA_4_Motif_19+IAV_invivo_HA_4_Motif_19	2.361656333	GGGGAUCUAUCAGAUUCUGGCGAUCUACUCAACUGUCGCCAGUUCACUGGUGCUUUUGGUCUCC	0.530321309	0.306181151	0.224554818	64	0.926168665	335
hsa-mir-5003	2.360910667	GGUAGAGAUGAUUUUUCCUACU	0.296706927	0.171303824	0.12567478	22	0.924847203	336
hsa-mir-711	2.360852667	GCUGCAGGCAAAGCUGGGG	0.136174773	0.078620542	0.057680335	19	0.924744416	337
hsa-mir-106b	2.359789167	GCAGAUAGUGGUCCUCUCCGUGCUACCGC	0.188358791	0.108748999	0.079820178	29	0.922859693	338
hsa-mir-1229	2.358640333	AGAGCGUGGGCUGGGGUUCAGGGACACCCUCU	0.226286338	0.130646478	0.095939315	32	0.920823743	339
hsa-mir-4739	2.354701667	CCCUUGUCUUCCCAGAG	0.174404965	0.100692753	0.074066693	17	0.913843682	340
hsa-mir-6082	2.354196333	AUCCAGUCCACUUAAUUCUGAGAAAGUCCACAGACUGGAUCGGGUCUUGGAUUUUAGCUGGAUUCAU	0.138479723	0.079951305	0.058822504	67	0.912948136	341
hsa-mir-4507	2.349887333	UGGGUUAAGCCGAGCUGG	0.094745444	0.054701308	0.040319143	18	0.905311773	342
hsa-mir-603	2.346819	CUUCCCAUUUAAAAGUAAUGGCACA	0.154704467	0.089318665	0.06592092	25	0.899874107	343
SARS-CoV-2-Conserved-Structured-48_Interval-29078-29197_Multi_1_ComplexLevel_1	2.346780667	GGCAGACGUGGUCCAGAACAAACCCAAGGAAAUUUUGGGGACCAGGAACUAAUCAGACAAGGAACUGAUUACAAACAUUGGCC	0.231291722	0.133536338	0.098557025	83	0.899806173	344
hsa-mir-194-2	2.346664167	GUGGAAGUGCCCACUGGUUCCA	0.53121426	0.306696696	0.226369954	22	0.899599713	345
hsa-mir-550a-3	2.346604667	AGAGUCCUGUUGUUGUAAGAUAGUGUCU	0.150922654	0.087135235	0.06431533	28	0.899494268	346
hsa-mir-6831	2.346024333	GGUCUGAGCCCAUGUGUGGACCUAGGUCUGCUGUUAAACUGACU	0.320334232	0.184945055	0.13654344	44	0.898465808	347
DMSMaPseq_invitro_SARS-CoV-2_Multi_47_ComplexLevel_1	2.3458499	AUUAUGUGUACCUUCCUUACCCAGAUCCAUCAAGAAUCCUAGGGGCCGGCUGUUUUGUAGAUGAUAUCGUAAAAACAGAUGGUACACUUAUGAU	0.124887736	0.072103968	0.053237735	94	0.898156679	348
hsa-mir-6795	2.343228333	AGGCUGUCUUCAUUCCCUCUUGACCACCC	0.279918376	0.16161095	0.119458429	29	0.893510767	349
SARS-CoV-2-Conserved-Structured-90_Interval-14846-14965_Multi_1_ComplexLevel_1	2.342033367	GUUGAAGUUGUUGAUAAGUACUUUGAUUGUUACGAUGGUGGCUGUAUUAAUGCUAACCAAGUCAUCGUCAACAACCUAGACAAAUCAGCUGGUUUUCCAUUUAAU	0.346516408	0.200061342	0.147955368	105	0.89139306	350
hsa-mir-7156	2.340959	CAGAGUGUGCAUGGCAGGCU	0.368365372	0.212675846	0.15735661	20	0.88948908	351
hsa-mir-223	2.340073	AGUUGGACACUCCAUGUGGUAGAGUGUC	0.484608322	0.279788745	0.207091113	28	0.88791892	352
hsa-mir-130a	2.339623333	GCUACUGUCUGCACCUGUCACUAGCAGU	0.062099047	0.035852901	0.026542327	28	0.887122026	353
Selectedmotif_26742-26860_Motif_1+DMSMaPseq_invitro_SARS-CoV-2_Motif_483+SHAPE_invivo_SARS-CoV-2_Motif_509+SHAPE_invitro_SARS-CoV-2_Motif_490	2.338664867	ACCGGUGGAAUUGCUAUCGCAAUGGCUUGUCUUGUAGGCUUGAUGUGGCUCAGCUACUUCAUUGCUUCUUUCAGACUGUUUGCGCGUACGCGUUCCAUGUGGU	0.176015807	0.101622773	0.075263373	103	0.885423442	354
IAV_invivo_PA_3_Motif_21+IAV_invivo_PA_3_Motif_21	2.338506	GGGAAGGCGAAAGACC	0.304580542	0.175849658	0.130245782	16	0.8851419	355
hsa-mir-5739	2.338171	CCAAGGUUGUGCUUUUAGGAAAUGUUGGCUGUCCUGCGG	0.130190904	0.075165753	0.05568066	39	0.884548217	356
hsa-mir-422a	2.337568667	AGGCCUGAGUCUCUCUGCUGCAGAUGGGCUC	0.06480758	0.037416674	0.027724353	31	0.883480768	357
SARS-CoV-2-Conserved-Structured-21_Interval-26375-26490_Multi_1_ComplexLevel_1	2.335711833	GUUAAAAAUCUGAAUUCUUCUAGAGUUCCUGAUCUUCUGGUCUAAAC	0.151437406	0.087432427	0.064835655	47	0.880190109	358
hsa-mir-657	2.335498833	GUCCGGGUGGGUUCCGGCA	0.190713219	0.110108328	0.081658452	19	0.879812633	359
hsa-mir-4743	2.334789333	GGAGGCAUGAAUGAGCCAUCUUUCCAAUGCCUUUC	0.290673128	0.167820209	0.124496512	35	0.878555265	360
hsa-mir-6886	2.334534	GGCUCCUGGCGCUGAUGCC	0.197775865	0.114185949	0.084717492	19	0.878102766	361
hsa-mir-5189	2.334191667	GACAGGCUGGCCUCUGGAUGACCUGC	0.021217005	0.012249644	0.009089659	26	0.877496086	362
SARS-CoV-2-Conserved-Structured-81_Interval-23537-23656_Motif_1	2.333996667	UGAGUGUGACAUACCCAUUGGUGCAGGUAUAUGCGCUAGUUAUCAGACUCA	0.349266051	0.201648849	0.149642909	51	0.87715051	363
hsa-mir-6828	2.3317095	CUGUGGUCUAACCUUUCCCAUCU	0.127370892	0.073537619	0.054625541	23	0.873097218	364
hsa-mir-8060	2.3310195	UGGUCAGAUAUCCCAU	0.340743365	0.196728274	0.146177827	16	0.871874408	365
hsa-mir-3605	2.329845667	GAAGCCGCUCCCACCUGACCCUCACGGCCUC	0.176212817	0.101736518	0.075632828	31	0.869794153	366
hsa-mir-4728	2.329553	CAAGCACACAGGGCCUGGGACUAGCAUG	0.106807058	0.061665084	0.045848735	28	0.869275493	367
hsa-mir-621	2.326322667	UGCUCUGAUGAAGACCCAUGUGGC	0.091544504	0.052853244	0.039351593	24	0.863550732	368
hsa-mir-1184-3_1184-2_1184-1	2.326244167	ACAGUGGCCACAUCUCCAC	0.08545324	0.049336451	0.036734424	19	0.863411615	369
hsa-mir-6759	2.325711333	GUCUGUUUUCUUCAUGGUUUUCUGAC	0.045109802	0.026044157	0.019396131	26	0.862467333	370
hsa-mir-765	2.325517667	AAGCCCUACGAGAAACUGGGGUUUCUGGA	0.163706339	0.094515899	0.070395655	29	0.862124119	371
SHAPE_invivo_SARS-CoV-2_Multi_39_ComplexLevel_1	2.322031	GUGUACCUUCCUUACCCAGAUCCAUCAAGAAUCCUAGGGGCCGGCUGUUUUGUAGAUGAUAUCGUAAAAACAGAUGGUACAC	0.350423437	0.202317066	0.150912472	82	0.855945087	372
hsa-mir-3911	2.321998667	GCAGAGAAGACAGUGAGCUUGCCAGUUCUGGUUUCCAACACUUCCUUUCCUGCG	0.126530676	0.07305252	0.05449214	54	0.855887787	373
hsa-mir-4638	2.321752333	AAGUCCGGCUCCAGAACCUGGACACCGCUCAG	0.058175512	0.033587647	0.025056726	32	0.855451237	374
hsa-mir-3167	2.321651333	UUCUUUUUUCUGAAAUUCUUCAGGAAGGA	0.376183313	0.217189537	0.162032648	29	0.855272246	375
hsa-mir-4480	2.321478267	GGCCACCCAGGGAGUAAGUAGCC	0.074358209	0.042930732	0.032030543	23	0.854965539	376
hsa-mir-152	2.320577667	CCGACUCGGGCUCUGGAGCAGUC	0.220064392	0.127054236	0.094831729	23	0.853369506	377
hsa-mir-6870	2.319948833	UUGAACUUCAUUUCUCAUGCUCA	0.177805457	0.102656029	0.076641974	23	0.852255095	378
hsa-mir-3944	2.319694633	CGAGAAGCGCCUGCGUCUCCCAUUUUCG	0.21227955	0.122559655	0.091511851	28	0.851804604	379
hsa-mir-1202	2.317880833	GGAGGCACUGCCAGGGCUGCCCAC	0.126708521	0.073155199	0.054665675	24	0.848590208	380
hsa-mir-4695	2.317526667	CAGGCGGGGCAGCCCAAUGCCAUGGGCCUGAU	0.221125389	0.127666803	0.095414388	32	0.847962558	381
hsa-mir-191	2.317342833	CAGCUGUUGUCUCCAGAGCAUUCCAGCUG	0.31540483	0.182099063	0.136106244	29	0.84763677	382
SHAPE_invitro_SARS-CoV-2_Motif_522	2.317146167	CGGCAUCAUAUGGGUUGCAACUGAGGGAGCCUUGAAUACACCAAAAGAUCACAUUGGCACCCGCAAUCCUGCUAACAAUGCUG	0.147046225	0.084897178	0.063460056	83	0.84728824	383
hsa-mir-488	2.316254567	UCAAACAAGUUUCCAAAUUGUUUGA	1.456670091	0.841008869	0.628890327	25	0.845708156	384
SARS-CoV-2-Conserved-Structured-100_Interval-25216-25335_Motif_1+Selectedmotif_25216-25275_Motif_1+DMSMaPseq_invitro_SARS-CoV-2_Motif_453+SHAPE_invivo_SARS-CoV-2_Motif_476+SHAPE_invitro_SARS-CoV-2_Motif_458	2.3161449	GGUUUUAUAGCUGGCUUGAUUGCCAUAGUAAUGGUGACAAUUAUGCUUUGCUGUAUGACC	0.408222331	0.235687273	0.176250774	60	0.845513806	385
SHAPE_invivo_SARS-CoV-2_Multi_65_ComplexLevel_1	2.315706333	GACGACUACUAGCGUGCCUUUGUAAGCACAAGCUGAUGAGUACGAACUUAUGUACUCAUUCGUU	0.293103641	0.169223466	0.126572025	64	0.844736583	386
hsa-mir-1179	2.3152145	UUGGUGUGUAUUGCCUUGUCAA	0.105948296	0.061169277	0.045761762	22	0.843864961	387
hsa-mir-4309	2.3128768	UCCAGGAUCUGGGUUUUGAGGUCUUGG	0.228875145	0.132141126	0.098956911	27	0.839722115	388
hsa-mir-1302-7	2.312145833	UGGUGCAAUAAUUGG	0.126004299	0.072748616	0.054496692	15	0.838426704	389
hsa-mir-3143	2.309848367	UUCGCGGUUGGGCU	0.478301159	0.276147303	0.207070372	14	0.834355159	390
SARS-CoV-2-Conserved-Structured-58_Interval-4574-4693_Motif_2+DMSMaPseq_invitro_SARS-CoV-2_Motif_86+SHAPE_invivo_SARS-CoV-2_Motif_94+SHAPE_invitro_SARS-CoV-2_Motif_90	2.3096861	AGAAGCUGCUCGGUAUAUGAGAUCUCUCAAAGUGCCAGCUACAGUUUCU	0.462568642	0.26706413	0.20027338	49	0.834067592	391
DMSMaPseq_invitro_SARS-CoV-2_Motif_411+SHAPE_invivo_SARS-CoV-2_Motif_436+SHAPE_invitro_SARS-CoV-2_Motif_419	2.307715667	AACAAAUGUGUCAAUUUCAACUUCAAUGGUUUAACAGGCACAGGUGUU	0.087246818	0.050371974	0.037806572	48	0.830575612	392
hsa-mir-4669	2.306857	UCCAGGCAUCUGUGUCUG	0.363924132	0.210111696	0.15775756	18	0.829053892	393
hsa-mir-4319	2.306544267	CCACUGGGAAUGCUCCCUGAGGACGUUAUAUGAGUG	0.455226275	0.262825012	0.197362904	36	0.82849967	394
hsa-mir-4754	2.305610833	GAGUGAGGCCCAGUGGUCACCGCCGCCCUC	0.291859459	0.168505137	0.12658661	30	0.826845449	395
hsa-mir-676	2.304631667	CUUGCAGAAUUAAUGGAAUGCUG	0.495007601	0.285792772	0.214788162	23	0.825110181	396
hsa-mir-383	2.3045305	UUGUGGCUUUGGGUGGAUAUUAAUCAGCCACAG	0.100834324	0.058216724	0.043754823	33	0.824930895	397
SHAPE_invivo_SARS-CoV-2_Motif_513	2.303859267	GCAUACAGUCGCUACAGGAUUGGCAACUAUAAAUUAAACACAGACCAUUCCAGUAGCAGUGACAAUAUUGC	0.370105663	0.213680604	0.160645951	71	0.823741342	398
hsa-mir-4723	2.302196333	AGAGCACCUCCUAGAGAAUGUUGAACUAAAGGUGCCC	0.064901968	0.037471169	0.028191326	37	0.82079431	399
hsa-mir-4418	2.301404	GGUGGUUGUGGGAGUCACU	0.144195314	0.083251203	0.062655368	19	0.819390146	400
hsa-mir-296	2.300142	CUGUUGUGCCUAAUUCAGAG	0.055375214	0.031970895	0.024074694	20	0.817153643	401
hsa-mir-3907	2.298756667	GCCUGCCCUGAGUCCCCCAGCAGGU	0.39852212	0.230086853	0.173364204	25	0.814698571	402
hsa-mir-4732	2.297573667	AAGCUGUGUGUGUCCAGC	0.175110133	0.101099883	0.076215242	18	0.812602071	403
hsa-mir-6873	2.296377833	GCAAUCAGGACUGGGUCAUUC	0.124357327	0.071797736	0.054153687	21	0.810482829	404
hsa-mir-490	2.295941033	GUGGGUCAAGUUUAGAGAUGCACCAAC	0.153644825	0.088706881	0.066920197	27	0.809708737	405
hsa-mir-103b-1	2.294507667	UGCUUGAUCCAUAUGCAACAAGGCA	0.536024965	0.309474158	0.233612192	25	0.80716854	406
hsa-mir-3197	2.294343167	GGCGCGCGAGGCUCCAGGCUCC	0.43422595	0.250700469	0.189259374	22	0.806877015	407
hsa-mir-6505	2.293045	CUCAGCAUGUUGAGCCCUGUCUCUGGGGAGCUGAC	0.226694981	0.130882408	0.098861985	35	0.804576418	408
hsa-mir-6846	2.292501	UAGAGUAGGAGAGCCCACUGA	0.111041498	0.064109839	0.048436837	21	0.803612348	409
hsa-mir-452	2.291933333	GGAAACUGAGACUUUGUAACUAUGUCUCAGUCUCA	0.21611439	0.124773701	0.094293489	35	0.802606335	410
hsa-mir-5196	2.2905445	GUUGGGGAACAGGUGGUUAGCACUUCAU	0.251851982	0.145406809	0.109952888	28	0.80014506	411
hsa-mir-4725	2.2901735	CCACCCACCAGGGAGCUUUCCAUGGGCUGUGGG	0.176901866	0.10213434	0.077243871	33	0.799487578	412
hsa-mir-4518	2.289716167	AUGUCUGCUGGGGAACCGGGGCU	0.119879302	0.069212347	0.052355529	23	0.798677097	413
hsa-let-7c	2.289103	AUGGUUUAGAGUUACACCCUGGGAGUUAACUGU	0.133832737	0.077268367	0.058465144	33	0.79759045	414
hsa-mir-130b	2.2888708	ACUACUAUAGGCCGCUGGGAAGCAGU	0.074720077	0.043139656	0.032644952	26	0.797178947	415
hsa-mir-338	2.288055333	UGAGUGAUGACUCAGGCGACUCCA	0.142469111	0.08225458	0.062266462	24	0.795733786	416
hsa-mir-6761	2.287295	GGCAGGUGCCUCCGUGUUGCCGAACCCUCCU	0.184755715	0.106668762	0.080774765	31	0.794386332	417
hsa-mir-199a-2	2.2860635	CUGUUCAGGACAAUGCCGUUGUACA	0.140884822	0.08133989	0.061627694	25	0.792203881	418
Selectedmotif_26917-26995_Motif_1+DMSMaPseq_invitro_SARS-CoV-2_Motif_485+SHAPE_invivo_SARS-CoV-2_Motif_511+SHAPE_invitro_SARS-CoV-2_Motif_492	2.285699233	GCUUCUAGAAAGUGAACUCGUAAUCGGAGCUGUGAUCCUUCGUGGACAUCUUCGUAUUGCUGGACACCAUCUAGGACGC	0.258655059	0.149334568	0.113162333	79	0.791558332	419
hsa-mir-4726	2.283862333	GAGUGGUCGGGUCGACUGAACC	0.067592471	0.039024531	0.029595685	22	0.788302998	420
DMSMaPseq_invitro_SARS-CoV-2_Multi_66_ComplexLevel_1	2.283536	UCUUCAGGUUGGACAGCUGGUGCUGCAGCUUAUUAUGUGGGUUAUCUUCAACCUAGGA	0.294822494	0.170215846	0.129107881	58	0.787724674	421
hsa-mir-6774	2.282961	CCUGUAUGUCUCCCCGCAGCACCGUCAUCGU	0.378221265	0.218366149	0.165671365	31	0.786705665	422
hsa-mir-4685	2.282624	GCAAGGUUGUUGGUGAUAUGGCUUCCUCUC	0.248335072	0.143376321	0.108793683	30	0.786108437	423
SARS-CoV-2-Conserved-Structured-84_Interval-29118-29237_Multi_1_ComplexLevel_1	2.282544333	UGGGGACCAGGAACUAAUCAGACAAGGAACUGAUUACAAACAUUGGCCGCAAAUUGCACAAUUUGCCCCCA	0.313093235	0.180764463	0.137168523	71	0.785967253	424
hsa-mir-7704	2.281447	CGUGCUCAGCUUGGCACCCAAGUUCUGC	0.352447043	0.203485395	0.154483993	28	0.784022571	425
SARS-CoV-2-Conserved-Structured-83_Interval-6091-6210_Multi_1_ComplexLevel_1	2.27953	GUUAACUGGUUAUAAGAAACCUGCUUCAAGAGAGCUUAAAGUUAC	0.221107439	0.127656439	0.096996942	45	0.780625285	426
hsa-mir-4497	2.279256	GGGCGCCGGCGGCCGGGAGAUCCGCGCUUCCUGAAUCCCGGCCGGCCCGCCCGGCGCCC	0.434742649	0.250998786	0.190738842	59	0.780139705	427
Selectedmotif_5296-5463_Motif_1+DMSMaPseq_invitro_SARS-CoV-2_Motif_102+SHAPE_invivo_SARS-CoV-2_Motif_112+SHAPE_invitro_SARS-CoV-2_Motif_106	2.278901333	AGAGUUGAAGUUUAAUCCACCUGCUCUACAAGAUGCUUAUUACAGAGCAAGGGCUGGUGAAGCUGCUAACUUU	0.316467697	0.18271271	0.138868538	73	0.779511169	428
hsa-mir-936	2.278210667	GCAGAAAUCACUCCAGGAGCAACUGA	0.095210208	0.054969639	0.041791661	26	0.778287177	429
hsa-mir-17	2.277928667	AGGUAGUGAUAUGUGCAUCUACU	0.262682277	0.151659683	0.115316287	23	0.777787419	430
hsa-mir-15a	2.276929167	UUUGUGGAUUUUGAAAAGGUGCAGG	0.237546741	0.137147675	0.104327682	25	0.776016117	431
hsa-mir-4698	2.276028333	UCCACCUAGACGGGCCUGGGUCAA	0.210956826	0.12179598	0.092686379	24	0.77441967	432
Pepper530#https://www.nature.com/articles/s41587-019-0249-1	2.275774667	CCCAAUCGUGGCGUGUCGGCCUGCUUCGGCAGGCACUGGCGCCG	0.174015415	0.100467847	0.076464255	44	0.773970124	433
hsa-mir-7161	2.273543333	CUGGUGUUCUCACGCAAAGUGGCCAGGGUGUGGGAGACUAGA	0.389538402	0.224900101	0.171335376	42	0.77001578	434
SHAPE_invitro_SARS-CoV-2_Motif_387	2.272421	UCUUUAUUUGACAUGAGUAAAUUUCCCCUUAAAUUAAGGGGUACUGCUGUUAUGUCUUUAAAAGA	0.491322241	0.283665028	0.216210922	65	0.768026793	435
DMSMaPseq_invitro_SARS-CoV-2_Motif_424	2.271235133	GUUUUUGUACACAAUUAAACCGUGCUUUAACUGGAAUAGCUGUUGAACAAGACAAAAAC	0.187662963	0.108347262	0.082625951	59	0.765925214	436
hsa-mir-548g	2.269093667	UUUUUGCAUUACGUUCUAUGGCAAAA	0.282626576	0.16317453	0.12455483	26	0.76213013	437
hsa-mir-3978	2.268819	GUGGAGCCAAAAUUAGAAGGGCCAAAAUUCUACCUGGCCCACUACCACAG	0.13208727	0.076260621	0.058218514	50	0.761643369	438
hsa-mir-3919	2.265896333	CUACUAGUUUGUAGUAGUUCGUAGCAG	0.395621848	0.228412381	0.174598389	27	0.756463851	439
hsa-mir-24-1	2.265697	AUCAGUUCUCAUUUUACACACUGGC	0.168572081	0.097325136	0.074401864	25	0.756110595	440
hsa-mir-4531	2.264436	CAGUGGGGACAUG	0.17275646	0.099740989	0.076291165	13	0.753875865	441
hsa-mir-1261	2.264280333	GCUUAUGGGGAUAUUGUGGUUGAUCUGUUCUAUCCAGAUGAC	0.196547693	0.113476863	0.086803604	42	0.753599994	442
hsa-mir-4506	2.262889	GGUUCAAGUUUGGCUCCAUCUUUAUGAAA	0.230730294	0.133212197	0.10196271	29	0.751134288	443
hsa-mir-6845	2.261899	GAGCCCUUGCACACCACCAGCCUC	0.269281879	0.155469965	0.119051239	24	0.749379821	444
r(CCUG)x4	2.261568333	CCUGCCUGCCUGCCUG	0.27280408	0.157503509	0.120626061	16	0.748793818	445
DMSMaPseq_invitro_SARS-CoV-2_Multi_38_ComplexLevel_1	2.259795433	UUCUCUUAGCUAAAGAUACUACUGAAGCCUUUGAAAAAAUGGUUUCACUACUUUCUGUUUUGCUUUCCAUGCAGGGUGCUGUAGACAUAAACAAGCUUUGUGAA	0.198735487	0.114739987	0.087944017	104	0.745651904	446
hsa-mir-7855	2.259768333	UCGGCACUAUUGUGACUGU	0.27311767	0.15768456	0.120860916	19	0.745603877	447
hsa-mir-433	2.258109333	UUAUUCAGAGAGGCUAGAUCCUCUGUGUUGAGAAGGAUCA	0.317919834	0.183551102	0.140790275	40	0.742663816	448
SARS-CoV-2-Conserved-Structured-28_Interval-7131-7250_Multi_1_ComplexLevel_1	2.257738	GUUUGUCUUAGUGGUUUAGAUUCUUUAGACACCUAUCCUUCUUUAGAAACUAUACAAAU	0.338212259	0.195266939	0.149801376	59	0.742005743	449
hsa-mir-4297	2.2576892	UGUGCCUGCCUUCGAAGUGCACGGCAGG	0.341734994	0.197300791	0.151364942	28	0.74191926	450
hsa-mir-4500	2.257169167	AGAAGCUAAAGUGUAGAUCAAACGCAUAAUGGCUGA	0.101937088	0.058853405	0.045161475	36	0.740997663	451
hsa-mir-5095	2.256994833	CGCGCCCGGCCUAACUUUUAAGAAACGUCGGCCCGGGAGCG	0.77517794	0.447549192	0.343455788	41	0.740688711	452
IAV_invivo_HA_4_Motif_17+IAV_invivo_HA_4_Motif_17	2.256029333	GGAUUUCUGGACAUUUGGACAUAUAAUGCAGAAUUGUUAGUUCUACUGGAAAAUGAAAGGACUCUGGAUUUCC	0.252395455	0.145720584	0.111875963	73	0.738977663	453
hsa-mir-7157	2.255124333	CAGAGAUGAAAUUGGGACUCCUCU	0.124880923	0.072100034	0.055376513	24	0.737373832	454
hsa-mir-7159	2.253794833	GGAUGGCCAGGGAAGUAUGCCGGGCCUUGGCAUUUC	0.294983664	0.170308898	0.130883104	36	0.735017707	455
hsa-mir-219a-1	2.253348667	UUCUCGAGUCUAUGGCUCCGGCCGAGAG	0.335735583	0.193837029	0.148994067	28	0.734227015	456
hsa-mir-3914-2	2.253242167	CCUUCUACCAAGUUAAGCAUACUCAUUAGAAGG	0.359230816	0.207402008	0.15942841	33	0.734038277	457
IAV_invivo_NS1_NEP_8_Motif_6+IAV_invivo_NS1_NEP_8_Motif_6	2.252425	GAGGCACUUAAAAUGACCAUGGCCUC	0.280507863	0.16195129	0.124535939	26	0.732590103	458
hsa-mir-5584	2.252217667	ACUAGAUUUGAAUCCAGACCUUUAGU	0.682848487	0.394242758	0.303189384	26	0.732222669	459
hsa-mir-1343	2.252191	GGUGGGCCUCUGCUCUGGCCCCUCC	0.04192846	0.024207408	0.018616743	25	0.732175411	460
DMSMaPseq_invitro_SARS-CoV-2_Multi_33_ComplexLevel_1	2.251285133	CCAAGACAUGUGAUCUGCACCUCUGAAGACAUGCUUAACCCUAAUUAUGAAGAUUUACUCAUUCGUAAGUCUAAUCAUAAUUUCUUGG	0.078370537	0.045247251	0.034811466	88	0.730570044	461
hsa-mir-6835	2.251226333	GAAGCGAGAUGUUUGUCUAAA	0.069116486	0.039904422	0.030701704	21	0.730465839	462
SARS-CoV-2-Conserved-Structured-74_Interval-14766-14885_Motif_1	2.250843667	GCUCAGGAUGGUAAUGCUGCUAUCAGC	0.218545797	0.126177475	0.097095058	27	0.729787682	463
hsa-mir-497	2.250778333	UUUGUACGGCACUGUGGCCACGUCCAAA	0.321148417	0.185415125	0.142683272	28	0.729671899	464
SHAPE_invitro_SARS-CoV-2_Motif_335	2.2499764	GCUGUUGGUACCAAUUUACCUUUACAGC	0.242911688	0.140245129	0.107961883	28	0.728250721	465
hsa-mir-3681	2.249370333	CUGUGCAGGGCCAACUGUGCACAC	0.202310087	0.116803783	0.089940764	24	0.727176657	466
hsa-mir-7151	2.249214333	AUUGGCUUGGAUUCUGCAAAGCCU	0.175337599	0.10123121	0.077955043	24	0.726900195	467
hsa-mir-3127	2.248523833	GGGAAGGAGAAGGGACGCUUCCC	0.891608278	0.514770279	0.396530499	23	0.725676499	468
hsa-mir-618	2.246402667	GAGUGUAAUUACGUACAUGCAGUAGCUC	0.153685849	0.088730566	0.068414203	28	0.721917391	469
SHAPE_invitro_SARS-CoV-2_Multi_69_ComplexLevel_1	2.246072	CUCUUGAGUGCAUUAAAGACCUUCUAGCACGUGCUGGUAAAGCUUCAUGCACUUUGUCCGAACAACUGGACUUUAUUGACACUAAGAG	0.328459881	0.189636401	0.146237467	88	0.721331387	470
hsa-mir-7114	2.245186667	CUGUCCCCUGCCACUGGGUGACC	0.059624493	0.034424217	0.026556586	23	0.719762409	471
hsa-mir-4283-1_4283-2	2.244379667	GUUUGCAAGGGGUGUUUCUGUCCAUGGUCAGGC	0.340258688	0.196448445	0.151604781	33	0.718332252	472
hsa-mir-1203	2.243657833	GCUCAAGCCACAGCAGGGUGUUUAGCGCUCUUCAGUGGCUCCAG	0.396096511	0.228686427	0.176540516	44	0.717053027	473
hsa-mir-624	2.243467	UGUGUUCAGUGGAACCAAGGUAAACACA	0.034317741	0.019813357	0.015296744	28	0.716714835	474
hsa-mir-1237	2.243425667	AGCGCGGCGACCGUAACUCCU	0.161942562	0.093497582	0.072185392	21	0.716641584	475
hsa-mir-517a	2.241602833	CUGUCUGUUGUAUAAAAGAAAAGAUCG	0.105019886	0.060633259	0.046850354	27	0.713411179	476
SHAPE_invivo_SARS-CoV-2_Motif_398+SHAPE_invitro_SARS-CoV-2_Motif_385	2.241256333	UGGAUGUAAUUAUCUUGGCAAACCACGCGAACAAAUAGAUGGUUAUGUCAUGCAUGCA	0.199630829	0.115256913	0.089070949	58	0.712797116	477
IAV_invivo_NS1_NEP_8_Motif_10+IAV_invivo_NS1_NEP_8_Motif_10	2.241010333	GAAGAGGGAGCAAUUGUUGGCGAAAUUUCACCAUUGCCUUCUCUUC	0.314392748	0.181514737	0.140290628	46	0.712361157	478
hsa-mir-4502	2.239841	CUUUUUGCUGAUGGAGGGUCUUGCCUCCAUGGGGAUGGCUG	0.074934097	0.043263221	0.033455097	41	0.710288877	479
hsa-mir-4674	2.2395995	CACGCCGCGCCGCCGGGUCCCUCCUCCCCGGAGAGGCUG	0.378736573	0.218663662	0.169109063	39	0.709860894	480
hsa-mir-920	2.239338	GACCUGGAUGUGUAGGAGCUAAGACACACUCCAGGGG	0.073209512	0.042267531	0.03269248	37	0.709397466	481
IAV_invivo_NP_5_Motif_16+IAV_invivo_NP_5_Motif_16	2.2389439	GGGUACGACUUUGAAAGGGAGGGAUACUCUCUAGUCGGAAUAGACCC	0.253382125	0.146290238	0.113170377	47	0.708699047	482
hsa-mir-210	2.238251	ACACUGCGCUGCCCCAGACCCACUGU	0.104991903	0.060617103	0.046908011	26	0.707471097	483
hsa-mir-4476	2.237674833	CCCAGCCUUCCAGAGUUGGUGCCAGG	0.087353321	0.050433463	0.03903754	26	0.706450021	484
hsa-mir-486-1	2.235701333	CCCGAGGCCCUUCAUGCUGCCCAGCUCGGG	0.390690541	0.225565289	0.174750775	30	0.702952606	485
SHAPE_invivo_SARS-CoV-2_Motif_420	2.2340818	AGGUUGGACAGCUGGUGCUGCAGCUU	0.005400024	0.003117705	0.002417111	26	0.700082487	486
hsa-mir-6868	2.234044333	GCAGCAGGCACCUGCUUCC	0.065105741	0.037588817	0.029142546	19	0.700016089	487
hsa-mir-300	2.233452333	CACGCAUUUGCUUUACUUGCAAUGAUUAUA	0.357547209	0.206429977	0.160087235	30	0.698966953	488
IAV_invivo_HA_4_Motif_9+IAV_invivo_HA_4_Motif_9	2.232698667	GUGGGGUAUUCAUCACCCGC	0.523958112	0.302507357	0.234674799	20	0.697631313	489
SARS-CoV-2-Conserved-Structured-73_Interval-7171-7290_Motif_3	2.232176	CUAGGUUUUUCUAUGUACUUGG	0.080642583	0.046559017	0.036127341	22	0.696705049	490
hsa-mir-2110	2.231699667	AGUGAGGCGUCGGCUGUGUUUCU	0.188948336	0.109089373	0.084665665	23	0.695860897	491
hsa-mir-29a	2.231078	UUCAGAGUCAAUAUAAUUUUCUAG	0.348549868	0.20123536	0.156224869	24	0.694759186	492
hsa-mir-4682	2.230929667	GUCUGUCACUGGGGAAGUC	0.200564903	0.115796201	0.089901939	19	0.694496311	493
SHAPE_invivo_SARS-CoV-2_Motif_341+SHAPE_invitro_SARS-CoV-2_Motif_330	2.230649667	UUGCAUAAUGUCUGAUAGAGACCUUUAUGACAA	0.232056568	0.133977922	0.104030934	33	0.694000098	494
hsa-mir-448	2.230139667	GCUGCCAGGAAAUCCCUAUUUCAUAUAAGAGGGGGCUGGCUGGUUGC	0.046500449	0.026847047	0.020850913	47	0.693096282	495
hsa-mir-184	2.229861333	CCCAGCUUUGUGACUGUAAGUGUUGGA	0.199979167	0.115458026	0.089682333	27	0.692603022	496
hsa-mir-6783	2.229175667	GAUCCGGGAACCCACAGCCCCGUUC	0.103025832	0.059481992	0.046217009	25	0.691387892	497
SHAPE_invivo_SARS-CoV-2_Motif_462	2.228903667	UGAUUUUUGUGGAAAGGGCUAUCAUCUUAUGUCCUUCCCUCAGUCA	0.192644215	0.111223189	0.086430032	46	0.690905856	498
hsa-mir-128-2	2.228087667	ACGAGAGUGAGUAGCAGGUCUC	0.080423812	0.046432709	0.036095443	22	0.68945975	499
SARS-CoV-2-Conserved-Structured-70_Interval-14446-14565_Multi_1_ComplexLevel_1	2.227388	CAUUUGUAGUUUCAACUGGAUACCACUUCAGAGAGCUAGGUGUUGUACAUAAUCAGGAUGUAAACUUACAUAGCUCUAGACUUAGUUUUAAGGAAUUACUUGUG	0.157683259	0.091038472	0.070792901	104	0.688219808	500
hsa-mir-6871	2.226910333	GGUUGCUGGAGGUCAGC	0.375829055	0.216985006	0.168767035	17	0.687373293	501
DMSMaPseq_invitro_SARS-CoV-2_Motif_115	2.226285667	UAUCCAAACGCAAGCUUCGAUAAUUUUAAGUUUGUAUGUGAUA	0.274264588	0.158346734	0.123193799	43	0.686266266	502
hsa-mir-6741	2.225998333	CCGUGCCCUGGCCACUCAUUCGG	0.211729159	0.122241887	0.095116495	23	0.685757057	503
hsa-mir-943	2.225202167	UCACUGCUGCUGGCGCCCUGA	0.14460588	0.083488244	0.064985502	21	0.684346099	504
hsa-mir-6780b	2.225146333	GGAAGACACAUGAGCAGUGCCUCCACUUCACGCCUCUCCC	0.278087612	0.160553958	0.124974977	40	0.684247152	505
SARS-CoV-2-Conserved-Structured-43_Interval-15645-15764_Motif_1	2.224955167	CAGACUUUGUGAAUGAGUUUUACGCAUAUUUGCGUAAACAUUUCUCAAUGAUGAUACUCUCUG	0.21129396	0.121990625	0.094965491	63	0.683908368	506
hsa-mir-587	2.224879667	UCACAGGGCUCAGGGAAUGUGUCUGCACCUGUGA	0.113748205	0.065672557	0.051125554	34	0.683774568	507
hsa-mir-6801	2.223904	AAAUGAGAGUUAGCCAGGAGCUUUGCAUACUCA	0.24939331	0.143987295	0.11214212	33	0.682045502	508
hsa-mir-935	2.223638333	CUCGGCCAUCCUCCGUCUGCCCAG	0.11312745	0.065314164	0.050874933	24	0.681574691	509
hsa-mir-5006	2.222622833	GGAAGGGAGCCCCAUUUACAGUGGUAACUUCCUUUCC	0.804593154	0.464532074	0.36200166	37	0.679775033	510
DMSMaPseq_invitro_SARS-CoV-2_Motif_204+SHAPE_invivo_SARS-CoV-2_Motif_222	2.222427667	UAUAAAGUUUAUUAUGGUAAUGCUUUAGAUCAAGCCAUUUCCAUGUGGGCUCUUAUA	0.547351755	0.316013683	0.246285521	57	0.679429161	511
hsa-mir-6876	2.221616333	AGUUCAGGAGGUGGCACUGCUGUGUGUGAGCU	0.131248109	0.075776131	0.059077757	32	0.677991325	512
hsa-mir-583	2.221534	UUACUGCAGGGAUCUUAGCAGUAC	0.302504312	0.174650946	0.136169112	24	0.677845414	513
DMSMaPseq_invitro_SARS-CoV-2_Motif_162	2.221266667	AGUCAUAACAAGAGAAGUGGGUUUUGUCGUGCCUGGUUUGCCUGGCACGAUAUUACGCACAACUAAUGGUGACU	0.430177326	0.248362995	0.193663072	74	0.677371649	514
DMSMaPseq_invitro_SARS-CoV-2_Multi_60_ComplexLevel_1+SHAPE_invitro_SARS-CoV-2_Motif_374	2.219558733	UGCUUUGGUGUAAAGAUGGCCAUGUAGAAACAUUUUACCCAAAAUUACAAUCUAGUCAAGCGUGGCAACCGGGUGUUGCUAUGCCUAAUCUUUACAAAAUGCA	0.299819109	0.173100643	0.135080503	103	0.674344869	515
hsa-mir-148a	2.217598333	CCGACUCUGAGUAUGAUAGAAGUC	0.340507259	0.196591958	0.153547761	24	0.670870669	516
SHAPE_invitro_SARS-CoV-2_Multi_71_ComplexLevel_1	2.216791333	GACUACUAGCGUGCCUUUGUAAGCACAAGCUGAUGAGUACGAACUUAUGUACUCAUUCGUUUCGGAAGAGACAGGUACGUUAAUAGUU	0.092226874	0.05324721	0.041603769	88	0.669440513	517
hsa-mir-4473	2.21506	CUAAGCUAUGGACUGCUAUGGACUGCUAG	0.178779578	0.103218437	0.080710941	29	0.666372263	518
IAV_invivo_NS1_NEP_8_Motif_8+IAV_invivo_NS1_NEP_8_Motif_8	2.215018	CUGGUCCAUGCUCAUACCCAAGCAGAAAGUGGCAGGCCCUCUUUGUAUCAGAAUGGACCAG	0.147368414	0.085083193	0.066531475	61	0.666297831	519
SHAPE_invitro_SARS-CoV-2_Multi_51_ComplexLevel_1	2.2142845	GUUGCUGUACCUACAGGUUAUGUUGAUACACCUAAUAAUACAGAUUUUUCCAGAGUUAGUGCUAAACCACCGCCUGGAGAUCAAU	0.265443956	0.153254139	0.119877981	85	0.664997931	520
hsa-mir-3132	2.210667667	AGGACGGUGCGCCUUGUUUCCC	0.084181443	0.048602179	0.038079646	22	0.658588219	521
hsa-mir-3166	2.210472	UGCGUUAGGAUUUCUGUAUCAUCCUCCUAACGCA	0.073736181	0.042571604	0.033357664	34	0.65824146	522
hsa-mir-6772	2.210210167	CUGAGGACUGAGGCUCACCUUG	0.193233993	0.111563698	0.087427882	22	0.657777442	523
hsa-mir-27a	2.210135333	UGAGCAGGGUCCACACCAAGUCGUGUUCA	0.526890662	0.304200466	0.238397466	29	0.657644823	524
SHAPE_invivo_SARS-CoV-2_Multi_21_ComplexLevel_1	2.210037	UAGUACAUUUAUUAGUGAUGAAGUUGCGAGAGACUUGUCACUACAGUUUAAAAGACCAAUAAAUCCUACUG	0.290551074	0.167749741	0.131468873	71	0.657470558	525
hsa-mir-576	2.209925667	UCUUUGGUAAUAAGGUUUGGCAAAGA	0.46188244	0.266667951	0.209003609	26	0.657273254	526
hsa-mir-4784	2.209769333	CUGAGAGUGUCAUGGUGGAGCCUCCG	0.13171805	0.076047452	0.059607149	26	0.656996202	527
SARS-CoV-2-Conserved-Structured-29_Interval-10970-11089_Motif_2	2.209394667	GUUGUUACUCACAAUUUUGACUUCACUUUUAGUUUUAGUCCAGAGUACUCAAU	0.403745331	0.233102475	0.182740249	53	0.656332222	528
hsa-mir-6784	2.209344	AGGGACCCCCGGAGUCUGUCACGGUCUCA	0.428408704	0.247341881	0.19390765	29	0.656242431	529
hsa-mir-330	2.208630333	AGGCUCUGCAAGAUCAACCGAGCA	0.075919112	0.04383192	0.034373843	24	0.654977679	530
DMSMaPseq_invitro_SARS-CoV-2_Multi_63_ComplexLevel_1	2.205604667	GAUGUUCUUGUUAACAACUAAACGAACAAUGUUUGUUUUUCUUGUUUUAUUGCCACUAGUCUCUAGUCAGUGUGUUAAUCUUACAACCAGAACUC	0.050084602	0.028916358	0.022707878	95	0.649615626	531
hsa-mir-30e	2.204847	GAAGCUGUAAGGUGUUCAGAGGAGCUUU	0.25142837	0.145162237	0.114034384	28	0.648272897	532
hsa-mir-6817	2.204174333	GUGGAACUGACCUGCCCCCUUUCUC	0.117267912	0.067704661	0.053202648	25	0.647080805	533
DMSMaPseq_invitro_SARS-CoV-2_Motif_315+SHAPE_invivo_SARS-CoV-2_Motif_334+SHAPE_invitro_SARS-CoV-2_Motif_322	2.204004	GGCGUUGUCCUGCUGAAAUUGUUGACACUGUGAGUGCUUUGGUUUAUGAUAAUAAGCUUAAAGCACAUAAAGACAAAUCAGCUCAAUGCU	0.045987722	0.026551024	0.020865535	90	0.646778942	534
hsa-mir-500a	2.203596167	GAGAGUGCUGUCUGAAUGCAAUGC	0.340884055	0.196809501	0.154694431	24	0.646056184	535
hsa-mir-555	2.203437667	CCUUUGUGAGCAGUGUGACCCAAGGCCUGUGGACAGGG	0.510987673	0.295018871	0.231904755	38	0.645775292	536
hsa-mir-4262	2.202868667	UGUUGGGGGGACA	0.315329785	0.182055736	0.143145068	13	0.644766917	537
hsa-mir-4446	2.201668	CUUGGCUUCAAUUUACUCCCAGG	0.311359213	0.179763326	0.141419693	23	0.642639109	538
hsa-mir-6799	2.20116	GGCUGGGGUCACUGACUCUGCUUCCCCUGCC	0.239959983	0.138540961	0.109015239	31	0.641738837	539
hsa-mir-4328	2.2008585	UUGAGAACCAG	0.109106321	0.062992564	0.049574437	11	0.641204522	540
IAV_invivo_PA_3_Motif_15+IAV_invivo_PA_3_Motif_15	2.200270667	CCCAAUGUUGUUAAACCACACGAAAAGGG	0.392819872	0.226794659	0.178532522	29	0.64016277	541
hsa-mir-6781	2.200186333	GCGUCGCUUCUCCCUAAUGUUGCC	0.179342585	0.10354349	0.081512453	24	0.640013315	542
hsa-mir-6130	2.199157667	UAUAUACUGAUGUAAUUUUCCUUGGAUUUAUAUGCAGUACUGAG	0.33612175	0.194059983	0.152841133	44	0.638190324	543
hsa-mir-5002	2.198570667	CUUAGUAGGUGAUAGCAUGACUGAC	0.13562511	0.078303194	0.061687856	25	0.637150049	544
hsa-mir-5583-2	2.198342167	AUUCUGAUGAUCACCUAGCCAGAAU	0.098558715	0.056902901	0.0448332	25	0.636745104	545
IAV_invivo_PB1_2_Motif_5+IAV_invivo_PB1_2_Motif_5	2.1978985	GGGCCACUGCCAGAAGACAAUGAACCAAGUGGUUAUGCCC	0.298322638	0.172236655	0.135730853	40	0.635958842	546
hsa-mir-1468	2.19723	CGCUGAUGUGCAUUCAACUCAUUCUCAGCA	0.199446921	0.115150734	0.090771982	30	0.634774134	547
hsa-mir-6720	2.196735167	GCCGCGGAAGAAGGGGAAGCGC	0.067604949	0.039031736	0.030775193	22	0.633897196	548
hsa-mir-3129	2.1964195	GUUUGCCUGUUAAUGAAUUCAAAC	0.260946342	0.150657441	0.118805329	24	0.633337775	549
SHAPE_invitro_SARS-CoV-2_Motif_11	2.1933978	CGUUCGGAUGCUCGAACUGCACCUCAUGGUCAUGUUAUGGUUGAGCUGGUAGCAGAACUCGAAGGCAUUCAGUACG	0.224510519	0.129621209	0.102357411	76	0.627982752	550
hsa-mir-2467	2.193257167	GGCUCUGGGUCCUGCUCCUUAGAGCA	0.113957393	0.065793331	0.051958062	26	0.627733523	551
hsa-mir-5693	2.192803	UGCUGUGAGCUAGCCAGCAG	0.098569283	0.056909002	0.044951272	20	0.626928654	552
hsa-mir-4501	2.192138	AUCACUGAAAUAUGUCUGAGCUUCUGUU	0.278203448	0.160620835	0.126909641	28	0.625750148	553
SARS-CoV-2-Conserved-Structured-3_Interval-17125-17244_Multi_1_ComplexLevel_1+Selectedmotif_17020-17331_Multi_1_ComplexLevel_1+DMSMaPseq_invitro_SARS-CoV-2_Multi_51_ComplexLevel_1+SHAPE_invivo_SARS-CoV-2_Multi_43_ComplexLevel_1+SHAPE_invitro_SARS-CoV-2_Multi_48_ComplexLevel_1	2.1920456	UCUGCUCGCAUAGUGUAUACAGCUUGCUCUCAUGCCGCUGUUGAUGCACUAUGUGAGAAGGCAUUAAAAUAUUUGCCUAUAGA	0.281647095	0.162609026	0.128485965	83	0.625586398	554
DMSMaPseq_invitro_SARS-CoV-2_Motif_161	2.191241	GUGGUAGUUAUACUAAUGACAAAGCUUGCCCAUUGAUUGCUGC	0.172184928	0.099411014	0.078578727	43	0.624160494	555
hsa-mir-431	2.190963667	CAUGCAGGCCACACUGACGGUAACGUUGCAGG	0.354543339	0.204695692	0.161820729	32	0.623669007	556
hsa-mir-5701-1_5701-2_5701-3	2.190319	GAUUGGUUAGCCUAAGACUUGUUCUGAUCCAAUC	0.115070974	0.066436258	0.052536171	34	0.622526536	557
hsa-mir-615	2.190084333	CGGAUCUCGAGGGUGCUUAUUGUUCGGUCCG	0.275555646	0.159092127	0.125819651	31	0.622110663	558
DMSMaPseq_invitro_SARS-CoV-2_Motif_488	2.1895255	AAUAUUGCUUUGCUUGUACAGUAAGUGACAACAGAUGUUUCAUCUCGUUGACUUUCAGGUUACUAUAGCAGAGAUAUU	0.411750015	0.237723982	0.18805445	78	0.621120304	559
hsa-mir-6724-2_6724-3_6724-1_6724-4	2.189217333	GGGCUGCCCGGGCCGGUCGACCAGCGCGCCGUAGCUCC	0.158793862	0.091679679	0.072534535	38	0.620574175	560
SHAPE_invitro_SARS-CoV-2_Motif_120	2.188732667	GCAAGCUUCGAUAAUUUUAAGUUUGU	0.472552018	0.272828035	0.215902118	26	0.619715254	561
hsa-mir-3177	2.188498333	GGCGCUGUCUUGAGACAUUCGCGCAGUGCA	0.335908341	0.193936771	0.15348805	30	0.619299971	562
Selectedmotif_21130-21239_Motif_1+DMSMaPseq_invitro_SARS-CoV-2_Motif_372+SHAPE_invivo_SARS-CoV-2_Motif_397+SHAPE_invitro_SARS-CoV-2_Motif_383	2.188165333	GCUAGCUCUUGGAGGUUCCGUGGCUAUAAAGAUAACAGAACAUUCUUGGAAUGCUGAUCUUUAUAAGCUCAUGGGACACUUCGCAUGGUGGACAGC	0.254426076	0.146892963	0.116273698	96	0.618709832	563
hsa-mir-7846	2.188145667	GCUGGGGCGCGGGCUUUCGCUUUCAGUCGAGGGCUAGCGAGCGCAGC	0.234686456	0.135496289	0.10725358	47	0.618674979	564
hsa-mir-1245b	2.1843715	UAAAGAGUAUUCAACAUC	0.166482563	0.096118752	0.076215315	18	0.611986443	565
hsa-mir-4632	2.184360833	GGCGGAGGCAGGCGUGACCGUUUGCC	0.153367384	0.088546701	0.070211561	26	0.611967539	566
SARS-CoV-2-Conserved-Structured-54_Interval-17445-17564_Multi_1_ComplexLevel_1	2.184175867	CCACGCACAUUGCUAACUAAGGGCACACUAGAACCAGAAUAUUUCAAUUCAGUGUGUAGACUUAUGAAAACUAUAGGUCCAGACAUGUUCCUCGGAACUUGUCGG	0.086105067	0.049712783	0.039422222	105	0.611639743	567
hsa-mir-4428	2.183044	CUUACUGUACACGUGGCUGGCAAG	0.168548495	0.097311519	0.077208016	24	0.609633862	568
hsa-mir-626	2.183016	AUCUGAAUGAUCUCAGC	0.128141124	0.073982313	0.058699123	17	0.60958424	569
hsa-mir-134	2.182500833	GAGGGGCAUGCACUGUGUUCACCCUG	0.249530714	0.144066625	0.114332471	26	0.608671268	570
hsa-mir-6743	2.181524333	GGCCCCAGGAAGAAGGGCCUGGUGGAGCC	0.228541427	0.131948454	0.104762263	29	0.606940725	571
DMSMaPseq_invitro_SARS-CoV-2_Multi_5_ComplexLevel_1	2.180701833	CCGAAUACCAUAAUGAAUCUGGCUUGAAAACCAUUCUUCGUAAGGGUGGUCGCACUAUUGCCUUUGG	0.172297426	0.099475965	0.07901008	67	0.6054831	572
hsa-mir-3653	2.179834167	CUUCCUGAGCACGCUCAUGAUGAGCAAACUGAGCCUCUAAG	0.476831573	0.275298837	0.21874672	41	0.603945431	573
SARS-CoV-2-Conserved-Structured-103_Interval-1198-1317_Motif_2	2.178909667	GCAGACGGGCGAUUUUGUUAAAGCCACUUGC	0.187684681	0.108359801	0.086136972	31	0.602307042	574
hsa-mir-6847	2.178259667	GAGCUGGAAGGAGUGGGCCUGGCUC	0.084428252	0.048744674	0.038759498	25	0.601155119	575
hsa-mir-2681	2.177339167	GAGACUGCCCAAAGACUCUUCAGUAUC	0.135291329	0.078110485	0.062136084	27	0.599523819	576
hsa-mir-378h	2.177264167	GGGAUGAGCCCUGGCUCUGUUUCCUAG	0.131371036	0.075847103	0.060337665	27	0.599390905	577
hsa-mir-1292	2.176294667	GCUGAGGUUGCGUUGACGCUCGC	0.043291654	0.024994448	0.019892368	23	0.597672768	578
hsa-mir-4327	2.173892333	CUGGGAAGAGACCAUGAACAGGUUAGUCCAG	1.075401593	0.620883399	0.494689446	31	0.593415379	579
hsa-mir-889	2.173515333	AUGGUCUCUAUAUUUAUGAUGAUUAA	0.101794937	0.058771334	0.046834239	26	0.592747264	580
hsa-mir-6840	2.171127	AGAUCCCCUGUUAGAGACGGGCC	0.124334208	0.071784388	0.057267128	23	0.588514686	581
hsa-mir-4635	2.1711255	UGGAUCACGCCGACAACACUGGUCU	0.133651692	0.077163841	0.061558713	25	0.588512028	582
hsa-mir-6088	2.170428	GGGGUCUUGCUCUAUU	0.078960831	0.045588057	0.036380304	16	0.587275926	583
hsa-mir-4316	2.1699695	UGUGGUCACCCACUCU	0.041044117	0.023696832	0.018914606	16	0.586463377	584
hsa-mir-6771	2.169958667	CCAGGCCACAUAAUGAGCCAAA	0.388240339	0.224150664	0.178916007	22	0.586444179	585
hsa-mir-4649	2.167941333	CAGAGGGGCUGGCAGUACUGCUCUG	0.133000594	0.076787929	0.061348798	25	0.582869083	586
hsa-mir-4523	2.167346333	CUGUGUGAGGACUAGAGGCGG	0.140537701	0.08113948	0.064843214	21	0.58181463	587
hsa-mir-6890	2.167052833	UAGGGCUGGAUGGUAGGGCCCA	0.100304951	0.05791109	0.046286343	22	0.581294493	588
hsa-mir-4303	2.166416	CAGCUUGCUCUGCUUU	0.028072263	0.016207529	0.012957928	16	0.580165904	589
hsa-mir-4481	2.165975833	GUUUUUUAAGAGGAAGGGAGACCUAAGCUAGCA	0.29325024	0.169308105	0.135389433	33	0.579385845	590
SHAPE_invivo_SARS-CoV-2_Motif_237+SHAPE_invitro_SARS-CoV-2_Motif_228	2.165425667	AUUGUUCAACUUAGUGAAAUUAGUAUGGACAAU	0.619927103	0.35791508	0.286284176	33	0.578410846	591
hsa-mir-33a	2.164831333	AUUGCAUGUUCUGGUGGUACCCAUGCAAU	0.214308749	0.123731214	0.098995587	29	0.577357575	592
hsa-mir-141	2.164356333	GUUGGAUGGUCUAAUUGUGAAGCUCCUAAC	0.105699819	0.061025819	0.048836607	30	0.576515785	593
hsa-mir-4653	2.163659	CACCAAAGGGUUAAGGGUUUGCUCUGGAG	0.090908789	0.052486214	0.042016227	29	0.575279979	594
hsa-mir-138-1	2.163659	AGGCCGUUGCCAAUCAGAGAACGGCUA	0.180940118	0.104465826	0.083626911	27	0.575279979	595
hsa-mir-6134	2.162315333	UGCAUAAAUGAAGCUGAAUGA	0.253317197	0.146252752	0.117150904	21	0.572898748	596
hsa-mir-1258	2.161832	AACUCCUGCGAGUCCCUGGAGUU	0.461973299	0.266720408	0.213695282	23	0.57204219	597
hsa-mir-511	2.161563833	CAGUCAGUAAAUAUUUUUUUGUGAAUG	0.603653655	0.3485196	0.279267096	27	0.571566948	598
SHAPE_invitro_SARS-CoV-2_Motif_57	2.160901	UGGUACUGAAGAUGAUUACCA	0.258466465	0.149225683	0.119610507	21	0.570392282	599
hsa-mir-7515	2.160162333	UUUAUGCCUGUUAGCAUGAAAAAAGAGGCUGAGAA	0.122942676	0.070980987	0.056913628	35	0.569083225	600
Selectedmotif_18070-18328_Motif_1+DMSMaPseq_invitro_SARS-CoV-2_Motif_323+SHAPE_invivo_SARS-CoV-2_Motif_343+SHAPE_invitro_SARS-CoV-2_Motif_332	2.1595942	UGGGUUACAUCCUACACAGGCACCUACACACCUCAGUGUUGACACUAAAUUCAAAACUGAAGGUUUAUGUGUUGACAUACCUGGCAUACCUAAGGACAUGACCUA	0.125407059	0.072403799	0.058069733	105	0.568076385	601
SHAPE_invivo_SARS-CoV-2_Motif_149	2.159453	UGUACUUGGAUUGGCUGCAAUCAUGCAAUUGUUUUUCAGCUAUUUUGCAGUACA	0.36024259	0.207986156	0.166821223	54	0.567826152	602
DMSMaPseq_invitro_SARS-CoV-2_Motif_242	2.1586248	GUCUUACACCGUGCGGCACAGGCACUAGUACUGAUGUCGUAUACAGGGCUUUUGAC	0.16615077	0.095927192	0.076970657	56	0.566358425	603
hsa-mir-5187	2.158407833	AAGUGGAGCAGGAAUGCGCUUUUCUCCACUG	0.527324124	0.304450725	0.244311625	31	0.565973919	604
hsa-mir-662	2.1580605	GGGGUGGCUGCGGGCCUUCUGAAGGUCUCCC	0.244563675	0.141198903	0.11332568	31	0.565358379	605
hsa-mir-4536-2	2.1575399	ACGAUAUAGGUAUGUAUGUAUGUAUGUAUAAAAGCAGGGCAGUAUAUAUAUCGU	0.280131128	0.161733782	0.129838214	54	0.564435777	606
hsa-mir-144	2.1572275	UGUAAGUUUGCGAUGAGACACUACA	0.066586247	0.038443588	0.030866585	25	0.563882146	607
hsa-mir-5004	2.156664333	CACGAGAUUGGGUUGUGCAGAGGCUGACACUUG	0.23491597	0.135628798	0.108925606	33	0.562884108	608
hsa-mir-8067	2.156333333	UCAUAAAGAUGAUC	0.161927484	0.093488876	0.075093902	14	0.562297513	609
SHAPE_invivo_SARS-CoV-2_Motif_73	2.155806	CUUAGCUGUCUUUGAUAAAAAUCUCUAUGACAAACUUGUUUCAAGCUUUUUGGAAAUGAAGAGUGAAAAGCAAGUUGAACAAAAGAUCGCUGAG	0.067529705	0.038988293	0.031324574	94	0.561362979	610
hsa-mir-614	2.155582333	CAGCCCUGCACUGAAC	0.142548989	0.082300697	0.066130153	16	0.560966599	611
hsa-mir-1208	2.155469	GGAGACGGGUCUUUCUC	0.262719256	0.151681033	0.121884961	17	0.560765751	612
hsa-mir-127	2.155462333	CUGAUUCAGAAAGAUCAUCGG	0.269451329	0.155567797	0.1250086	21	0.560753937	613
hsa-mir-4693	2.154061467	GUCACAAAUUCAAAUAAAGUGAG	0.417670373	0.241142102	0.193899004	23	0.558271336	614
SARS-CoV-2-Conserved-Structured-73_Interval-7171-7290_Multi_1_ComplexLevel_1	2.153423	UUAGAAACUAUACAAAUUACCAUUUCAUCUUUUAAAUGGGAUUUAACUGCUUUUGGCUUAGUUGCAGAGUGGUUUUUGG	0.240399842	0.138794913	0.111636145	79	0.557139853	615
hsa-mir-149	2.1529658	CACUCCCGUGCUUGUCCGAGGAGGGAGG	0.200952289	0.116019858	0.093337427	28	0.556329608	616
hsa-mir-548h-5	2.151792667	UGUCAUUACUUUUAACUGUA	0.224742975	0.129755417	0.104444531	20	0.554250594	617
hsa-mir-450b	2.151245667	UGAAUAUGUAAUAUAAGUGUAUUG	0.282684027	0.163207699	0.13140481	24	0.553281207	618
U1snRNP:5ss-6	2.150903667	GGAAUAAGUAUGAUACUUACCUG	0.219489334	0.126722226	0.102045172	23	0.552675118	619
hsa-mir-486-2	2.1507662	CCCGAGCUGGGCAGCAUGAAGGGCCUCGGG	0.235289939	0.13584471	0.109398195	30	0.552431501	620
hsa-mir-6728	2.150366667	GAGGGGCUUACUGCCCUGUGGGGCUCUCUGGACCCAGUGCCAUGCUUCUC	0.193934014	0.111967855	0.090186486	50	0.551723453	621
hsa-mir-4770	2.148533	CUAUCCUUCCCUUGGAAAAUGAUCUGAG	0.127235733	0.073459584	0.059219818	28	0.548473849	622
hsa-mir-4324	2.148413	CAGGGAACUUUAAAACC	0.143491959	0.082845121	0.066789746	17	0.548261186	623
hsa-mir-4469	2.148095567	UGGCGGCGGCGAGGACACCGCCGCU	0.284284674	0.164131833	0.132342657	25	0.547698634	624
hsa-mir-1908	2.147983333	UUGGUCCGUAUGUGUGGUGCCACCGG	0.082662818	0.0477254	0.03848392	26	0.547499736	625
hsa-mir-7160	2.147854	UGUGCCCCGUACCGGACAGG	0.182529992	0.10538374	0.084982495	20	0.547270533	626
SARS-CoV-2-Conserved-Structured-106_Interval-22101-22218_Multi_1_ComplexLevel_1	2.147013333	AUCUUAGGGAAUUUGUGUUUAAGAAUAUUGAUGGUUAUUUUAAAAUAUAUUCUAAGCACACGCCUAUUAAUUUAGUGCGUGAUCUCCCUCAGGGU	0.14362922	0.082924369	0.066897218	95	0.545780712	627
hsa-mir-4722	2.146286	AGGUUGGCUGGGCCAGGCCUGACCU	0.074309768	0.042902765	0.034622491	25	0.54449174	628
hsa-mir-4800	2.146044833	GAAGGAAGGCAAGGCUGUCUGUCCAUC	0.203751024	0.117635709	0.094942576	27	0.544064347	629
hsa-mir-3136	2.145572667	GUCAUUUUUCUGUGACUGCACAUGGC	0.177963174	0.102747087	0.082944371	26	0.543227579	630
hsa-mir-1272	2.14555	AAACGUGCUCAGUGUCUUUAUAACAGGAAAGCCGUAAAC	0.078334906	0.045226679	0.036510408	39	0.543187409	631
DMSMaPseq_invitro_SARS-CoV-2_Motif_241	2.145013667	GGCUGUAGUUGUGAUCAACUCCGCGAACCCAUGCUUCAGUCAGCUGAUGCACAAUCGUUUUUAAACGGGUUUGCGGUGUAAGUGCAGCC	0.46545361	0.268729767	0.216993307	89	0.542236925	632
hsa-mir-3170	2.1443619	CAGUGUUAGCUCCAGAAGCAUUG	0.482789986	0.278738928	0.225143893	23	0.541081871	633
hsa-mir-1976	2.144258333	GGGUCCUAAGGUGUGUCCUC	0.242909762	0.140244016	0.113283814	20	0.540898332	634
hsa-mir-409	2.143806333	UUUGCAUCUGGACGACGAAU	0.18068987	0.104321345	0.084284605	20	0.540097302	635
hsa-mir-636	2.1434011	CGCUGCCUGGAAUUAACCCCGCUGUG	0.236750397	0.136687906	0.11045548	26	0.539379152	636
hsa-mir-2909	2.143286	UUGGUCUUUCCCCUGUGGUCCCAA	0.239498678	0.138274626	0.111743686	24	0.539175173	637
hsa-mir-4647	2.143276167	GGAAAGGGGAUGCAGAGCCCUGCC	0.129620437	0.074836394	0.060477711	24	0.539157747	638
hsa-mir-125a	2.142966333	CUGUGAGGACAUCCAGGGUCACAG	0.17809357	0.102822371	0.083106098	24	0.538608664	639
hsa-mir-432	2.142570333	UGGGUGGAUCCUCUAUUUCCUUACGUGGGCCACUGG	0.237037062	0.136853412	0.110632103	36	0.537906877	640
hsa-mir-6516	2.142287667	UGAGCAUUCUAGCAGCAGUUUGAUGAUCA	0.149287139	0.08619097	0.069685851	29	0.537405938	641
hsa-mir-557	2.142233667	UGCUGGAGAAGUGUUU	0.059387851	0.034287592	0.027722396	16	0.53731024	642
SHAPE_invitro_SARS-CoV-2_Motif_211	2.1421098	GGAGAGUGUGGACACUUAUGAAUGUCUUGACACUCGUU	0.08956663	0.051711318	0.041812343	38	0.537090725	643
DMSMaPseq_invitro_SARS-CoV-2_Motif_498+SHAPE_invitro_SARS-CoV-2_Motif_506	2.142061333	GUUUUAAUUAUGCUUAUUAUCUUUUGGUUCUCACUUGAACUGCAAGAUCAUAAUGAAAC	0.168009736	0.097000466	0.078433672	59	0.537004833	644
Selectedmotif_29621-29866_Motif_3+DMSMaPseq_invitro_SARS-CoV-2_Multi_90_ComplexLevel_1+SHAPE_invivo_SARS-CoV-2_Motif_571+SHAPE_invitro_SARS-CoV-2_Motif_546	2.140277	CCACAUUUUCACCGAGGCCACGCGGAGUACGAUCGAGUGUACAGUGAACAAUGCUAGG	0.013878925	0.008013001	0.006484639	58	0.533842657	645
hsa-mir-200b	2.139544333	AUUGGAUGGAGUCAGGUCUCUAAU	0.124000912	0.07159196	0.057956692	24	0.532544233	646
hsa-mir-8077	2.139100667	AGUCCAAAGGAAAGGGCU	0.262968663	0.151825028	0.122934216	18	0.531757972	647
hsa-mir-640	2.136884667	UCAGACACAUCAGAUCCCUUAUCUGUAAAAUGGGCAUGA	0.348808567	0.20138472	0.163232285	39	0.527830801	648
DMSMaPseq_invitro_SARS-CoV-2_Motif_193	2.1360959	ACAUACUAGGACCUCUUUCUGCUCAAACUGGAAUUGCCGUUUUAGAUAUGU	0.089692146	0.051783785	0.04198882	51	0.526432958	649
SARS-CoV-2-Conserved-Structured-89_Interval-26415-26527_Multi_1_ComplexLevel_1	2.135272667	UCGUGUUAAAAAUCUGAAUUCUUCUAGAGUUCCUGAUCUUCUGGUCUAAACGAACUAAAUAUUAUAUUAGUUUUUCUGUUUGGAACUUUAAUUUUAGCCAUGG	0.171611544	0.099079971	0.08036985	103	0.524974033	650
hsa-mir-507	2.133789667	CAUGCAUGUGUCUAGAAAUAUGUUUU	0.44051524	0.254331592	0.206447358	26	0.522345876	651
hsa-mir-151a	2.133600167	CUAGUAUGUCUCAUCCCCUACUAG	0.082155571	0.047432541	0.038505607	24	0.522010047	652
SHAPE_invivo_SARS-CoV-2_Motif_203	2.132983	GCUGGUAAUGUUCAACUCAGGGUUAUUGGACAUUCUAUGC	0.314879514	0.181795772	0.147624015	40	0.520916311	653
hsa-mir-4783	2.132777	CGGGCUGAUUGCGCUAACAGUGGCCCC	0.27115585	0.156551903	0.12713746	27	0.52055124	654
hsa-mir-4639	2.132350333	UUGAUGUCAGGUUAUCCCCAAGCAUAACCUCAC	0.109506865	0.063223818	0.051355006	33	0.519795106	655
hsa-mir-146b	2.132295	GGCUGUGAGCUCUAGCAAUGCCC	0.399409908	0.230599418	0.187314564	23	0.519697045	656
SARS-CoV-2-Conserved-Structured-100_Interval-25216-25335_Motif_2+Selectedmotif_25278-25325_Motif_1+DMSMaPseq_invitro_SARS-CoV-2_Motif_454+SHAPE_invivo_SARS-CoV-2_Motif_477+SHAPE_invitro_SARS-CoV-2_Motif_459	2.132087333	UUGCUGUAGUUGUCUCAAGGGCUGUUGUUCUUGUGGAUCCUGCUGCAA	0.308854356	0.178317146	0.144860087	48	0.51932902	657
SARS-CoV-2-Conserved-Structured-80_Interval-13806-13925_Motif_1	2.130432333	ACAAUGGCAGACCUCGUCUAUGCUUUAAGGCAUUUUGAUGAAGGUAAUUGU	0.150652088	0.086979024	0.070714327	51	0.516396047	658
hsa-mir-3973	2.130014667	UUGUUACAUUUUAGGAUUGCUUGCCCCUUGCUCCAAUGGUGCAGGCAGAAGAAAUGCAAACAA	0.151835203	0.087662096	0.071283642	63	0.515655863	659
DMSMaPseq_invitro_SARS-CoV-2_Multi_65_ComplexLevel_1+SHAPE_invivo_SARS-CoV-2_Multi_55_ComplexLevel_1+SHAPE_invitro_SARS-CoV-2_Multi_59_ComplexLevel_1	2.129958667	AAAAAUCUUAGGGAAUUUGUGUUUAAGAAUAUUGAUGGUUAUUUUAAAAUAUAUUCUAAGCACACGCCUAUUAAUUUAGUGCGUGAUCUCCCUCAGGGUUUUU	0.071979443	0.041557351	0.033793821	103	0.515556621	660
Selectedmotif_25470-25577_Multi_1_ComplexLevel_1+DMSMaPseq_invitro_SARS-CoV-2_Multi_79_ComplexLevel_1+SHAPE_invivo_SARS-CoV-2_Motif_481	2.129847	GCGCUACUGCAACGAUACCGAUACAAGCCUCACUCCCUUUCGGAUGGCUUAUUGUUGGCGUUGCACUUCUUGCUGUUUUUCAGAGCGC	0.171064037	0.098763868	0.080317524	88	0.515358726	661
hsa-mir-523	2.128769333	UUUCUGUUGUCUGAAAGAAAAGAAC	0.11332742	0.065429616	0.05323612	25	0.513448897	662
hsa-mir-6748	2.127449833	UGGAUUUGAAAUGGUCCCACUCCUGACGAUCCU	0.046742678	0.026986898	0.021971225	33	0.511110494	663
SHAPE_invitro_SARS-CoV-2_Motif_181	2.127362167	ACCAGGAGUUUUCUGUGGUGUAGAUGCUGUAAAUUUACUUACUAAUAUGUUUACACCACUAAUUCAACCUAUUGGU	0.392795496	0.226780586	0.184639692	76	0.510955132	664
U1snRNP:5ss-3	2.126815833	AAAUAAGUACGAUACUUACCUG	0.146797934	0.084753827	0.069022401	22	0.509986926	665
IAV_invivo_HA_4_Motif_10+IAV_invivo_HA_4_Motif_10	2.125653667	CCCGGAAAUAGCAGGAAGACCCAAAGUAAGAGAUCAAGCUGGG	0.073689274	0.042544522	0.034666642	43	0.507927347	666
U1snRNP:5ss-13	2.125193333	GCUGUGAGUUGGAUACUUACCUG	0.086393351	0.049879224	0.040651996	23	0.507111549	667
hsa-mir-6791	2.124810667	GGCUGGGCAGGCGGAAAGAGGUCUGAACUGCCUCUGCC	0.288552217	0.1665957	0.135801378	38	0.506433392	668
hsa-mir-6762	2.124802	GCCUGUGUAGACGGGGACCUGCCCUGCAUGGGCACCCCCUCACUGGC	0.577945341	0.333676898	0.271999622	47	0.506418033	669
hsa-mir-4286	2.124417333	ACCAUAGUCAUAAGUUAGGAGAUGUUAGAGCUGUGAGU	0.112092129	0.064716421	0.052763705	38	0.505736331	670
hsa-mir-197	2.123307333	UGGGAGGUAAGAGCUCUUCACCCUUCA	0.101135359	0.058390527	0.047631051	27	0.503769201	671
SHAPE_invitro_SARS-CoV-2_Motif_53	2.122630333	AUGAGAAGUGCUCUGCCUAUACAGUUGAACUCGGUACAGAAGUAAAUGAGUUCGCCUGUGUUGUGGCAGAUGCUGUCAU	0.143220499	0.082688394	0.067473124	79	0.502569429	672
DMSMaPseq_invitro_SARS-CoV-2_Motif_260	2.122534333	AAUGUUUUAUUCUCUACAGUGUUCCCACUUACAAGUUUUGGACCACUAGUGAGAAAAAUAUU	0.211023671	0.121834574	0.099420616	62	0.502399299	673
hsa-mir-139	2.122145333	UCCAGUGUGGCUCGGAGGCUGGA	0.45291862	0.261492687	0.213424883	23	0.501709918	674
hsa-mir-4742	2.121789667	CAGAUACUUUUUAAAAUUUGUUUGAGUUGAGGCAGAUUAAAUAUCUG	0.087464497	0.050497651	0.041222039	47	0.501079609	675
SHAPE_invitro_SARS-CoV-2_Multi_27_ComplexLevel_1	2.120866633	UGUUGCUUAUGAAAGUUUACGCCCUGACACACGUUAUGUGCUCAUGGAUGGCUCUAUUAUUCAAUUUCCUAACACCUACCUUGAAGGUUCUGUUAGAGUGGUAACA	0.364732132	0.210578194	0.171973158	106	0.49944382	676
SARS-CoV-2-Conserved-Structured-25_Interval-26528-26647_Multi_1_ComplexLevel_1	2.120667333	CUUGAACAAUGGAACCUAGUAAUAGGUUUCCUAUUCCUUACAUGGAUUUGUCUUCUACAAUUUGCCUAUGCCAACAGG	0.17192325	0.099259935	0.081070353	78	0.499090622	677
hsa-mir-324	2.120479833	CAUUGGUGUAAAGCUGGAGACCCACUG	0.124996276	0.072166634	0.058947166	27	0.498758337	678
DMSMaPseq_invitro_SARS-CoV-2_Motif_11	2.119643	GUUCGGAUGCUCGAACUGCACCUCAUGGUCAUGUUAUGGUUGAGCUGGUAGCAGAACUCGAAGGCAUUCAGUAC	0.280473245	0.161931304	0.132320983	74	0.49727531	679
hsa-mir-19b-2	2.119435667	CAUUUCAGCGUAUAUAUGUAUAUGUGGCUGUG	0.526010168	0.303692112	0.248184069	32	0.496907876	680
Selectedmotif_14055-14160_Multi_1_ComplexLevel_1	2.119061233	ACAUUAGAUAAUCAAGAUCUCAAUGGUAACUGGUAUGAUUUCGGUGAUUUCAUACAAACCACGCCAGGUAGUGGAGUUCCUGUUGUAGAUUCUUAUUAUUCAUUGU	0.054199828	0.031292285	0.025577282	106	0.49624431	681
SARS-CoV-2-Conserved-Structured-98_Interval-10850-10969_Motif_2+DMSMaPseq_invitro_SARS-CoV-2_Motif_196+SHAPE_invivo_SARS-CoV-2_Motif_212+SHAPE_invitro_SARS-CoV-2_Motif_203	2.118474667	GAAUUUACACCUUUUGAUGUUGUUAGACAAUGCUCAGGUGUUACUUUC	0.340584448	0.196636523	0.160768714	48	0.495204803	682
hsa-mir-7843	2.1180475	UCCUGAUCUGAUGGAAGUCAUGA	0.39492451	0.228009772	0.186456871	23	0.494447783	683
DMSMaPseq_invitro_SARS-CoV-2_Motif_327+SHAPE_invivo_SARS-CoV-2_Motif_346	2.117882667	CUGUUGGUACCAAUUUACCUUUACAGCUAGGUUUUUCUACAGGUGUUAACCUAGUUGCUGUACCUACAG	0.142822288	0.082458486	0.067436355	69	0.494155667	684
U1snRNP:5ss-12	2.1177595	GGGGUGAAGAGGAUACUUACCUG	0.323793775	0.186942423	0.152894497	23	0.493937392	685
hsa-mir-550b-1	2.117557	AAGACACUAUCUUACAACAACAGGGCUCUU	0.178140544	0.102849491	0.084125501	30	0.493578524	686
hsa-mir-26a-1	2.116424333	UAGGCUGUGCAGGUCCCAAUGGGCCUA	0.18653533	0.107696223	0.088137018	27	0.491571225	687
hsa-mir-6081	2.116365667	CCCGUAGGACACCGAGGCUUAUGAAUAGGA	0.157431588	0.09089317	0.074387707	30	0.491467256	688
hsa-mir-6736	2.115958333	CUGUGGUUUGCUGGCUGCCUCAG	0.250300058	0.144510806	0.118291582	23	0.490745384	689
hsa-mir-544b	2.115063	AUUUCUGUAGCUCUGAGACUAGACCU	0.291659239	0.16838954	0.137896242	26	0.489158685	690
hsa-mir-548f-2	2.114898	UUUUAUCAUUACUUUUAAUGGCAAAA	0.319353958	0.184379093	0.151002061	26	0.488866273	691
hsa-mir-16-2	2.114498667	UUGGCGUAGUGAAAUAUAUAUUAAACACCAA	0.34058394	0.19663623	0.161070776	31	0.488158579	692
SARS-CoV-2-Conserved-Structured-24_Interval-4174-4293_Motif_2	2.113271667	UUAUAUAACCACUUACCCGGGUCAGGGUUUAAAUGGUUACACUGUAG	0.131636848	0.07600057	0.062290547	47	0.485984104	693
hsa-mir-4760	2.1119315	AGUUAGAAUUCUUAAGUAUCAAAACUAAAU	0.224527362	0.129630933	0.106313752	30	0.483609075	694
hsa-mir-548u	2.11169	UUUUUCUUUACUUUUAAUGGCAAA	0.215618276	0.12448727	0.102106974	24	0.483181091	695
hsa-mir-3149	2.111558167	CACACAUACAUAUAUAUAUGUUUG	0.368061718	0.212500532	0.174308112	24	0.482947458	696
DMSMaPseq_invitro_SARS-CoV-2_Motif_371	2.110477667	CCCUAAGACUAAAAAUGUUACAAAAGAAAAUGACUCUAAAGAGGGUUUUUUCACUUACAUUUGUGGG	0.056872627	0.032835427	0.026947751	67	0.481032608	697
hsa-mir-92b	2.110252	AGUGUUGUUUUUUCCCCCGCCAAUAUU	0.097846717	0.056491829	0.046367314	27	0.480632684	698
SHAPE_invivo_SARS-CoV-2_Motif_177+SHAPE_invitro_SARS-CoV-2_Motif_171	2.110019	GCUAACAAACAUGCUGAUUUUGACACAUGGUUUAGCCAGCGUGGUGGUAGU	0.099900671	0.057677679	0.047345863	51	0.480219764	699
hsa-mir-4451	2.109951333	GCUCCCAACCAACCACUUCCACAUGUUUUGCUGGU	0.333966232	0.192815494	0.158281486	35	0.480099845	700
SARS-CoV-2-Conserved-Structured-89_Interval-26415-26527_Motif_3	2.109377833	AAACGAACUAAAUAUUAUAUUAGUUUUUCUGUUU	0.151450497	0.087439985	0.071798658	34	0.479083495	701
hsa-mir-3169	2.109269333	AUAGCACAAAGUCUUAUGGUACUGU	0.443090026	0.255818146	0.210068017	25	0.478891213	702
SHAPE_invivo_SARS-CoV-2_Motif_226	2.1080752	AGAUACUACUGAAGCCUUUGAAAAAAUGGUUUCACUACUUUCU	0.596381985	0.344321299	0.282903563	43	0.476774983	703
hsa-mir-6511b-1_6511b-2_6511a-2_6511a-3_6511a-1_6511a-4	2.107977667	GACAGGGCAGAGGGUUGCGCCCCCUC	0.082535372	0.047651819	0.039153817	26	0.476602135	704
hsa-mir-3666	2.107591333	CGACUCCGUGGCAGAGUUCA	0.099774194	0.057604658	0.047340389	20	0.47591748	705
SHAPE_invitro_SARS-CoV-2_Multi_5_ComplexLevel_1	2.106929667	AGGACCUGAGCAUAGUCUUGCCGAAUACCAUAAUGAAUCUGGCUUGAAAACCAUUCUUCGUAAGGGUGGUCGCACUAUUGCCUUUGGAGGCUGUGUGUUCU	0.11400698	0.065821961	0.054110482	101	0.474744881	706
hsa-mir-3655	2.106407	UGCUGUUGGAGACUCGAUUGUUGGUGACAGCGAAAGAACGAUAACAAA	0.342553867	0.197773567	0.162624729	48	0.473818617	707
IAV_invivo_PB2_1_Motif_27+IAV_invivo_PB2_1_Motif_27	2.104766	CUGGGAAACUGUUAAAAUUCAGUGGUCCCAG	0.131765322	0.076074744	0.062603312	31	0.470910455	708
SHAPE_invivo_SARS-CoV-2_Motif_457	2.104450667	UUAAACACGCUUGUUAAACAACUUAGCUCCAAUUUUGGUGCAAUUUCAAGUGUUUUAA	0.267415045	0.154392148	0.127071187	58	0.470351625	709
hsa-mir-503	2.103540333	CUGCAGUGAGCGAUCGGUGCUCUGGGG	0.184395425	0.106460748	0.087659562	27	0.468738342	710
hsa-mir-6755	2.1032505	AACGUUAUGUGUGGUCUUUAACCUGUU	0.208201745	0.120205334	0.098990465	27	0.468224703	711
hsa-mir-181c	2.103184667	GAGUUUGGGCAGCUCAGGCAAACC	0.210938246	0.121785253	0.100294686	24	0.468108034	712
hsa-mir-8078	2.1019785	GGCCUGGGAUUCCUGCCUUCUAGGUC	0.237855024	0.137325662	0.113157686	26	0.465970478	713
SARS-CoV-2-Conserved-Structured-94_Interval-25016-25135_Multi_2_ComplexLevel_1	2.1019305	UGGCAUUAAUGCUUCAGUUGUAAACAUUCAAAAAGAAAUUGACCGCCUCAAUGAGGUUGCCA	0.194020137	0.112017578	0.092305686	62	0.465885413	714
IAV_invivo_PB2_1_Multi_1_ComplexLevel_1+IAV_invivo_PB2_1_Multi_1_ComplexLevel_1	2.101308167	CCUGGUCAUGCAGAUCUCAGUGCCAAGGAGGCACAGGAUGUAAUCAUGGAAGUUGUUUUCCCUAACGAAGUGGGAGCCAGG	0.079960028	0.046164944	0.038052499	81	0.464782521	715
hsa-mir-3141	2.101299667	AGGAGGGUCC	0.344197289	0.198722398	0.163802096	10	0.464767457	716
DMSMaPseq_invitro_SARS-CoV-2_Motif_128	2.101197467	UAUAUGCCUUAUUUCUUUACUUUAUUGCUACAAUUGUGUACUUUUACUAGAAGUACAAAUUCUAGAAUUAAAGCAUCUA	0.040000407	0.023094246	0.019036958	79	0.46458634	717
hsa-mir-574	2.101113	UGUGUGUCGCUCCGGGUCCACG	0.059999447	0.034640697	0.02855603	22	0.464436649	718
DMSMaPseq_invitro_SARS-CoV-2_Motif_88+SHAPE_invivo_SARS-CoV-2_Motif_96+SHAPE_invitro_SARS-CoV-2_Motif_92	2.100785	AUGGUUAUCUUACUUCUUCUUCUAAAACACCUGAAGAACAUUUUAUUGAAACCAU	0.56153698	0.324203527	0.267298643	55	0.463855371	719
DMSMaPseq_invitro_SARS-CoV-2_Multi_10_ComplexLevel_1	2.100661133	UCACACUCAAAGGCGGUGCACCAACAAAGGUUACUUUUGGUGAUGACACUGUGAUAGAAGUGCAAGGUUACAAGAGUGUGAAUAUCACUUUUGAACUUGAUGA	0.037859819	0.021858377	0.018022811	103	0.463635856	720
hsa-mir-4276	2.100539167	GUGCUGGCAGUGGCCACGUAA	0.13614023	0.078600598	0.06481204	21	0.463419708	721
DMSMaPseq_invitro_SARS-CoV-2_Multi_85_ComplexLevel_1+SHAPE_invitro_SARS-CoV-2_Multi_75_ComplexLevel_1	2.1004805	GAAUGGAGAACGCAGUGGGGCGCGAUCAAAACAACGUCGGCCCCAAGGUUUACCCAAUAAUACUGCGUCUUGGUUC	0.575181149	0.332080991	0.273833129	76	0.463315739	722
DMSMaPseq_invitro_SARS-CoV-2_Motif_469	2.099171	UUGAACAUGUUACCUUCUUCAUCUACAAUAAAAUUGUUGAUGAGCCUGAAGAACAUGUCCAA	0.361737959	0.208849508	0.172324198	62	0.460995058	723
hsa-mir-3621	2.098743167	CAGGGCGGUGCGGCAGCCGCCACC	0.196206118	0.113279655	0.093487436	24	0.460236856	724
hsa-mir-205	2.098569167	AGUCUGUCUCAUACCCAACCAGAUU	0.187875731	0.108470104	0.089525632	25	0.459928495	725
DMSMaPseq_invitro_SARS-CoV-2_Motif_269+SHAPE_invitro_SARS-CoV-2_Motif_273	2.098284667	UUGUUACGAUGGUGGCUGUAUUAAUGCUAACCAAGUCAUCGUCAACAA	0.147382462	0.085091304	0.070239498	48	0.459424308	726
hsa-mir-3180-4	2.098215167	GGAGGCCCCGCUCUGCUGCCGACCCUGUGGAGCGGAGGGUGAAGCCUCC	0.331452844	0.191364389	0.157968949	49	0.459301141	727
hsa-mir-3659	2.09815	CACGUGCUGCUUGUAUAGACAUGAG	0.117714881	0.067962718	0.05610413	25	0.459185653	728
hsa-mir-4461	2.09811	AGGCCAUACGUGUUGGAGAUU	0.395193802	0.228165248	0.188357046	21	0.459114765	729
hsa-mir-499b	2.098075667	UGUUCACGUGGAGAGGAGUUAAACA	0.253807205	0.146535658	0.120971426	25	0.45905392	730
SHAPE_invitro_SARS-CoV-2_Motif_443	2.097892333	UAAACACGCUUGUUAAACAACUUAGCUCCAAUUUUGGUGCAAUUUCAAGUGUUUUA	0.229509752	0.132507517	0.109400157	56	0.458729019	731
hsa-mir-6735	2.097864333	AUCUGAGGUGACUGGCACAGAAGACUCAGG	0.068722489	0.039676948	0.032758309	30	0.458679398	732
hsa-mir-6770-1_6770-3_6770-2	2.097526	ACGUGACCUCCUGGGCCUG	0.20894718	0.12063571	0.099616014	19	0.458079807	733
SHAPE_invitro_SARS-CoV-2_Motif_416	2.0970405	GCCGGUAGCACACCUUGUAAUGGUGUUGAAGGU	0.38416171	0.221795867	0.183192318	33	0.457219409	734
SHAPE_invivo_SARS-CoV-2_Motif_386	2.094159367	UUGACUAUACAGAAAUUUCAUUUAUGCUUUGGUGUAAAGAUGGCCAUGUAGAAACAUUUUACCCAAAAUUACAAUCUAGUCAA	0.168386277	0.097217862	0.080407575	83	0.452113497	735
SHAPE_invivo_SARS-CoV-2_Multi_58_ComplexLevel_1	2.094049833	GCUGACACUACUGAUGCUGUCCGUGAUCCACAGACACUUGAGAUUCUUGACAUUACACCAUGUUCUUUUGGUGGUGUCAGU	0.056946086	0.032877838	0.027194236	81	0.451919383	736
SARS-CoV-2-Conserved-Structured-73_Interval-7171-7290_Motif_2+DMSMaPseq_invitro_SARS-CoV-2_Motif_137+SHAPE_invivo_SARS-CoV-2_Motif_148	2.093528333	CUGCUUUUGGCUUAGUUGCAG	0.293756883	0.169600616	0.14031665	21	0.450995186	737
hsa-mir-3917	2.092847167	UGGUCAGGCGGCU	0.064136631	0.037029301	0.030645635	13	0.44978803	738
hsa-mir-365a	2.092349	AGAUGUGUUUCCAUUCCACUAUCAUAAU	0.09781892	0.05647578	0.046750767	28	0.448905185	739
hsa-mir-4644	2.092032333	UCCACCCUGGUCCAGGUCCACAGCAGUGGA	0.362946024	0.209546985	0.173489682	30	0.448343992	740
U1snRNP:5ss-1	2.0909755	GGAGUAAGUCUGAUACUUACCUG	0.306038416	0.176691362	0.146361551	23	0.446471083	741
SHAPE_invitro_SARS-CoV-2_Motif_182	2.090973833	CUAUAGUAGCUGGUGGUAUUGUAGCUAUCGUAG	0.327413919	0.189032515	0.156584417	33	0.44646813	742
hsa-mir-1827	2.090076	UUCAGCCUAAAGCAAUGAGAAGCCUCUGAAAGGCUGA	0.204080949	0.117826191	0.097642836	37	0.444876999	743
hsa-mir-6852	2.089376	GACAUGCUCUGACUCCCCUGAUGUC	0.082187999	0.047451263	0.039336146	25	0.443636467	744
hsa-mir-4273	2.089160333	CAGUAAGCCUUGACUUAUGGCUAAAUGCUUC	0.37190678	0.214720479	0.178017347	31	0.443254265	745
hsa-mir-3661	2.0881935	GCUGCUUGCACUCGUUCAGC	0.314311178	0.181467643	0.150518224	20	0.441540854	746
SARS-CoV-2-Conserved-Structured-83_Interval-6091-6210_Motif_3+DMSMaPseq_invitro_SARS-CoV-2_Motif_116+SHAPE_invivo_SARS-CoV-2_Motif_127+SHAPE_invitro_SARS-CoV-2_Motif_123	2.087512133	CCUGACUUAAAUGGUGAUGUGGUGGCUAUUGAUUAUAAACACUACACACCCUCUUUUAAGAAAGG	0.322047796	0.185934381	0.154273496	65	0.440333343	747
hsa-mir-203b	2.087445333	UCACAAUUGCGCUACAGAACUGUUGA	0.205455775	0.118619947	0.098424506	26	0.440214961	748
hsa-mir-4780	2.086231	GGACCAGCCCAAAGGCCAGGCCUGACCC	0.018758484	0.010830216	0.008991566	28	0.438062933	749
hsa-mir-346	2.085137667	CUCUCUGUUGCUCUGAAGGAG	0.376834574	0.217565543	0.180724074	21	0.43612534	750
hsa-mir-449a	2.0850855	UGGUUGAAUAUGUGAAUGGCAUCG	0.29468758	0.170137954	0.141331173	24	0.43603289	751
hsa-mir-4748	2.085084	UGCUGGUGCUAGAGAGGAAAGCA	0.156215602	0.09019112	0.074920532	23	0.436030232	752
hsa-mir-1306	2.084665333	ACGUCCAGUGGUGCAGAGGUAAUGGACGU	0.158734973	0.091645679	0.076144103	29	0.435288276	753
SARS-CoV-2-Conserved-Structured-102_Interval-5251-5370_Motif_3	2.084626	GCUCUACAAGAUGCUUAUUACAGAGC	0.409037453	0.236157884	0.196216229	26	0.43521857	754
hsa-mir-6756	2.082904667	GGGGCUGAGGCUGAGUCUUCCUCCC	0.269116397	0.155374424	0.129202455	25	0.432168042	755
hsa-mir-4668	2.082326333	UGUCUUGUAGCCAGGAUAUUGUUUUAAAGAA	0.31714881	0.183105951	0.152305047	31	0.431143126	756
hsa-mir-520c_520b_519c_519b	2.082136	CUUUCUGUUGUCUGAAAGAAAAGAAAG	0.604101644	0.348778247	0.290135536	27	0.430805819	757
hsa-mir-1299	2.081481333	GGAAUCCUACGUGAGGGACAAUCAUUCAGACCCACGUAGCAGUGUUCU	0.271814417	0.156932127	0.130587007	48	0.429645626	758
U1snRNP:5ss-10	2.0814505	GGCGUAAGUCUGAUACUUACCUG	0.375329546	0.216696614	0.180321149	23	0.429590984	759
hsa-mir-4686	2.080691	UGUUGGCAGCCCAAGAUGACA	0.147801701	0.085333352	0.071034911	21	0.428245006	760
hsa-mir-4312	2.080468833	GGAGCCUUCCCCAGAGGAGUCAGGCC	0.172161744	0.099397629	0.082751417	26	0.427851285	761
hsa-mir-6855	2.080407833	GACAUUGCCAGAGGAUGGGCAGCAGAC	0.182112813	0.105142882	0.087537073	27	0.427743181	762
Selectedmotif_15083-15135_Motif_1+DMSMaPseq_invitro_SARS-CoV-2_Motif_272+SHAPE_invivo_SARS-CoV-2_Motif_286+SHAPE_invitro_SARS-CoV-2_Motif_276	2.080097333	UAGUGCAAAGAAUAGAGCUCGCACCGUAGCUGGUGUCUCUAUCUGUAGUACUA	0.21936214	0.12664879	0.105457632	53	0.427192917	763
IAV_invivo_PB2_1_Motif_22+IAV_invivo_PB2_1_Motif_22	2.079800333	GGGUAGUGGUGAGCAUUGACC	0.305037092	0.176113247	0.146666527	21	0.426666576	764
hsa-mir-219b	2.079395333	UUCUCGGUUGGCCGCAGACUCGUACAAGAA	0.111720376	0.064501789	0.053727338	30	0.42594884	765
hsa-mir-4700	2.079374333	GUGUCCUGAAAUUCACAGGACUG	0.287637036	0.16606732	0.138328646	23	0.425911624	766
hsa-mir-4687	2.079189167	CCCAAACUUGGAGCACUUGACCUUUGGC	0.531106651	0.306634568	0.255439313	28	0.425583474	767
hsa-mir-499a	2.078986	UGUUUAACUCCUCUCCACGUGAACA	0.021061945	0.01216012	0.010130874	25	0.425223424	768
hsa-mir-4314	2.078935167	ACAGGUAGUGGCCACAGUGAGAAAGCUGGCCUGUCCUUCUGC	0.22005429	0.127048403	0.10584952	42	0.425133338	769
SARS-CoV-2-Conserved-Structured-97_Interval-11010-11129_Multi_1_ComplexLevel_1	2.078534167	AUGGUCUUUGUUCUUUUUUUUGUAUGAAAAUGCCUUUUUACCUUUUGCUAUGGGUAUUAUUGCUAU	0.160775153	0.092823578	0.077350258	66	0.42442269	770
hsa-mir-3689e	2.078372	GGGAGGUAUGAUAUCGUGGUUCCU	0.258478511	0.149232638	0.124365855	24	0.4241353	771
hsa-mir-107	2.078109333	GCCUUGUGGCAUGGAGUUCAAGC	0.344765528	0.19905047	0.16590346	23	0.423669805	772
hsa-mir-515-1_515-2	2.078045333	UUUCUGUUGUCUGAAAGCAGA	0.04716685	0.027231793	0.0226977	21	0.423556385	773
hsa-mir-6752	2.077423333	UGGAGCCAGGGGGCCCAGGUCUACAGCUUCUCCCCGCUCCC	0.099165457	0.057253203	0.047734834	41	0.422454083	774
hsa-mir-3134	2.076559333	CUCACAUGGAGUAAAAUAUGAU	0.054344777	0.031375972	0.026170587	22	0.420922912	775
hsa-mir-4661	2.076375667	CCUGACAGACAGCCUGAUAGACAGG	0.35654324	0.205850336	0.171714226	25	0.42059742	776
hsa-mir-6792	2.075999333	GUGAUGUGAGGAGCAACAGGCACCCUCCU	0.137422236	0.079340765	0.066195703	29	0.419930486	777
hsa-mir-4263	2.075996667	GGAGAUUGGAGUGGCCAGUGUUCCUAAACAAUUC	0.094613237	0.054624978	0.04557485	34	0.41992576	778
hsa-mir-922	2.075899667	CUGUCCUGGACUGGGGUCAGACUGUGCCCCGAGGAGAAGCAG	0.039752796	0.022951287	0.019149671	42	0.419753858	779
SARS-CoV-2-Conserved-Structured-4_Interval-7011-7130_Multi_1_ComplexLevel_1	2.075660167	UAGGUGUUUUAAUGUCUAAUUUAGGCAUGCCUUCUUACUGUACUGGUUACAGAGAAGGCUAUUUGAACUCUACUAAUGUCACUAUUGCAACCUA	0.174442259	0.100714285	0.08404182	94	0.419329419	780
hsa-mir-6767	2.074754667	AUGGAGAACGCCCCCACCAGUUCCCAC	0.180076864	0.103967426	0.086794293	27	0.417724702	781
hsa-mir-8086	2.074671667	UGGUUAGCUUUUUUUUUUUUUUGAGAUGGAGUCUGGCUC	0.172919106	0.099834893	0.083347697	39	0.41757761	782
hsa-mir-3941	2.073838667	GUAGAUUGAAAGCCCUAAUUUUAC	0.188923367	0.109074957	0.091098392	24	0.416101377	783
hsa-mir-569	2.073828667	AACAACAGCAUCAGAAGCAACAUCAGCUUUAGUU	0.198551002	0.114633474	0.095741276	34	0.416083655	784
SHAPE_invivo_SARS-CoV-2_Motif_396+SHAPE_invitro_SARS-CoV-2_Multi_57_ComplexLevel_1	2.073749333	GACCCUAAGACUAAAAAUGUUACAAAAGAAAAUGACUCUAAAGAGGGUUUUUUCACUUACAUUUGUGGGUU	0.240310053	0.138743074	0.115881919	71	0.415943061	785
hsa-mir-6769b	2.072529667	AAGUGCCGUCCUCAUGAGCCCCU	0.089899045	0.051903238	0.043376481	23	0.413781581	786
SHAPE_invitro_SARS-CoV-2_Motif_494	2.0722085	GUCGCUACAGGAUUGGCAACUAUAAAUUAAACACAGACCAUUCCAGUAGCAGUGAC	0.211659804	0.122201845	0.102142137	56	0.413212413	787
SARS-CoV-2-Conserved-Structured-45_Interval-26568-26687_Multi_1_ComplexLevel_1	2.071951333	CUUGAACAAUGGAACCUAGUAAUAGGUUUCCUAUUCCUUACAUGGAUUUGUCUUCUACAAUUUGCCUAUGCCAACAGGAAUAGGUUUUUGUAUAUAAUUAAG	0.055263142	0.03190619	0.026672027	102	0.412756665	788
SARS-CoV-2-Conserved-Structured-65_Interval-4094-4213_Motif_2	2.071935	GGUGUUUUAACUGCUGUGGUUAUACCUACUAAAAAGGCUGGUGGCACUACUGAAAUGCU	0.09426506	0.054423958	0.045496147	59	0.41272772	789
SHAPE_invitro_SARS-CoV-2_Motif_467	2.0716139	GCUUUAGUCUACUUCUUGCAGAGUAUAAACUUUGUAAGAAUAAUAAUGAGGC	0.069043255	0.039862142	0.033328245	52	0.41215867	790
SARS-CoV-2-Conserved-Structured-78_Interval-4214-4333_Motif_2	2.070604867	GUAGAGGAGGCAAAGACAGUGCUUAAAAAGUGUAAAAGUGCCUUUUAC	0.047939747	0.027678026	0.023152533	48	0.410370472	791
SARS-CoV-2-Conserved-Structured-72_Interval-17205-17324_Multi_1_ComplexLevel_1	2.0690145	AAUGUAGUAGAAUUAUACCUGCACGUGCUCGUGUAGAGUGUUUUGAUAAAUUCAAAGUGAAUUCAACAUUAGAACAGUAUGUCUUUUGUACUGUAAAUGCAUU	0.401758657	0.231955469	0.194178754	103	0.407552042	792
hsa-mir-639	2.0671679	CGGGGCGGACGCAGAGCCGCGUUUAGUCUAUCG	0.238639424	0.137778536	0.11544269	33	0.404279518	793
hsa-mir-6853	2.0668535	GUCAGGUGAUGGUGAUAAGGUCAAGGCCUG	0.07708655	0.04450594	0.037296572	30	0.403722341	794
U1snRNP:5ss-9	2.066389333	GCAGUAAGUCUGAUACUUACCUG	0.1224778	0.070712591	0.059271406	23	0.40289975	795
hsa-mir-425	2.065988	CGUUGAGUGGGCACCCGAGAAGCCAUCG	0.137665254	0.079481071	0.066634101	28	0.402188512	796
hsa-mir-375	2.065774833	CAAACCGGACCUGAGCGUUUUG	0.243670371	0.140683155	0.11795592	22	0.40181074	797
SARS-CoV-2-Conserved-Structured-99_Interval-14886-15005_Motif_1	2.065577667	GAUGGUGGCUGUAUUAAUGCUAACCAAGUCAUCGUC	0.012284654	0.007092548	0.005947321	36	0.401461324	798
hsa-mir-3649	2.065366167	ACCUGUGUGUGCCCAAGUGUUUCUAGCAAACACAGGG	0.280640412	0.162027817	0.135879253	37	0.401086506	799
hsa-mir-489	2.063569	CCAUUUACUUGAACCUUUAGGAGUGA	0.100323814	0.057921981	0.048616651	26	0.397901587	800
hsa-mir-3660	2.062911333	CAUUGUAAUAGUUCAUAUGGGCACUG	0.260137022	0.15019018	0.126101892	26	0.396736077	801
bulge-GGG	2.0619813	GCGCUGCCAGAAACUGGCGGGAGCGC	0.251875768	0.145420542	0.122152305	26	0.395087882	802
hsa-mir-6891	2.061773867	AGGGGUCAUAUCUCUUCUCAGGGAAAGCAGGAGCCCUUCAGCAGGGUCAGGGCCCCU	0.147457083	0.085134386	0.071519523	57	0.394720271	803
hsa-mir-661	2.061748	GGUUUCGGGCUGCC	0.057712063	0.033320075	0.027991812	14	0.394674431	804
SARS-CoV-2-Conserved-Structured-65_Interval-4094-4213_Motif_1	2.060638567	UUCUUAAAGAAAGAUGCUCCAUAUAUAGUGGGUGAUGUUGUUCAAGAG	0.091316228	0.052721449	0.044314529	48	0.392708305	805
hsa-mir-665	2.060547667	ACCCAGGACUCUUUCAUGACCA	0.052339935	0.030218475	0.025400982	22	0.392547213	806
hsa-mir-1282	2.060296667	GCUUCUGCUGCAUGAUCUCCGAGUCCCUGGGGGUAGAGAUGAUGGGGCACUGGGAGGU	0.097923882	0.05653638	0.04752902	58	0.392102394	807
hsa-mir-6864	2.060128833	GAUAUGCCAUUAUGUGGGUCAUGAGGUGGUGA	0.13572381	0.078360178	0.065881225	32	0.391804961	808
hsa-mir-8079	2.06012	UGGCUGUAGGGCAGCAGUCA	0.164788244	0.095140537	0.079989634	20	0.391789307	809
hsa-mir-4289	2.059991667	AUCAGGCAGUUUCCUG	0.270098651	0.155941529	0.131116381	16	0.391561876	810
hsa-mir-4505	2.059852333	CGGACACCCGGCCUCCACUUUCUGUGGCAGGUACCUCCUCCA	0.094676441	0.054661469	0.045962732	42	0.391314951	811
hsa-mir-4435-1_4435-2	2.059024333	GAGGGAUGAGUGCACUUCACCUGC	0.04815799	0.027804029	0.023388743	24	0.389847579	812
DMSMaPseq_invitro_SARS-CoV-2_Motif_301+SHAPE_invivo_SARS-CoV-2_Motif_317+SHAPE_invitro_SARS-CoV-2_Motif_305	2.058468	CCGAAAUUAUGUCUUUACUGGUUAUCGUGUAACUAAAAACAGUAAAGUACAAAUAGG	0.143719723	0.082976621	0.069818779	57	0.388861651	813
hsa-mir-7848	2.058409033	UAUGCAAAGCUCUGACAGUGUUUCACUUGCUA	0.114918398	0.066348168	0.055828747	32	0.388757151	814
hsa-mir-627	2.058312333	AAGAGGAGGUGGUUGUUUUCCUCCUCUU	0.354401318	0.204613696	0.172180535	28	0.38858578	815
DMSMaPseq_invitro_SARS-CoV-2_Motif_513	2.058276667	GGCAUCAUAUGGGUUGCAACUGAGGGAGCCUUGAAUACACCAAAAGAUCACAUUGGCACCCGCAAUCCUGCUAACAAUGCU	0.053787903	0.03105446	0.026132494	81	0.388522572	816
hsa-mir-6856	2.057058	UGUGGCAGUGGCAGAGGUCGCUACA	0.185776914	0.107258351	0.090311947	25	0.386362865	817
hsa-mir-522	2.052725667	CUUUCUGUUGUCUGAAAGAAAAGAAAA	0.20534483	0.118555893	0.100035203	27	0.378685151	818
SARS-CoV-2-Conserved-Structured-68_Interval-17965-18084_Multi_1_ComplexLevel_1	2.05262	ACAAGUUGCAAUUUACAAGUCUUGAAAUUCCACGUAGGAAUGUGGCAACUUUACAAGCUGAAAAUGUAACAGGACUCUUUAAAGAUUGU	0.265201993	0.153114442	0.1292017	89	0.37849789	819
hsa-mir-4488	2.052312333	GGCGCUGGGACCCCACUAGGGUGGCGCC	0.220899046	0.127536124	0.107634224	28	0.377952647	820
hsa-mir-3180-5	2.052182667	GGAGGCCCCGCCCUGCUGCCGACCCUGUGGAGCGGAGGGUGAAGCCUCC	0.077968271	0.045015002	0.037992851	49	0.377722853	821
DMSMaPseq_invitro_SARS-CoV-2_Motif_319	2.051557867	CCUUAUAAUUCACAGAAUGCUGUAGCCUCAAAGAUUUUGGGACUACCAACUCAAACUGUUGAUUCAUCACAGG	0.118404791	0.068361038	0.057714575	73	0.376615589	822
DMSMaPseq_invitro_SARS-CoV-2_Motif_258	2.051235333	UUAAAAUAUGACUUCACGGAAGAGAGGUUAAAACUCUUUGACCGUUAUUUUAA	0.184950874	0.106781437	0.090165605	53	0.376043999	823
IAV_invivo_NP_5_Motif_22+IAV_invivo_NP_5_Motif_22	2.051233	GUUCUCAGUACAGAGAAAUCUCCCUUUUGACAGAACAACCAUUAUGGCAGCAUUCAAUGGGAAUACAGAGGGGAGAACAUCUGACAUGAGGAC	0.34341493	0.198270702	0.167418782	93	0.376039864	824
hsa-mir-193a	2.051205833	AGAUGAGGGUGUCGGAUCAACU	0.278058046	0.160536888	0.135558334	22	0.375991719	825
hsa-mir-628	2.050884167	UAGAGGGUAAAAUUAAUAACCUUCUA	1.087544728	0.627894241	0.530280913	26	0.375421665	826
hsa-mir-1193	2.050809333	GUGCACUUCAUUUACGAUGUAG	0.215775669	0.124578141	0.105214885	22	0.375289047	827
DMSMaPseq_invitro_SARS-CoV-2_Motif_246+SHAPE_invitro_SARS-CoV-2_Motif_249	2.050582667	AAUUGAUUCUUACUUUGUAGUUAAGAGACACACUUUCUCUAACUACCAACAUGAAGAAACAAUU	0.503920761	0.290938787	0.245745158	64	0.37488735	828
hsa-mir-20a	2.050272167	AGGUAGUGUUUAGUUAUCUACU	0.081483759	0.04704467	0.039742899	22	0.374337086	829
Selectedmotif_18795-18846_Motif_1+DMSMaPseq_invitro_SARS-CoV-2_Motif_335+SHAPE_invivo_SARS-CoV-2_Motif_353+SHAPE_invitro_SARS-CoV-2_Motif_344	2.049708667	CUACAAAGCAACCAUGAUCUGUAUUGUCAAGUCCAUGGUAAUGCACAUGUAG	0.315635849	0.182232442	0.153990591	52	0.373338457	830
DMSMaPseq_invitro_SARS-CoV-2_Motif_159	2.049696333	AGCAUCUACAGAUACUUGUUUUGCU	0.312380436	0.180352929	0.152403276	25	0.3733166	831
DMSMaPseq_invitro_SARS-CoV-2_Motif_77+SHAPE_invivo_SARS-CoV-2_Multi_12_ComplexLevel_1+SHAPE_invitro_SARS-CoV-2_Multi_15_ComplexLevel_1	2.048874333	GUGGUUAUACCUACUAAAAAGGCUGGUGGCACUACUGAAAUGCUAGCGAAAGCUUUGAGAAAAGUGCCAACAGACAAUUAUAUAACCAC	0.050461166	0.029133768	0.024628727	89	0.371859861	832
hsa-mir-608	2.048872	CCGUUUAAAAAGGCAUCUCCAAG	0.200159889	0.115562366	0.097692725	23	0.371855726	833
hsa-mir-6869	2.0482925	GGCGGCUCGGAGUACCUCUGCCGCC	0.405893868	0.234342934	0.198162063	25	0.370828742	834
SARS-CoV-2-Conserved-Structured-93_Interval-5691-5810_Motif_1	2.0481188	ACCUGCUCAGUAUGAACUUAAGCAUGGU	0.252399159	0.145722722	0.123234628	28	0.370520913	835
hsa-mir-505	2.047778767	GAUGUUUCUGCCAGUUUAGCGUC	0.362170326	0.209099135	0.176860085	23	0.36991831	836
hsa-mir-4672	2.0469575	GUGGCCUUGGACAAGCCUCUUGGUUAC	0.043915158	0.025354428	0.021453869	27	0.36846287	837
hsa-mir-548ar	2.046766333	UUUGCUGUUGAACGUAGUGGUAA	0.126514621	0.07304325	0.061811951	23	0.368124087	838
hsa-mir-4478	2.046118667	AGCCUCCAAACCUGUAGACAGGGUCAUGCAGUACUAGGGGCGAG	0.164223876	0.094814699	0.080261169	44	0.366976299	839
hsa-mir-4479	2.045790333	GCGCGGGAAAGUUCGGGAACGCGCG	0.185779648	0.10725993	0.090810698	25	0.36639443	840
hsa-mir-4714	2.045480333	UUGAUGUCAGAAUGAGGUGUACCAA	0.10594983	0.061170163	0.051797042	25	0.365845052	841
DMSMaPseq_invitro_SARS-CoV-2_Motif_507+SHAPE_invivo_SARS-CoV-2_Motif_537+SHAPE_invitro_SARS-CoV-2_Motif_516	2.044083333	GUCUGAUAAUGGACCCCAAAAUCAGCGAAAUGCACCCCGCAUUACGUUUGGUGGACCCUCAGAU	0.262959888	0.151819962	0.128644407	64	0.363369304	842
DMSMaPseq_invitro_SARS-CoV-2_Multi_36_ComplexLevel_1	2.043577867	AUGCCUUUUUACCUUUUGCUAUGGGUAUUAUUGCUAUGUCUGCUUUUGCAAUGAUGUUUGUCAAACAUAAGCAUGCAU	0.131784828	0.076086006	0.064487304	78	0.362473521	843
SARS-CoV-2-Conserved-Structured-63_Interval-28998-29117_Motif_2+DMSMaPseq_invitro_SARS-CoV-2_Motif_521+SHAPE_invivo_SARS-CoV-2_Motif_554+SHAPE_invitro_SARS-CoV-2_Motif_529	2.043265	ACGUACUGCCACUAAAGCAUACAAUGUAACACAAGCUUUCGGCAGACGU	0.040493484	0.023378924	0.019818028	49	0.361919062	844
IAV_invivo_PB2_1_Motif_30+IAV_invivo_PB2_1_Motif_30	2.043208	GUGCUUGGGACAUUUGAUACCGCAC	0.240693265	0.138964321	0.117801646	25	0.361818048	845
hsa-mir-1303	2.043202	UACAAUUUUUUUUUUUUUAAAUUUUA	0.438213413	0.253002632	0.214473857	26	0.361807414	846
hsa-mir-4270	2.043137667	GGGCAGAAAUAGAUGGCCU	0.264139949	0.152501271	0.129281523	19	0.361693404	847
SARS-CoV-2-Conserved-Structured-55_Interval-24256-24375_Multi_1_ComplexLevel_1	2.042684667	GAGUUACACAGAAUGUUCUCUAUGAGAACCAAAAAUUGAUUGCCAACCAAUUUAAUAGUGCUAUUGGCAAAAUUCAAGACUC	0.21719188	0.125395791	0.106326681	82	0.360890602	848
hsa-mir-4707	2.041922167	GGUUCUGGGGUGUAGACGCUGCUGGCCAGCC	0.019813817	0.011439512	0.009703512	31	0.359539308	849
SARS-CoV-2-Conserved-Structured-79_Interval-9410-9529_Motif_1	2.0415185	GGUGGUAUUGUAGCUAUCGUAGUAACAUGCCUUGCC	0.190870869	0.110199348	0.093494558	36	0.358823934	850
hsa-mir-544a	2.040931667	GAUUCUGAUUCAGGGACCAAGAUUC	0.120465501	0.06955079	0.05902476	25	0.357783955	851
hsa-mir-301b	2.040834	ACUACUGUGCUCUGAGAAGCAGU	0.154459564	0.089177271	0.075684531	23	0.357610871	852
hsa-mir-4526	2.040110167	AUGCCCCAGGUGACGUGCUGGGCU	0.272479504	0.157316115	0.133561171	24	0.356328102	853
hsa-mir-6127	2.040079667	GAGGUGGGAAGGCUGCCCCAAAUGGCCUCUAACAUCCCUUCCAGUCUCCUCCUC	0.061851088	0.035709742	0.030317977	54	0.35627405	854
hsa-mir-3191	2.039415333	UCCACACUGACAAGGGCCGUGGGG	0.173408963	0.100117712	0.085028763	24	0.355096726	855
DMSMaPseq_invitro_SARS-CoV-2_Motif_40+SHAPE_invivo_SARS-CoV-2_Motif_40+SHAPE_invitro_SARS-CoV-2_Motif_41	2.037793333	GCAGUGGCUAACUAACAUCUUUGGCACUGU	0.524850885	0.3030228	0.257558446	30	0.352222235	856
SHAPE_invivo_SARS-CoV-2_Motif_377+SHAPE_invitro_SARS-CoV-2_Motif_366	2.037744333	GCUAGUCUUAAUGGAGUCACAUUAAUUGGAGAAGC	0.094126869	0.054344173	0.046191697	35	0.352135398	857
hsa-mir-302d	2.037042833	CUUGCUGUGACAUGACAAAAAUAAG	0.279210793	0.161202427	0.137066727	25	0.350892207	858
hsa-mir-3591	2.036781667	GUUUGAUAGUUUAGACACAAAC	0.253993402	0.146643159	0.124703303	22	0.350429371	859
hsa-mir-938	2.036246	CAGUGCACCUUCAUGAACCG	0.193999374	0.112005591	0.095273054	20	0.349480068	860
hsa-mir-8061	2.035107333	UGUUCAGUGGGAUUUGGAGA	0.08472371	0.048915257	0.041631077	20	0.347462136	861
DMSMaPseq_invitro_SARS-CoV-2_Motif_278+SHAPE_invivo_SARS-CoV-2_Motif_292+SHAPE_invitro_SARS-CoV-2_Motif_282	2.034989	GCUUGUCACACCGUUUCUAUAGAUUAGCUAAUGAGUGUGCUCAAGU	0.289734933	0.167278542	0.142376658	46	0.347252427	862
hsa-mir-578	2.034541167	GAAGCUCCUAUAGCUCCUGUAGCUUC	0.122204176	0.070554614	0.060064735	26	0.346458781	863
DMSMaPseq_invitro_SARS-CoV-2_Motif_213	2.034195667	AUUCUGAAGUUGUUCUUAAAAAGUUGAAGAAGUCUUUGAAU	0.365484011	0.211012292	0.179670037	41	0.34584649	864
SARS-CoV-2-Conserved-Structured-38_Interval-25655-25774_Multi_1_ComplexLevel_1	2.034090433	GCCUUGAAGCCCCUUUUCUCUAUCUUUAUGCUUUAGUCUACUUCUUGCAGAGUAUAAACUUUGUAAGAAUAAUAAUGAGGC	0.036120048	0.020853919	0.017757346	81	0.345659997	865
hsa-mir-3975	2.033685	UAUUUCAAAAGACUAGAGGUAGGAAAUGAG	0.382036139	0.220568668	0.187854136	30	0.344941492	866
hsa-mir-4277	2.0320995	ACACUGGGCUGCCCCCACUGCCCAGUGC	0.260835084	0.150593206	0.128357437	28	0.342131687	867
hsa-mir-3678	2.030339667	GCUGUGUUGAAUGAUUGGUGAGUUUGUUUGCUCAUUGAUUGAAUCACUGC	0.230149199	0.132876702	0.113355023	50	0.339012929	868
hsa-mir-5588	2.030102333	ACUUUUUUUUUUUUUUUUUUUAAUGUUAAAAGU	0.081027405	0.046781194	0.039912966	33	0.33859233	869
hsa-mir-548b	2.029416333	UUGGCCUUUAUUUUCAAUGGCAAG	0.321999403	0.185906442	0.158666015	24	0.337376608	870
hsa-mir-521-1	2.029370833	CUUUCUGUUGUCUAAAAGAAAAGAACG	0.179592749	0.103687922	0.088496763	27	0.337295974	871
hsa-mir-622	2.029163667	UUGAGGAGAGCACCACAGUGGUCAUCACACAG	0.169993407	0.098145739	0.083775109	32	0.336928835	872
DMSMaPseq_invitro_SARS-CoV-2_Motif_176+SHAPE_invivo_SARS-CoV-2_Motif_193+SHAPE_invitro_SARS-CoV-2_Motif_186	2.028815167	ACCUUUAGUACCUUUCUGGAUAACAAUUGCUUAUAUCAUUUGUAUUUCCACAAAGCAUUUCUAUUGGU	0.281583162	0.162572114	0.138791925	68	0.336311227	873
hsa-mir-6877	2.028792	GCUGCUGGUGCUCAUCUCAGC	0.187063112	0.108000938	0.092204185	21	0.336270172	874
SARS-CoV-2-Conserved-Structured-23_Interval-2158-2277_Motif_1	2.027718	GUUUAAGGAAGGUGUAGAGUUUCUUAGAGAC	0.091307107	0.052716183	0.04502949	31	0.334366841	875
Selectedmotif_16095-16186_Motif_1+DMSMaPseq_invitro_SARS-CoV-2_Motif_292+SHAPE_invitro_SARS-CoV-2_Motif_295	2.0266424	CAAUACAUAAGAAAGCUACAUGAUGAGUUAACAGGACACAUGUUAGACAUGUAUUCUGUUAUGCUUACUAAUGAUAACACUUCAAGGUAUUG	0.193398347	0.111658588	0.095427959	92	0.332460674	876
hsa-mir-3943	2.026509	GGCGUGGACAACUUGCU	0.224572982	0.129657272	0.110817659	17	0.332224264	877
hsa-mir-6887	2.025815667	AGGACACAGGCUGGCACUGAGGUCCC	0.080467586	0.046457982	0.03972108	26	0.330995547	878
hsa-mir-302c	2.025170833	CCUGCUGUGUGAAACAAAAGUAAG	0.257983287	0.14894672	0.127388407	24	0.32985278	879
U1snRNP:5ss-5	2.024767	GGAAUAAGUACGAUACUUACCUG	0.225185578	0.130010954	0.111215551	23	0.329137111	880
hsa-mir-6805	2.024523333	GUGUAUGGGCUGAGCCUUGC	0.188063451	0.108578484	0.092892706	20	0.328705288	881
hsa-mir-3135b	2.023677	GGUGCAGUCAGUCCUAGCUC	0.04681114	0.027026424	0.023131725	20	0.327205425	882
hsa-mir-589	2.023593	CUGAGCUGGGUACUGCCUGUUCAG	0.228081787	0.131683081	0.112711295	24	0.327056561	883
hsa-mir-4775	2.023528833	CUCUUGAUAGCAGACAU	0.227806844	0.131524343	0.112578996	17	0.326942846	884
hsa-mir-7851	2.022687333	AGUAGCUGGGAAUACAGGUGUGUGCCACCAUGCCUCUACAAGCUACC	0.114364282	0.066028249	0.056540761	47	0.325451549	885
hsa-mir-147b	2.022380667	AUUCUGGACACCAG	0.121167096	0.069955856	0.059913101	14	0.324908078	886
hsa-mir-1273f	2.022329167	AGUGAGCUGAGAUCACGCAACU	0.477082323	0.275443607	0.235907354	22	0.32481681	887
hsa-mir-196b	2.021779667	UUGGGAUCCACCUUUCUCUCGA	0.410343305	0.236911818	0.202961436	22	0.323842992	888
DMSMaPseq_invitro_SARS-CoV-2_Motif_209	2.021086333	CACAUCAGUAGUCUUACUCUCAGUUUUGCAACAACUCAGAGUAGAAUCAUCAUCUAAAUUGUG	0.032202473	0.018592107	0.01593325	63	0.322614274	889
hsa-mir-4724	2.020857667	GAGCUUCGUGUACAUUAUCUAUUAGAAAAUGAAGUAC	0.159601209	0.092145801	0.078976967	37	0.322209034	890
hsa-mir-3689d-2	2.020807	CUCGCUGGGAGGUGUGCUAUCGUCUUCCCUGGGAG	0.313915149	0.181238996	0.155341479	35	0.322119243	891
DMSMaPseq_invitro_SARS-CoV-2_Motif_56+SHAPE_invivo_SARS-CoV-2_Motif_63+SHAPE_invitro_SARS-CoV-2_Motif_59	2.020278167	UGAUAGUCAACAAACUGUUGGUCAACAAGACGGCAGUGAGGACAAUCA	0.16485484	0.095178986	0.08160007	48	0.32118205	892
DMSMaPseq_invitro_SARS-CoV-2_Multi_15_ComplexLevel_1	2.019802667	GACAUCACUUUCUUAAAGAAAGAUGCUCCAUAUAUAGUGGGUGAUGUU	0.165800475	0.095724949	0.082087462	48	0.320339375	893
hsa-mir-495	2.019635	UUUUCGCUUUAUAUGUGACGAAAC	0.034290079	0.019797386	0.016978355	24	0.320042238	894
IAV_invivo_NA_6_Multi_2_ComplexLevel_1+IAV_invivo_NA_6_Multi_2_ComplexLevel_1	2.018657733	UGUCUUUCGAUCAAAACCUGGAUUAUCAAAUAGGAUACAUCUGCAGUGGGGUUUUCGGUGACAACCCGCGUCCCGAAGAUGGAACAGGCA	0.362242325	0.209140704	0.179447124	90	0.318310336	895
hsa-mir-5190	2.017817667	AUGGUUAAUGUUCCACAGCCA	0.064190084	0.037060163	0.031811638	21	0.316821579	896
IAV_invivo_PB2_1_Motif_16+IAV_invivo_PB2_1_Motif_16	2.016573	GGUUGGGAGAAGAGCAACAGCC	0.040903941	0.023615901	0.020283888	22	0.314615795	897
Selectedmotif_19491-19545_Motif_1+DMSMaPseq_invitro_SARS-CoV-2_Motif_346+SHAPE_invivo_SARS-CoV-2_Motif_366+SHAPE_invitro_SARS-CoV-2_Motif_357	2.016483667	AGACAUCAUGCUAAUGAGUACAGAUUGUAUCUCGAUGCUUAUAACAUGAUGAUCU	0.164983676	0.09525337	0.081817512	55	0.314457479	898
hsa-mir-6719	2.016466	CUUCAGAGCAGGGUUUGGUCUGUGCUUCUCUG	0.076997359	0.044454446	0.038184308	32	0.314426171	899
hsa-mir-218-2	2.016359667	CAUGUGGUGGAACGAUGGAAACGGAACAUG	0.127926632	0.073858475	0.063444352	30	0.314237728	900
hsa-mir-378g	2.015607667	AGAAGACCU	0.516270761	0.298069063	0.256136534	9	0.312905042	901
hsa-mir-562	2.014976167	CUUUUAGAGUAAUUGUGAAACUGUUUUUCAAAG	0.526923936	0.304219676	0.261503806	33	0.311785905	902
SARS-CoV-2-Conserved-Structured-66_Interval-1598-1717_Multi_1_ComplexLevel_1	2.014615667	CUUCUUGAAAUACUCCAAAAAGAGAAAGUCAACAUCAAUAUUGUUGGUGACUUUAAACUUAAUGAAG	0.286238832	0.165260067	0.142081111	67	0.31114703	903
IAV_invivo_PA_3_Motif_3+IAV_invivo_PA_3_Motif_3	2.013574333	GGGGCUGAGAAACCAAAGUUUC	0.218762756	0.126302736	0.108643993	22	0.309301591	904
hsa-let-7a-1	2.013523167	AUAGUUUUAGGGUCACACCCACCACUGGGAGAUAACUAU	0.408314958	0.235740751	0.202786322	39	0.309210914	905
hsa-mir-6810	2.013323667	UGGCACAGAUCCAAUACCUUCUGUCCCC	0.273938682	0.158158572	0.136062912	28	0.308857362	906
hsa-mir-5683	2.013199667	CUUCUUACUGCACCAGUGAAG	0.143239866	0.082699575	0.071150353	21	0.308637611	907
hsa-mir-500b	2.013181333	GGGUGAGAGUGCUUUCUGAAUGCAGUGCACCC	0.468802893	0.270663476	0.2328667	32	0.308605121	908
hsa-mir-8064	2.013031	GGACAUCCUUCCAUAGUAAAUAAGCGGUGCC	0.095328471	0.055037918	0.047355689	31	0.308338702	909
hsa-mir-609	2.012476333	CUCUGGUCUAUAAUGGGUUAAAUAGUAGAG	0.094523916	0.054573409	0.046968958	30	0.307355728	910
hsa-mir-6125	2.012465	CCGCUAGUGGAAGAAGAUGGCGG	0.052442763	0.030277843	0.026058969	23	0.307335643	911
hsa-mir-3188	2.012067333	UCCCCUAGCGCGCCUUCUGGAGA	0.032806624	0.018940913	0.016304934	23	0.306630902	912
hsa-mir-193b	2.0113785	AGAUGAGUUUAUGUUUUAUCCAACU	0.047763521	0.027576282	0.02374666	25	0.305410159	913
SARS-CoV-2-Conserved-Structured-85_Interval-28958-29077_Multi_1_ComplexLevel_1	2.011291333	AGAGCAAAAUGUCUGGUAAAGGCCAACAACAACAAGGCCAAACUGUCACUAAGAAAUCUGCUGCUGAGGCUUCUAAGAAGCCUCGGCAAAAACGUACUGCCACU	0.229601336	0.132560393	0.11415618	104	0.305255684	914
hsa-mir-5690	2.010915	UAGGAUUUGGGAGUUAUACUA	0.374185155	0.2160359	0.186077062	21	0.30458875	915
U1snRNP:5ss-20	2.010430667	GAGGUGAUGCAGAUACUUACCUG	0.174166605	0.100555136	0.086631491	23	0.30373042	916
hsa-mir-6777	2.0101375	UGGUGGAGAUGGAGAGCCCUGAGCCUCCA	0.029691077	0.017142152	0.01477067	29	0.303210873	917
hsa-mir-6773	2.009577167	CAGGAUUAGUGCUUAUGCUAAGAUGUCUUCACUG	0.270799282	0.156346038	0.134754358	34	0.302217856	918
DMSMaPseq_invitro_SARS-CoV-2_Motif_212+SHAPE_invitro_SARS-CoV-2_Motif_220	2.00936	CAUCAUAUGCAGCUUUUGCUACUGCUCAAGAAGCUUAUGAGCAGGCUGUUGCUAAUGGUG	0.306735914	0.177094062	0.152653538	60	0.301832996	919
hsa-mir-4681	2.006974667	AUCUGCAGGGCAUUGUGCUAACAGGU	0.104034978	0.060064623	0.051836717	26	0.297605735	920
hsa-mir-6803	2.005935333	GGGCGUGGUGGACAGCGAUGCAUCCC	0.419925917	0.242444341	0.209341702	26	0.29576384	921
hsa-mir-526a-2	2.005890567	CUGUUGAAAGAAAAG	0.191895865	0.110791129	0.095666168	15	0.295684505	922
hsa-mir-21	2.005830333	GUUGACUGUUGAAUCUCAUGGCAAC	0.101197321	0.058426301	0.050451586	25	0.29557776	923
hsa-mir-4634	2.005575	GGGGCUCUU	0.156756863	0.090503617	0.078160559	9	0.295125261	924
DMSMaPseq_invitro_SARS-CoV-2_Motif_191	2.005565167	AGCAGCUGGUACGGACACAACUAUUACAGUUAAUGUUUUAGCUUGGUUGUACGCUGCU	0.194806479	0.112471573	0.097132959	58	0.295107834	925
SHAPE_invitro_SARS-CoV-2_Motif_169	2.003622	CAUGUCAUGUCUAAACAUACUGACUUUUCAAGUG	0.041165314	0.023766805	0.020545449	34	0.291664176	926
hsa-mir-5682	2.003066	CUGCAGAGACGAGGCCUGUAG	0.205868923	0.118858478	0.102776905	21	0.290678839	927
hsa-mir-195	2.002981667	UUGGCACAGGGAAGCGAGUCUGCCAA	0.241166979	0.13923782	0.120403987	26	0.290529384	928
SHAPE_invivo_SARS-CoV-2_Motif_440	2.002654333	UAACACCAGGAACAAAUACUUCUAACCAGGUUGCUGUUCUUUAUCAGGGUGUUA	0.332859555	0.192176554	0.16620919	54	0.289949288	929
SARS-CoV-2-Conserved-Structured-49_Interval-23497-23616_Multi_1_ComplexLevel_1	2.001965	GCUGUUUAAUAGGGGCUGAACAUGUCAACAACUCAUAUGAGUGUGACAUACCCAUUGGUGCAGGUAUAUGCGCUAGUUAUCAGACUCAGACUAAUUCUCCUCGGC	0.123294349	0.071184026	0.061586666	105	0.288727659	930
SHAPE_invivo_SARS-CoV-2_Motif_414	2.001942	AGAGUUUAUUCUAGUGCGAAUAAUUGCACUUUUGAAUAUGUCUCU	0.288708197	0.166685755	0.144214066	45	0.288686898	931
DMSMaPseq_invitro_SARS-CoV-2_Motif_482+SHAPE_invitro_SARS-CoV-2_Motif_489	2.0016455	AACUUUAGCUUGUUUUGUGCUUGCUGCUGUU	0.364190194	0.210265307	0.181945401	31	0.288161444	932
hsa-mir-4266	2.001472333	CUACUCAAGGCUAG	0.235085666	0.135726772	0.117456365	14	0.28785456	933
hsa-mir-718	2.001384667	GCCCGGGCACCGCCCCUU	0.082425224	0.047588225	0.041184099	18	0.287699198	934
hsa-mir-4311	2.001192333	UGUGACCUGGAGCAGCUCAGGAGGGCUUCCUGGGUGAGGUGGCAGGUUACA	0.241868757	0.139642992	0.120862324	51	0.287358347	935
DMSMaPseq_invitro_SARS-CoV-2_Multi_30_ComplexLevel_1	2.000832133	UAGAUGCUGUAAAUUUACUUACUAAUAUGUUUACACCACUAAUUCAACCUAUUGGUGCUUUGGACAUAUCAGCAUCUA	0.124586444	0.071930017	0.062267314	78	0.286720005	936
hsa-mir-3198-1	2.000095667	AGCAGUACCAGACGGUUCUGUGG	0.280124693	0.161730067	0.140055647	23	0.285414847	937
hsa-mir-34c	2.000004333	GAUUGCUAAUAGUACCAAUC	0.444692687	0.256743442	0.222345862	20	0.285252987	938
hsa-mir-4257	1.999854333	UUGGGGAGGAGCUAAGAAGCCCCUACAGGGCCCAG	0.229238842	0.132351107	0.11462777	35	0.284987159	939
SARS-CoV-2-Conserved-Structured-93_Interval-5691-5810_Multi_1_ComplexLevel_1	1.999428	UUGUGCUAGUGAGUACACUGGUAAUUACCAGUGUGGUCACUAUAAACAUAUAACUUCUAAAGAAACUUUGUAUUGCAUAG	0.154461597	0.089178445	0.077252893	80	0.284231615	940
hsa-mir-4302	1.998016	CGAGGUGG	0.602181583	0.347669699	0.30138977	8	0.281729285	941
SHAPE_invitro_SARS-CoV-2_Motif_152	1.997175333	CAUCGUUGAUAGUG	0.168193021	0.097106286	0.084215451	14	0.280239464	942
hsa-mir-9-1	1.996345167	GUAUGAGUGGUGUGGAGUCUUCAUAA	0.186265233	0.107540282	0.09330312	26	0.278768252	943
hsa-mir-1295a	1.995866233	CUAUUCAGAAAUGUGGCCUGUGAUUAG	0.154321959	0.089097825	0.077320793	27	0.277919492	944
SARS-CoV-2-Conserved-Structured-94_Interval-25016-25135_Multi_1_ComplexLevel_1	1.995267333	AGAUAAAUAUUUUAAGAAUCAUACAUCACCAGAUGUUGAUUUAGGUGACAUCU	0.301225881	0.173912843	0.150970186	53	0.276858128	945
hsa-mir-1910	1.994225	CCGCCUUUGUGCUGUCCUUGGAGGGAGG	0.224317451	0.129509741	0.112483522	28	0.275010916	946
bulge-UUA	1.993620833	GCGCUGCCAGAAACUGGCUUAAGCGC	0.170185027	0.098256371	0.085364792	26	0.273940219	947
DMSMaPseq_invitro_SARS-CoV-2_Multi_80_ComplexLevel_1	1.993452833	UGUAAGCACAAGCUGAUGAGUACGAACUUAUGUACUCAUUCGUUUCGGAAGAGACAGGUACGUUAAUAGUUAAUAGCGUACUUCUUUUUCUUGCUUUCG	0.111368207	0.064298464	0.055866989	99	0.273642491	948
hsa-mir-204	1.993401333	AUGCCUGAGAAUAUAUGAAGGAGGCU	0.131720317	0.076048761	0.066078173	26	0.273551223	949
hsa-mir-135b	1.993318167	AUGUGAUUGCUGUCCCAAACUCAUGU	0.14748557	0.085150834	0.073989979	26	0.273403836	950
hsa-mir-6889	1.992904167	CGGAAUUCUCCAGAGCCUCUG	0.223564228	0.129074867	0.11218012	21	0.27267015	951
hsa-mir-1269b	1.992435333	CUGGCUUCUCUGGUUCUCCAGCUUACAG	0.205631405	0.118721347	0.103206062	28	0.271839289	952
hsa-mir-643	1.992418667	AAGUAGUUGGCGUCUUCAGAGACACUU	0.240599504	0.138910188	0.120757503	27	0.271809752	953
hsa-mir-4294	1.992073833	GGGCCAUGUCUGUGAGGGCCCA	0.145441495	0.083970687	0.073010093	22	0.271198642	954
hsa-mir-5087	1.991369	CAUGUUAAGUGUUGUCCUACAG	0.17317843	0.099984613	0.086964511	22	0.269949545	955
hsa-mir-362	1.9912305	UGAGUGCUAUUUCAGUGCAACA	0.045445333	0.026237875	0.022822738	22	0.269704096	956
hsa-mir-3689c	1.9908005	CUGGGAGGUGUGAUAUCGUGGUUCCUGG	0.28815746	0.166367787	0.144744519	28	0.268942055	957
DMSMaPseq_invitro_SARS-CoV-2_Motif_83	1.989590667	UUAAUGCCUGUCUGUGUGGAAACUAAAGCCAUAGUUUCAACUAUACAGCGUAAAUAUAAGGGUAUUAA	0.288554631	0.166597094	0.145032159	68	0.266798002	958
IAV_invivo_PB1_2_Motif_38+IAV_invivo_PB1_2_Motif_38	1.988998	CUGUUCCACCAUUGAAGAGCUCAG	0.287591653	0.166041118	0.144591223	24	0.265747685	959
hsa-mir-20b	1.98778	CAGGUAGUUUUGGCAUGACUCUACUG	0.311708907	0.179965222	0.156812579	26	0.263589158	960
SARS-CoV-2-Conserved-Structured-33_Interval-29550-29669_Motif_2	1.9859095	GUGCAGAAUGAAUUCUCGUAACUACAUAGCACAAGUAGAUGUAGUUAACUUUAAUCUCAC	0.344017726	0.198618727	0.173229307	60	0.260274279	961
bulge-UUU	1.985474	GCGCUGCCAGAAACUGGCUUUAGCGC	0.594833118	0.343427061	0.299592499	26	0.259502491	962
SHAPE_invivo_SARS-CoV-2_Motif_133+SHAPE_invitro_SARS-CoV-2_Motif_129	1.984942	GUCUCUGAAGAAGUAGUGGAAAAUCCUACCAUACAGAAAGAC	0.264096749	0.152476329	0.133050109	42	0.258559686	963
hsa-mir-3193	1.983843867	AGUGGACGAGUCUCAUUA	0.319517477	0.184473501	0.16105979	18	0.256613586	964
hsa-mir-328	1.983657333	UCAGGGAGAAAGUGCAUACAGCCCCUG	0.037819956	0.021835362	0.019065771	27	0.256283014	965
hsa-mir-5699	1.983253333	CAAGAGGUGUGAGCCACACACACGCCUGGCCUCCUG	0.149488556	0.086307258	0.075375422	36	0.25556705	966
SARS-CoV-2-Conserved-Structured-5_Interval-26135-26254_Motif_2+SHAPE_invivo_SARS-CoV-2_Motif_493	1.982835	UAGCGUGCCUUUGUAAGCACAAGCUG	0.499108549	0.288160455	0.251714615	26	0.254825684	967
hsa-mir-203a	1.9827975	CAACAGUUCUGUAGCGCAAUUGUG	0.170206938	0.098269022	0.085841816	24	0.254759227	968
hsa-mir-3671	1.982437667	ACAUGAAAAUAAAAUGUAAAUUAUUUUAUUUCUAUCA	0.34430497	0.198784567	0.173677577	37	0.254121534	969
hsa-mir-9500	1.981730833	CCACAUAGGAGGGACAGCGGCCUUUCCAACAGG	0.274101777	0.158252735	0.138314332	33	0.252868892	970
hsa-mir-329-1	1.981157667	UGUUUCUUUAAUGAGGACGAAACA	0.219604453	0.12678869	0.11084653	24	0.251853133	971
hsa-mir-376b	1.9803115	GUUUACGUGAUUCCUGGUUAAUC	0.247991982	0.143178237	0.125228774	23	0.250353565	972
hsa-mir-1245a	1.9798015	AUCUGAUGUUGAAUACUCUUUAAGU	0.072814488	0.042039464	0.036778681	25	0.249449749	973
r(CCCCGG)x4	1.979620667	CCCCGGCCCCGGCCCCGGCCCCGG	0.070001641	0.040415466	0.035361139	24	0.249129278	974
SARS-CoV-2-Conserved-Structured-9_Interval-26491-26607_Motif_1+SHAPE_invivo_SARS-CoV-2_Motif_500	1.9792455	UCUGUUUGGAACUUUAAUUUUAGCCAUGGCAGA	0.109865796	0.063431047	0.055508928	33	0.248464412	975
hsa-mir-4485	1.978399	CAGUGACAUGCGUUUAAC	0.138448761	0.079933429	0.069980201	18	0.246964254	976
hsa-mir-3620	1.977343333	UGGGCCAAG	0.154467734	0.089181988	0.078118823	9	0.245093413	977
hsa-mir-6732	1.977067	CUGGCCAUCAGUGUGGGCUAAC	0.269010244	0.155313137	0.136065315	22	0.244603698	978
U1snRNP:5ss-17	1.9769125	AGAGUGAGUAAGAUACUUACCUG	0.464378128	0.268108837	0.234900699	23	0.244329895	979
hsa-mir-6513	1.976565333	AUGUCUCAGGUCCCCAGCUGAGUCAA	0.268793047	0.155187738	0.135989963	26	0.24371465	980
hsa-mir-3064	1.976530333	CAAAACUCCGUACAUUGCUAUUUUGC	0.049798185	0.028750996	0.025194749	26	0.243652624	981
hsa-mir-6751	1.976466333	GUGUCUGGCCCCAGCAGCCCAGACU	0.164688847	0.09508315	0.083324894	25	0.243539203	982
DMSMaPseq_invitro_SARS-CoV-2_Motif_122	1.976318167	UCUGAAGAAGUAGUGGAAAAUCCUACCAUACAGA	0.185686868	0.107206363	0.093955959	34	0.243276624	983
SHAPE_invivo_SARS-CoV-2_Motif_26+SHAPE_invitro_SARS-CoV-2_Motif_27	1.975961	GUGGCACUGAGAAUUUGACUAAAGAAGGUGCCAC	0.486486242	0.280872963	0.24620235	34	0.242643657	984
DMSMaPseq_invitro_SARS-CoV-2_Motif_14	1.975163	AAGGAGCUGGUGGCCAUAGUUACGGCGCCGAUCUAAAGUCAUUUGACUUAGGCGACGAGCUUGGCACUGAUCCUU	0.179938835	0.103887735	0.091100752	75	0.241229451	985
hsa-mir-222	1.975108	AGAUCCUGUCUUUCGUAAUCAGCAGCU	0.266531196	0.153881858	0.134945125	27	0.24113198	986
hsa-mir-4532	1.974028333	GGCGGUGAAGCUCC	0.258856048	0.149450609	0.131130867	14	0.239218607	987
hsa-mir-4716	1.973970267	CCUUCUGUAUACAUGUAUACAGGAGGAAGG	0.492287952	0.284222582	0.24938975	30	0.239115702	988
hsa-mir-429	1.9739576	GUUAGACCUGGCCCUCUGUCUAAU	0.436257645	0.251873469	0.221006594	24	0.239093254	989
hsa-mir-3161	1.973545833	GAUUGAAGUUGAAUAGUGC	0.159122856	0.091869624	0.0806279	19	0.238363526	990
hsa-mir-4689	1.972734667	GGCCGGUCAGGCA	0.184681627	0.106625987	0.093617063	13	0.236925985	991
r(AUUCU)x4	1.972634	AUUCUAUUCUAUUCUAUUCU	0.230551918	0.133109212	0.116875162	20	0.236747585	992
hsa-mir-5001	1.972607	GGAGCUGGCUGCUGGCCUCAGUUCU	0.236979073	0.136819932	0.120134965	25	0.236699736	993
SHAPE_invivo_SARS-CoV-2_Motif_371+SHAPE_invitro_SARS-CoV-2_Motif_361	1.972356533	CUGUUAAUGUAGCAUUUGAGCUUUGGGCUAAGCGCAACAUUAAACCAG	0.300357141	0.173411276	0.152283391	48	0.236255861	994
hsa-mir-6068	1.972259333	GUGGCUUGUGGCUGAGUGUCACGCUGC	0.11013848	0.063588481	0.055843812	27	0.236083605	995
SARS-CoV-2-Conserved-Structured-92_Interval-9610-9729_Motif_3	1.971952333	CCUUUAGUACCUUUCUGGAUAACAAUUGCUUAUAUCAUUUGUAUUUCCACAAAGCAUUUCUAUUGG	0.434233444	0.250704796	0.220204838	66	0.235539543	996
hsa-mir-1281	1.971859467	GUGAGUGUCUCUUGUCGC	0.407957737	0.235534509	0.206889864	18	0.235374965	997
hsa-mir-30a	1.971807167	GAAGCUGUGAAGCCACAGAUGGGCUUU	0.17476471	0.100900453	0.088631745	27	0.23528228	998
SARS-CoV-2-Conserved-Structured-27_Interval-5651-5770_Multi_1_ComplexLevel_1	1.971735667	UAGUACAACAGGAGUCACCUUUUGUUAUGAUGUCAGCACCACCUGCUCAGUAUGAACUUAAGCAUGGUACAUUUACUUGUGCUA	0.177134592	0.102268704	0.089836886	84	0.235155568	999
hsa-mir-18a	1.971685667	AGAUAGUGAAGUAGAUUAGCAUCUACU	0.129011578	0.074484869	0.065432123	27	0.235066959	1000
hsa-mir-5090	1.971678	GGUGCAAAGCCUGCCCGCCCC	0.228694111	0.132036606	0.115989584	21	0.235053372	1001
hsa-mir-4540	1.971574333	CUUGGCACCUUUGGCCUUAG	0.110184642	0.063615132	0.055886628	20	0.234869655	1002
hsa-mir-4637	1.971252833	AGUAUUUUAAUCAUAGAUUGUAUUUAGUUAGUUUUUAAUACU	0.188098147	0.108598516	0.095420609	42	0.234299896	1003
hsa-mir-6764	1.970381	GAGUUGCUGAGUGGGUUGAUCUC	0.158588356	0.09156103	0.080486137	23	0.232754843	1004
hsa-mir-4287	1.969773667	UUUUCAGUUCCUGAGAUC	0.3238124	0.186953177	0.164390664	18	0.231678534	1005
DMSMaPseq_invitro_SARS-CoV-2_Motif_354+SHAPE_invivo_SARS-CoV-2_Motif_374+SHAPE_invitro_SARS-CoV-2_Motif_363	1.969609	GCACAUAUAUCUACUAUUGGUGUUUGUUCUAUGACUGACAUAGCCAAGAAACCAACUGAAACGAUUUGUGC	0.031218266	0.018023874	0.015849981	71	0.231386713	1006
IAV_invivo_PB1_2_Motif_30+IAV_invivo_PB1_2_Motif_30	1.969581667	UACCGAUGCCAUAGAGGUG	0.522141231	0.30145838	0.265102605	19	0.231338273	1007
hsa-mir-1287	1.969376	CGAGUCUGAGCCUUUAAAAGCCACUCU	0.178718308	0.103183063	0.090748698	27	0.230973793	1008
SARS-CoV-2-Conserved-Structured-44_Interval-2518-2625_Multi_1_ComplexLevel_1	1.969176167	GUUGUCUUGAAAACUGGUGAUUUACAACCAUUAGAACAACCUACUAGUGAAGCUGUUGAAGCUCCAUUGGUUGGUACACCAGUUUGUAUUAAC	0.093273269	0.053851347	0.047366645	93	0.230619651	1009
hsa-mir-4458	1.968987533	AGAAAGUGAAACACUAUUUUAGGUUUU	0.275046728	0.158798302	0.139689421	27	0.230285357	1010
hsa-mir-1972-1_1972-2	1.9688945	UUAAAUGUGUCAUUUAAAAAUUCAG	0.033388272	0.019276728	0.016957877	25	0.230120484	1011
hsa-mir-1302-6	1.968591833	CACAAUAUUUAGGACAACAAUAUU	0.119440548	0.068959032	0.060673089	24	0.229584102	1012
hsa-mir-7844	1.967924333	UGUAAAUAACUACAAUUCUCUUAACUCCGUAGCAGUUGC	0.12903216	0.074496752	0.065567643	39	0.228401165	1013
SHAPE_invitro_SARS-CoV-2_Motif_170	1.967646867	ACAAGGCUAUUGAUGGUGGUGUCACUCGUGACAUAGCAUCUACAGAUACUUGU	0.579527848	0.334590559	0.294528382	53	0.227909442	1014
hsa-mir-4701	1.967391667	CCUUGUGAAUGUCGGGCAAUGG	0.064526743	0.037254532	0.032798117	22	0.227457179	1015
hsa-mir-2114	1.966719333	CGGUCGGAUAAUCACAUGACGAG	0.144366222	0.083349877	0.073404588	23	0.226265678	1016
hsa-mir-1284	1.966707333	UUUCUUAAAUUUUAUAUAUUGGAA	0.20330616	0.117378866	0.103373876	24	0.226244411	1017
hsa-mir-6882	1.966481667	GCAGCUGGAAUUCAAGCCCUGCUGC	0.235392606	0.135903984	0.119702416	25	0.225844488	1018
hsa-mir-1-1	1.965913133	CCCAUAUGGACCUGCUAAGCUAUGGA	0.04597088	0.0265413	0.023383984	26	0.224836939	1019
DMSMaPseq_invitro_SARS-CoV-2_Motif_174+SHAPE_invivo_SARS-CoV-2_Motif_190+SHAPE_invitro_SARS-CoV-2_Motif_184	1.965792333	AACACCAGUUUACUCAUUCUUACCUGGUGUU	0.21577641	0.124578568	0.109765618	31	0.224622859	1020
Selectedmotif_25470-25577_Motif_1+DMSMaPseq_invitro_SARS-CoV-2_Motif_458+SHAPE_invitro_SARS-CoV-2_Motif_463	1.965383	UGCAACGAUACCGAUACAAGCCUCACUCCCUUUCGGAUGGCUUAUUGUUGGCGUUGCA	0.118386053	0.06835022	0.060235615	58	0.223897443	1021
hsa-mir-658	1.96532	CGCCAGCUCGCUGACAGCACGACUCAGGGCG	0.044378866	0.02562215	0.022580987	31	0.223785795	1022
hsa-mir-8088	1.965243667	GGUAUGGAUUCUGUUGUUUUGGCAACAUUCU	0.170548587	0.098466273	0.086782413	31	0.223650518	1023
hsa-mir-4779	1.964995667	CCUAGAGUCCAUUCUUUACUCUAGG	0.038704861	0.022346262	0.019697174	25	0.223211015	1024
hsa-mir-3165	1.964668667	CUCAACUCUUGGUCCUCUGAG	0.356164304	0.205631557	0.181284666	21	0.222631509	1025
hsa-mir-4646	1.964203	GGGACAUUGCGGAGAGGGUCUCACAUUGUCCC	0.144396914	0.083367597	0.073514252	32	0.22180626	1026
hsa-mir-6072	1.963972	CUUUGCUACUGCUC	0.089930788	0.051921564	0.04579026	14	0.221396884	1027
DMSMaPseq_invitro_SARS-CoV-2_Motif_462+SHAPE_invivo_SARS-CoV-2_Motif_484	1.9638851	GCUGGCCUUGAAGCCCCUUUUCUCUAUCUUUAUGCUUUAGUCUACUUCUUGCAGAGUAUAAACUUUGUAAGAAUAAUAAUGAGGCUUUGGCUUUGC	0.21726341	0.125437088	0.11062939	96	0.221242881	1028
hsa-mir-548s	1.963877333	CCAUUAUUUUUAAUAAUUAUAAUAAUGG	0.337013036	0.194574567	0.17160595	28	0.221229117	1029
hsa-mir-1323	1.963766833	UUCUGUGGUUUGAAAGGAA	0.082709343	0.047752261	0.0421177	19	0.22103329	1030
hsa-mir-6829	1.963757667	GGCAGGGUCCUCCAGCUCAUUCCUCCUGCC	0.299980615	0.173193889	0.152758469	30	0.221017045	1031
hsa-mir-548ag-2	1.963494833	CUGCCAUUGAAAGUAAAGGCAA	0.337479308	0.194843769	0.17187685	22	0.220551254	1032
hsa-mir-6089-2_6089-1	1.962689333	CGUGCGCCAGUGGAG	0.145790289	0.084172062	0.074280879	15	0.219123756	1033
hsa-mir-5000	1.962420333	CUGAGUAACUUGUGCUUAUAACUCAG	0.271882249	0.15697129	0.13854435	26	0.218647037	1034
IAV_invivo_PB1_2_Motif_12+IAV_invivo_PB1_2_Motif_12	1.962094	CCCUGAACACAAUGACCAAAGAUGCUGAGAGAGGG	0.145260972	0.083866461	0.074033645	35	0.218068713	1035
SARS-CoV-2-Conserved-Structured-71_Interval-2118-2237_Motif_1	1.961838767	GUUUAUGAAAAACUCAAACCCGUCCUUGAUUGGCUUGAAGAGAAGUUUAAGGAAGGUGUAGAGUUUCUUAGAGAC	0.530072257	0.30603736	0.27019155	75	0.217616391	1036
DMSMaPseq_invitro_SARS-CoV-2_Motif_268	1.961708667	CAAUGUGUGAUAUCAGACAACUACUAUUUGUAGUUGAAGUUGUUGAUAAGUACUUUG	0.471452557	0.272193261	0.240327509	57	0.21738583	1037
hsa-mir-567	1.9616802	CAUUCUUUGCUA	0.329631023	0.19031256	0.168035046	12	0.217335381	1038
hsa-mir-3924	1.961086333	AGAUCUAUGUCAUAUAUACAGAUAU	0.356733295	0.205960064	0.181905961	25	0.216282937	1039
hsa-mir-5579	1.960725	CUAACAGGCCCCUGUCACCAUUAG	0.325436997	0.187891138	0.165977889	24	0.215642586	1040
SARS-CoV-2-Conserved-Structured-35_Interval-13886-14005_Multi_1_ComplexLevel_1	1.959169667	AAAGGACUGGUAUGAUUUUGUAGAAAACCCAGAUAUAUUACGCGUAUACGCCAACUUAGGUGAACGUGUACGCCAAGCUUU	0.094035697	0.054291535	0.04799773	81	0.212886242	1041
SHAPE_invivo_SARS-CoV-2_Motif_79+SHAPE_invitro_SARS-CoV-2_Motif_75	1.959165667	UGUUACUUUAUAUUGACAUUAAUGGCAAUCUUCAUCCAGAUUCUGCCACUCUUGUUAGUGACA	0.042124127	0.024320376	0.021501054	63	0.212879153	1042
hsa-mir-8065	1.958967667	UGUAUUUUUCAGCAAGGCAAGGGCUUUGAUGUCUUGUA	0.287347375	0.165900084	0.146683062	38	0.21252826	1043
hsa-mir-6727	1.958472333	GGGAGCGGCCCUCACAUUGAUGGCUCCU	0.246210149	0.142149496	0.125715408	28	0.211650435	1044
hsa-mir-6858	1.957570667	GCAGGGACCCCUCCAAGUUGGGGACGGCAGC	0.015537388	0.008970515	0.007937077	31	0.210052512	1045
hsa-mir-182	1.957258667	CACACUGGUGAGGUAACAGGAUCCGGUG	0.369485641	0.213322634	0.188777113	28	0.209499589	1046
bulge-UG	1.957003333	GCGCUGCCAGAAACUGGCUGAGCGC	0.162700159	0.09393498	0.083137395	25	0.20904709	1047
hsa-mir-23a	1.956979	GGAUUUGCUUCCUGUCACAAAUCA	0.145408818	0.08395182	0.074302697	24	0.209003967	1048
hsa-mir-9-3	1.956449667	GUAUGAGUGCCACAGAGCCGUCAUAA	0.125141756	0.072250626	0.063963698	26	0.208065888	1049
hsa-mir-3202-2	1.956294333	UAAUGCUCUGAAAAUGACUCCAAUCAUUA	0.006506889	0.003756754	0.00332613	29	0.207790608	1050
SARS-CoV-2-Conserved-Structured-19_Interval-2943-3062_Multi_1_ComplexLevel_1	1.9562887	GCAUUGAUUUAGAUGAGUGGAGUAUGGCUACAUACUACUUAUUUGAUGAGUCUGGUGAGUUUAAAUUGGCUUCACAUAUGU	0.018968206	0.010951299	0.009696016	81	0.207780625	1051
SARS-CoV-2-Conserved-Structured-2_Interval-14206-14325_Multi_1_ComplexLevel_1	1.956232567	CUGACUUAACAAAGCCUUACAUUAAGUGGGAUUUGUUAAAAUAUGACUUCACGGAAGAGAGGUUAAAACUCUUUGACCGUUAUUUUAAAUAUUGG	0.28138214	0.162456054	0.143838798	95	0.207681146	1052
hsa-let-7d	1.956019	AUAGUUUUAGGGCAGGGAUUUUGCCCACAAGGAGGUAACUAU	0.061860643	0.035715259	0.031625788	42	0.207302665	1053
hsa-mir-3689d-1	1.955508333	CUCGCUGGGAGGUGUGCUAUCGUCUUCCCCGGGAG	0.394310501	0.227655274	0.201640921	35	0.206397667	1054
hsa-mir-6888	1.954988333	AGAUCUGUCUCUGAUUGUUUCCAAGAUCU	0.186120559	0.107456755	0.0952029	29	0.205476129	1055
hsa-mir-7107	1.954931	AGGGCAAGUCCAAAGGUAUACAGUUGGUCUGUUCA	0.032124201	0.018546916	0.016432396	35	0.205374524	1056
hsa-mir-4315-1_4315-2	1.954635	GGACCCUCUCUCUACCUCU	0.185619661	0.107167561	0.094963848	19	0.204849956	1057
hsa-mir-6090	1.954010333	GCCCUGGGCCGGGCGAUGUCCGCUUGGGGG	0.126463143	0.07301353	0.064719793	30	0.203742928	1058
hsa-mir-2278	1.953922167	CUGGGGACUGUGUGGACUGGUAUCACCCAG	0.178971437	0.103329207	0.091595991	30	0.20358668	1059
hsa-mir-4299	1.953574833	GUGUUUUCUCCUUUAGAGAGAGCUG	0.088445974	0.051064307	0.045273912	25	0.20297114	1060
DMSMaPseq_invitro_SARS-CoV-2_Motif_294	1.953560033	GCUUGCAUACGUAGACCAUUCUUAUGUUGUAAAUGCUGUUACGACCAUGUCAUAUCAACAUCACAUAAAUUAGUCUUGUCUGUUAAUCCGUAUGUUUGCAAUGC	0.24203003	0.139736103	0.12389178	104	0.202944912	1061
DMSMaPseq_invitro_SARS-CoV-2_Motif_531+SHAPE_invivo_SARS-CoV-2_Motif_566+SHAPE_invitro_SARS-CoV-2_Motif_541	1.953524	UGCAGAUUUGGAUGAUUUCUCCAAACAAUUGCA	0.078279796	0.045194861	0.04007107	33	0.202881054	1062
hsa-mir-670	1.953329167	GUGAACCUGAAUUUGCCUUGGGUUUCCU	0.211442497	0.122076383	0.108247243	28	0.202535772	1063
hsa-mir-3159	1.953020667	CCACGGGCUGGGCACAGUGG	0.270841732	0.156370547	0.138678375	20	0.201989052	1064
hsa-mir-325	1.952002667	GUGUUUGUGACAUAAUUUGU	0.066452228	0.038366212	0.034043103	20	0.200184964	1065
hsa-mir-7106	1.951238333	UGGGAGUGAUCCCAACAGCUGAGCUCCCU	0.286424145	0.165367057	0.146790958	29	0.198830421	1066
hsa-mir-6758	1.950375833	AUGUGAUGUGAGCAGAUGGUUCUCACU	0.044854937	0.02589701	0.022998099	27	0.197301908	1067
hsa-mir-7845	1.9499765	UGGCGACACUCGCGCCAGCUCCCGGGACGGCUGGGCUCGGGCUGGUCGCCGA	0.206737858	0.119360158	0.106020692	52	0.196594214	1068
Selectedmotif_20833-20907_Motif_1+DMSMaPseq_invitro_SARS-CoV-2_Multi_61_ComplexLevel_1+SHAPE_invitro_SARS-CoV-2_Motif_377	1.947759833	UAGCUGUACCCUAUAAUAUGAGAGUUAUACAUUUUGGUGCUGGUUCUGAUAAAGGAGUUGCACCAGGUACAGCUG	0.121357496	0.070065783	0.062306191	75	0.192665861	1069
hsa-mir-619	1.947557167	AGCCACUGCGGUCGACCAUGACCUGGA	0.322295239	0.186077243	0.165486921	27	0.192306698	1070
hsa-mir-8082	1.947227333	UCUGGGGAGAGAGUCCUCUUUUCAGC	0.163402461	0.094340455	0.083915451	26	0.191722171	1071
DMSMaPseq_invitro_SARS-CoV-2_Motif_522	1.946679667	GGACCAGGAACUAAUCAGACAAGGAACUGAUUACAAACAUUGGCC	0.076231717	0.044012402	0.039159867	45	0.190751602	1072
hsa-mir-6872	1.946489833	AAGGCCAGGACCCGCUGACCCAU	0.226190455	0.13059112	0.116204283	23	0.190415181	1073
hsa-mir-650	1.946307	GGACGUCACCACCAUGGCC	0.32230274	0.186081573	0.165597072	19	0.190091166	1074
hsa-mir-34a	1.946265333	GUUGUUGUGAGCAAUAGUAAGGAAGCAAU	0.173082407	0.099929174	0.088930529	29	0.190017325	1075
hsa-mir-32	1.946006667	GUUGCAUGUUGUCACGGCCUCAAUGCAAU	0.284106873	0.16402918	0.14599481	29	0.189558919	1076
DMSMaPseq_invitro_SARS-CoV-2_Multi_29_ComplexLevel_1	1.944939833	UGAGUACUGUAGGCACGGCACUUGUGAAAGAUCAGAAGCUGGUGUUUGUGUAUCUACUAGUGGUAGAUGGGUACUUA	0.223223992	0.128878432	0.114771669	77	0.187668289	1077
hsa-mir-3168	1.944466	AGACAGCCUGAGUUGGAGGCUCAUCUUCACUUCUUGCUGUGU	0.08261888	0.047700033	0.042489239	42	0.186828566	1078
hsa-mir-501	1.943908667	GAGAGUGCUUUCUGAAUGCAAUGC	0.348232354	0.201052043	0.179140286	24	0.185840866	1079
hsa-mir-181a-2	1.943589333	GAGUUUGGGAUUUGAAAAAACC	0.108644897	0.062726161	0.055899101	22	0.185274947	1080
SARS-CoV-2-Conserved-Structured-41_Interval-3808-3897_Motif_1	1.943113333	CUCUAUGACAAACUUGUUUCAAGCUUUUUGGAAAUGAAGAGUGAAAAGCAAGUUGAACAAAAGAUCGCUGAG	0.26067226	0.150499199	0.134151856	72	0.184431385	1081
hsa-mir-3680-2_3680-1	1.9424765	UGCAAAUGCAAAGUUGGCUUUUGCA	0.161988436	0.093524067	0.083392739	25	0.183302796	1082
DMSMaPseq_invitro_SARS-CoV-2_Multi_72_ComplexLevel_1	1.942444167	UAGUGUUACCACAGAAAUUCUACCAGUGUCUAUGACCAAGACAUCAGUAGAUUGUACAAUGUACAUUUGUGGUGAUUCAACUG	0.367469455	0.212158589	0.189178902	83	0.183245496	1083
DMSMaPseq_invitro_SARS-CoV-2_Motif_197+SHAPE_invivo_SARS-CoV-2_Motif_213+SHAPE_invitro_SARS-CoV-2_Motif_204	1.941869333	AAAGUGCAGUGAAAAGAACAAUCAAGGGUACACACCACUGGUUGUUACUCACAAUUUUGACUUCACUUU	0.428778601	0.247555441	0.220807133	69	0.182226782	1084
IAV_invivo_PB2_1_Motif_34+IAV_invivo_PB2_1_Motif_34	1.941164667	CCUUGCGAAAGGAGAGAAGGCUAAUGUGCUAAUUGGGCAAGG	0.143862868	0.083059266	0.074111625	42	0.18097798	1085
SHAPE_invitro_SARS-CoV-2_Motif_40	1.940692333	GAUUUGGCUACUAACAAUC	0.16124113	0.09309261	0.083084334	19	0.180140916	1086
hsa-mir-6757	1.939821667	GAUGAAGAUUAAUCCCUAAUCCCCAACA	0.187555694	0.10828533	0.096687081	28	0.17859793	1087
hsa-mir-320b-1	1.939420333	AAUCCCUCUCUUUCUAGUUCUUCCUAGAGUGAGGAAAA	0.15939262	0.092025372	0.082185701	38	0.177886692	1088
hsa-mir-532	1.939191333	GACCGUUGGCAUCUUAAUUACCCUC	0.042592399	0.024590733	0.021964	25	0.17748086	1089
hsa-mir-8072	1.9391051	GCAGAGCAGGACGCCGCUGCUGC	0.187966373	0.108522436	0.096934598	23	0.177328039	1090
U1snRNP:5ss-22	1.938066833	AAGGUACAGCAGAUACUUACCUG	0.282172664	0.162912464	0.145594909	23	0.175488034	1091
hsa-mir-370	1.937884833	AGUUACACAGCUCACGAGUGCCU	0.213670951	0.123362981	0.110259881	23	0.175165495	1092
hsa-mir-8062	1.936669667	UUGCUCACGGUAAGAAAAACAUGAGUAA	0.739046324	0.426688594	0.381606805	28	0.173011991	1093
hsa-mir-584	1.936567	CUGAGGAAUUUGCUGGGAUAUGUCAG	0.130555303	0.075376139	0.067415846	26	0.172830046	1094
hsa-mir-4787	1.936531667	CAUCCCGGACGGCCUGUGAGGGAUG	0.391626654	0.226105754	0.202230958	25	0.172767428	1095
DMSMaPseq_invitro_SARS-CoV-2_Multi_45_ComplexLevel_1	1.936112333	UCAUCAGGAGAUGCCACAACUGCUUAUGCUAAUAGUGUUUUUAACAUUUGUCAAGCUGUCACGGCCAAUGUUAAUGCACUUUUAUCUACUGAUGG	0.218157213	0.125953125	0.112677973	95	0.172024291	1096
hsa-mir-206	1.935947667	CCCAUAUGGAUUACUUUGCUAUGGA	0.048377969	0.027931033	0.024989296	25	0.17173247	1097
SARS-CoV-2-Conserved-Structured-81_Interval-23537-23656_Motif_3	1.935853	GCACGUAGUGUAGCUAGUCAAUCCAUCAUUGCCUACACUAUGUC	0.095516486	0.055146469	0.049340774	44	0.171564703	1098
hsa-mir-4421	1.935626167	AGUUGAACACUUGUUGGGACAACCU	0.190588022	0.110036046	0.098463239	25	0.171162711	1099
hsa-mir-9-2	1.935204	GUAUGAGUGUAUUGGUCUUCAUAA	0.098892526	0.057095626	0.051101861	24	0.170414552	1100
hsa-mir-611	1.934573667	UCCAGACGGAGAUGCGA	0.186899871	0.107906691	0.096610367	17	0.169297482	1101
hsa-mir-708	1.933337667	GCUGGGGGUAAAUGACUUGCACAUGAACACAAC	0.055735526	0.032178921	0.028828656	33	0.167107057	1102
DMSMaPseq_invitro_SARS-CoV-2_Motif_106	1.933193	GUACAUGGGCACACUUUCUUAUGAACAAUUUAAGAAAGGUGUUCAGAUAC	0.178687867	0.103165488	0.092431468	50	0.16685068	1103
DMSMaPseq_invitro_SARS-CoV-2_Motif_129+SHAPE_invivo_SARS-CoV-2_Motif_141+SHAPE_invitro_SARS-CoV-2_Motif_137	1.933036667	UGCCGACUACUAUAGCAAAGAAUACUGUUAAGAGUGUCGGUA	0.125268289	0.07232368	0.064803886	42	0.166573628	1104
SARS-CoV-2-Conserved-Structured-94_Interval-25016-25135_Motif_3	1.933009667	UCAGUUGUAAACAUUCAAAAAGAAAUUGA	0.207919684	0.120042486	0.107562672	29	0.166525779	1105
SHAPE_invitro_SARS-CoV-2_Motif_146	1.932838333	UGGCCCCGAUUUCAGCUAUGGUUA	0.138715942	0.080087686	0.071768	24	0.166222144	1106
hsa-mir-378d-1	1.9323727	UUGUUGUUAUUACU	0.136580044	0.078854525	0.07067997	14	0.165396954	1107
SARS-CoV-2-Conserved-Structured-62_Interval-6971-7090_Multi_1_ComplexLevel_1	1.931851333	UAGGUGUUUUAAUGUCUAAUUUAGGCAUGCCUUCUUACUGUACUGGUUACAGAGAAGGCUAUUUGAACUCUA	0.32525728	0.187787378	0.168365585	72	0.164472993	1108
hsa-mir-6812	1.931797333	GCAGCCAGUCCUGUCUCACCGC	0.220561909	0.127341478	0.114174456	22	0.164377295	1109
hsa-mir-1301	1.9315545	GCAGCACUGUGCUGGGGAUGUUGC	0.447932097	0.258613717	0.231902386	24	0.163946949	1110
hsa-mir-1250	1.930884667	UGUGGCCUUUUUGCCUUUUCUAAAGGCCACAU	0.083998127	0.048496341	0.043502405	32	0.162759877	1111
SHAPE_invivo_SARS-CoV-2_Motif_58	1.930884333	CCAGUAUCUGAAUUACUUACACCACUGG	0.229985417	0.132782142	0.119108852	28	0.162759287	1112
SARS-CoV-2-Conserved-Structured-13_Interval-6211-6330_Multi_1_ComplexLevel_1	1.930874	GCUAAAUUGUUACAUAAACCUAUUGUUUGGCAUGUUAACAAUGCAACUAAUAAAGCCACGUAUAAACCAAAUACCUGGUGUAUACGUUGUCUUUGGAGC	0.441299045	0.254784123	0.228548857	99	0.162740974	1113
hsa-mir-6778	1.930666667	GGCAGGUGUGGUUGGAGGAAGCAGCCUGAACCUGCC	0.335184635	0.193518939	0.173610826	36	0.16237354	1114
SARS-CoV-2-Conserved-Structured-15_Interval-7051-7170_Multi_1_ComplexLevel_1	1.930569667	GAAGGCUAUUUGAACUCUACUAAUGUCACUAUUGCAACCUACUGUACUGGUUCUAUACCUUGUAGUGUUUGUCUUAGUGGUUUAGAUUCUUU	0.437991929	0.252874758	0.226871859	92	0.162201638	1115
hsa-mir-4307	1.930557833	AGUUUGUGAUAAUGUUUGUCUAUAUAGUUAUGAAUG	0.098792842	0.057038074	0.05117321	36	0.162180667	1116
SHAPE_invivo_SARS-CoV-2_Motif_179+SHAPE_invitro_SARS-CoV-2_Motif_173	1.930385333	GAGUUUUUAGUGCAGUUGGUAACAUCUGUUACACACCAUCAAAACUU	0.123310222	0.07119319	0.063878553	47	0.161874964	1117
IAV_invivo_NP_5_Motif_14+IAV_invivo_NP_5_Motif_14	1.929686667	GUGAGAGAGAGCCGGAACCCAGGGAAUGCUGAGUUCGAAGAUCUCAC	0.663645644	0.383155991	0.34391368	47	0.160636795	1118
DMSMaPseq_invitro_SARS-CoV-2_Motif_310	1.928515167	GUUGUCUUUGAUGAAAUUUCAAUGGCCAC	0.068026913	0.039275357	0.035274243	29	0.158560676	1119
hsa-mir-378f	1.928220333	CAGGCUGCUAAACAACAGAACGAGCACUG	0.096155259	0.055515265	0.049867361	29	0.158038175	1120
hsa-mir-4753	1.927886	AGAACAGAUAUAUCCACAGUACACUUGGCUGUUCU	0.244805329	0.141338423	0.126981227	35	0.157445674	1121
hsa-mir-4537	1.927444667	GCUGGGCUGAGCUAACCAGGGCUGGGCUGAGC	0.115978645	0.066960302	0.060172231	32	0.156663547	1122
hsa-mir-1269a	1.927436167	CCAAGUCUGACCACCUGAGGAAUGCCUGG	0.084142528	0.048579711	0.043655157	29	0.156648484	1123
Selectedmotif_27533-27667_Multi_1_ComplexLevel_1	1.926296433	GCACUGACUUGCUUUAGCACUCAAUUUGCUUUUGCUUGUCCUGACGGCGUAAAACACGUCUAUCAGUUACGUGC	0.127364963	0.073534196	0.066119088	74	0.154628661	1124
hsa-mir-7109	1.925505333	CUGCUCUCCCUGGCAGCAAG	0.158174896	0.091322319	0.082147213	20	0.153226682	1125
hsa-mir-595	1.92535	CUCAAUGUAGUCUUGUAAGGAACAGGUUGAAG	0.387105567	0.223495503	0.201057245	32	0.152951402	1126
hsa-mir-3925	1.925034333	GAGCCUGUCACAUCUCCAGACUC	0.098384598	0.056802374	0.05110797	23	0.152391981	1127
hsa-mir-1911	1.9249835	GUUGGGCAUCCACAGUCUCCCACC	0.276064576	0.159385957	0.143411398	24	0.152301895	1128
hsa-mir-3181	1.924598667	CCGGCCCGUUAGUUGCCCGGGCCCG	0.072916012	0.042098079	0.037886346	25	0.151619898	1129
SHAPE_invivo_SARS-CoV-2_Motif_83+SHAPE_invitro_SARS-CoV-2_Motif_79	1.924418	CCUACUAAAAAGG	0.108756697	0.062790708	0.056514072	13	0.151299722	1130
DMSMaPseq_invitro_SARS-CoV-2_Motif_440	1.923730667	UGUGGAAAGGGCUAUCAUCUUAUGUCCUUCCCUCA	0.090354102	0.052165965	0.046968166	35	0.150081638	1131
hsa-mir-1297	1.923592767	AGAAUUACUUAUCUGAGCCAAAGUAAUUCA	0.240188108	0.138672669	0.124864323	30	0.149837253	1132
DMSMaPseq_invitro_SARS-CoV-2_Motif_356+SHAPE_invivo_SARS-CoV-2_Motif_376+SHAPE_invitro_SARS-CoV-2_Motif_365	1.923052	GAUGGUCAAGUAGACUUAUUUAGAAAUGCCCGUAAUGGUGUUCUUAUUACAGAAGGUAGUGUUAAAGGUUUACAACCAUC	0.108425013	0.062599211	0.056381738	80	0.148878912	1133
SARS-CoV-2-Conserved-Structured-38_Interval-25655-25774_Motif_1	1.921534	CAGUUUACUCACACCUUUUGCUCGUUGCUGCUG	0.061844973	0.035706212	0.032185209	33	0.146188729	1134
SHAPE_invitro_SARS-CoV-2_Motif_28	1.921032833	UGCUGUUGUUAAAAUUUAUUGUCCAGCA	0.149126384	0.086098158	0.077628233	28	0.145300567	1135
DMSMaPseq_invitro_SARS-CoV-2_Motif_530+SHAPE_invivo_SARS-CoV-2_Motif_565+SHAPE_invitro_SARS-CoV-2_Motif_540	1.920874667	GCAGAGACAGAAGAAACAGCAAACUGUGACUCUUCUUCCUGC	0.182472142	0.10535034	0.094994299	42	0.145020266	1136
hsa-mir-1-2	1.920796667	CCCAUAUGAACAUACAAUGCUAUGGA	0.382243393	0.220688326	0.199002528	26	0.144882035	1137
hsa-mir-1587	1.920206333	UGGGCAGUUCUUCUGCUGG	0.541335637	0.312540276	0.281915348	19	0.143835853	1138
IAV_invivo_NP_5_Motif_18+IAV_invivo_NP_5_Motif_18	1.919209	GGUGCUCCCAAGAGGGAAGCU	0.125936918	0.072709714	0.065619179	21	0.14206839	1139
hsa-mir-4282	1.918678333	UUUAGUAUGCCACAUUUCUAAA	0.467395654	0.269851007	0.243602925	22	0.141127948	1140
hsa-mir-6878	1.91804	GAAGAUUCUGAAAAUCACUAACU	0.305866472	0.17659209	0.159468244	23	0.139996701	1141
hsa-mir-3156-3	1.916738667	GACACUUUCACUAUAUAUAGUGGC	0.338805503	0.195609448	0.176761448	24	0.137690493	1142
hsa-mir-517c_517b	1.914988667	CUGUCUGUUGUCUAAGAAAAGAUCG	0.070439059	0.04066801	0.036783016	25	0.134589162	1143
hsa-mir-125b-1	1.914595333	UUGUGAUGUUUACCGUUUAAAUCCACGG	0.284128704	0.164041783	0.14840144	28	0.133892101	1144
DMSMaPseq_invitro_SARS-CoV-2_Motif_85	1.914495667	CCACUUGGCUAUGUAACACAUGGCUUAAAUUUGG	0.338586518	0.195483017	0.176854157	34	0.133715473	1145
hsa-mir-1289-2	1.914486	CCUGCCUCAGAACUACUGAACAGAGUCACUGGGUGUGGA	0.189648082	0.109493371	0.099059529	39	0.133698342	1146
hsa-mir-8054	1.913707	GGGUUCAAUAGAUUGCUUUAGCUGAAGCAAGCCU	0.264389425	0.152645306	0.138155645	34	0.132317806	1147
hsa-mir-6849	1.9122415	GUGUGGAGAGAGCACUGAGCCUGCCCACC	0.260095605	0.150166267	0.136016086	29	0.129720663	1148
hsa-mir-33b	1.912179	AUUGCACGUGUGUGAGGCGGGUGCAGU	0.34432568	0.198796524	0.180069795	27	0.129609902	1149
hsa-mir-29c	1.911768833	GUUCAGAGUCUGUUUUUGUCUAGC	0.273077039	0.157661102	0.142839989	24	0.128883009	1150
hsa-mir-3918	1.911022667	GACUGCUCAAGGUCAAAGGGGUC	0.31170419	0.179962498	0.163108578	23	0.127560661	1151
hsa-mir-4321	1.90995	GAGACACCCGCUACCUGGUGUU	0.307033927	0.177266121	0.160754956	22	0.125659693	1152
hsa-mir-363	1.909821333	AAUUUUGAUGAGUAUCAUAGGAGAAAAAUU	0.072417	0.041809975	0.037918207	30	0.125431671	1153
hsa-mir-3622b	1.909746833	GUGAGCUCAGCUCCCUGCCUCAC	0.202537286	0.116934957	0.106054521	23	0.125299643	1154
hsa-mir-4285	1.909669	UCAUAAAUAUUUUAAGGAAUGACCCGGCCCUGGGG	0.263584181	0.152180398	0.138026109	35	0.125161707	1155
SHAPE_invitro_SARS-CoV-2_Motif_336	1.908632667	UAGGUUUUUCUACAGGUGUUAACCUA	0.157513139	0.090940253	0.082526692	26	0.123325129	1156
hsa-mir-6080	1.907358	GGGGCUGGUUGUCUA	0.287425494	0.165945186	0.150692997	15	0.121066179	1157
SHAPE_invitro_SARS-CoV-2_Motif_69	1.907251333	UCUCUAUGACAAACUUGUUUCAAGCUUUUUGGAAAUGAAGAGUGAAAAGCAAGUUGAACAAAAGAUCGCUGAGA	0.137058373	0.079130689	0.071861726	74	0.120877145	1158
DMSMaPseq_invitro_SARS-CoV-2_Multi_50_ComplexLevel_1+SHAPE_invivo_SARS-CoV-2_Multi_42_ComplexLevel_1+SHAPE_invitro_SARS-CoV-2_Multi_47_ComplexLevel_1	1.906824833	CACCACUUAACCGAAAUUAUGUCUUUACUGGUUAUCGUGUAACUAAAAACAGUAAAGUACAAAUAGGAGAGUACACCUUUGAAAAAGGUGACUAUGGUG	0.206498151	0.119221763	0.108294242	99	0.120121307	1159
hsa-mir-7-1	1.906786233	GUUGUUUUUAGAUAACUAAAUCGACAAC	0.241452921	0.139402909	0.126628206	28	0.1200529	1160
mismatch-UU	1.906465667	GCGCUGCCAGAAACUGGCUGCGC	0.144463394	0.08340598	0.075775503	23	0.119484795	1161
hsa-mir-4279	1.904257667	GCAGAUUCUCUCUCUC	0.110315851	0.063690887	0.057931158	16	0.115571802	1162
hsa-mir-4467	1.903998667	GCUUCUCUUUCUCACCAGCAGC	0.180890133	0.104436967	0.095005389	22	0.115112805	1163
hsa-mir-5585	1.903968333	UCGAGAGGUCAGAGGAUUGCUCCUGA	0.148911959	0.08597436	0.078211363	26	0.115059049	1164
hsa-mir-4642	1.903487667	GGCUGUGGCCUAGGGCAAGCCACAAAGCC	0.330185924	0.190632932	0.173463653	29	0.114207217	1165
hsa-mir-6893	1.902368	AGGGUGGAGCCCACUGUGGCUCCUGACUCAGCCCU	0.3793855	0.219038321	0.199428029	35	0.112222956	1166
IAV_invivo_HA_4_Motif_7+IAV_invivo_HA_4_Motif_7	1.901911667	GGGCUCAUACCC	0.521098653	0.300856447	0.27398678	12	0.111414247	1167
SHAPE_invivo_SARS-CoV-2_Motif_466	1.901814167	UGGUUUGUAACACAAAGGAAUUUUUAUGAACCA	0.408679273	0.235951088	0.214889173	33	0.111241459	1168
hsa-mir-4258	1.901753	UGGAGGCUGACCUCUUACUUUCGGUCGGUCUUCUU	0.218588385	0.126202063	0.114940471	35	0.11113306	1169
hsa-mir-140	1.901174833	GGUAGGUUACGUCAUGCUGUUCUACC	0.27257444	0.157370926	0.14337158	26	0.110108439	1170
hsa-mir-1275	1.900711333	UGUCUUGUGUCUGUAAGUAU	0.171735462	0.099151515	0.090353258	20	0.10928703	1171
hsa-mir-132	1.9006899	GUUACUGUGGGAACUGGAGGUAAC	0.477015809	0.275405206	0.250969823	24	0.109249046	1172
hsa-mir-4643	1.900537667	UGUUCAUUCACAUGAUCAUAAGUGGACA	0.212588369	0.122737952	0.111856962	28	0.108979259	1173
SARS-CoV-2-Conserved-Structured-52_Interval-19645-19764_Multi_1_ComplexLevel_1	1.900229	UAAAUAAGGGACACUUUGAUGGACAACAGGGUGAAGUACCAGUUUCUAUCAUUAAUAACACUGUUUACACAAAAGUUGAUGGUGUUGAUGUAGAAUUGUUUG	0.281728209	0.162655857	0.148260135	102	0.108432244	1174
hsa-let-7b	1.900178167	GUGGUUUCAGGGCAGUGAUGUUGCCCCUCGGAAGAUAACUAU	0.295350711	0.170520813	0.155433167	42	0.108342157	1175
hsa-mir-8080	1.900138333	GCUGAGCCCUUUGAUAAGGGGGAGGUU	0.222956152	0.128723794	0.1173368	27	0.108271565	1176
hsa-mir-4791	1.900089667	AAAUAAGCUCCAUAUCAAUGAGAAUUUCAAUGGGAUUAUGUG	0.172685084	0.099699779	0.090882597	42	0.108185319	1177
hsa-mir-5696	1.898439333	UGCCUACUACUGAUGACAUACAAUGUAAGUGCUCAUUUAGGCG	0.136989171	0.079090735	0.072158835	43	0.105260616	1178
hsa-mir-4325	1.898194667	GUGAGAGAUGCUUCUAGAUCCAGGAGGCAGACCUCAA	0.228671514	0.13202356	0.120467894	37	0.104827021	1179
SARS-CoV-2-Conserved-Structured-56_Interval-17525-17644_Motif_2	1.897558	GCUGAAAUUGUUGACACUGUGAGUGCUUUGGUUUAUGAUAAUAAGCUUAAAGCACAUAAAGACAAAUCAGC	0.24231716	0.139901878	0.127699475	71	0.103698727	1180
SHAPE_invivo_SARS-CoV-2_Motif_319	1.897357667	GGUACAACAACUUACAAAUUAAAUGUUGGUGAUUAUUUUGUGCU	0.153250449	0.088479188	0.080770459	44	0.103343699	1181
hsa-mir-4705	1.896408667	CUGUGAUAACAACUCAG	0.259882195	0.150043055	0.137039131	17	0.101661891	1182
SARS-CoV-2-Conserved-Structured-105_Interval-17765-17884_Multi_1_ComplexLevel_1	1.896387333	AGCCUCAAAGAUUUUGGGACUACCAACUCAAACUGUUGAUUCAUCACAGGGCU	0.374071088	0.215970044	0.197254581	53	0.101624085	1183
DMSMaPseq_invitro_SARS-CoV-2_Motif_388+SHAPE_invitro_SARS-CoV-2_Motif_399	1.894407167	GUUCAGAGUUUAUUCUAGUGCGAAUAAUUGCACUUUUGAAUAUGUCUCUCAGC	0.141674258	0.081795671	0.074785538	53	0.098114855	1184
hsa-mir-6866	1.894351667	GAUUCUUGAGGCUUGGAAGAGUAAGGAUC	0.15900396	0.091800979	0.08393582	29	0.098016499	1185
DMSMaPseq_invitro_SARS-CoV-2_Multi_21_ComplexLevel_1+SHAPE_invitro_SARS-CoV-2_Multi_40_ComplexLevel_1	1.893711667	AUAACAAUACUAGAUGGAAUUUCACAGUAUUCACUGAGACUCAUUGAUGCUAUGAUGUUCACAUCUGAUUUGGCUACUAACAAUCUAGUUGU	0.043993717	0.025399784	0.023231476	92	0.096882298	1186
SARS-CoV-2-Conserved-Structured-11_Interval-5211-5330_Multi_1_ComplexLevel_1	1.893238	UUUAACUUCUAUUAAAUGGGCAGAUAACAACUGUUAUCUUGCCACUGCAUUGUUAACACUCCAACAAAUAGAGUUGAA	0.063166274	0.036469065	0.033364149	78	0.096042871	1187
DMSMaPseq_invitro_SARS-CoV-2_Motif_337+SHAPE_invivo_SARS-CoV-2_Motif_355+SHAPE_invitro_SARS-CoV-2_Motif_346	1.893047	GUCUAGCUGUCCACGAGUGCUUUGUUAAGCGUGUUGACUGGAC	0.327455863	0.189056731	0.1729782	43	0.095704383	1188
hsa-mir-6715b	1.893025667	UGGCAAUUCAGUAAAAAUGCUCA	0.055963969	0.032310813	0.029563239	23	0.095666576	1189
hsa-mir-1273h	1.892812	GCAGUGUCGUGGUCACAGCUUGCUGC	0.218213431	0.125985583	0.115285317	26	0.095287918	1190
hsa-mir-4744	1.892706667	UAUGACCAGGCCAUAGUAAACAUCAUA	0.181162881	0.104594438	0.095716301	27	0.095101248	1191
SARS-CoV-2-Conserved-Structured-51_Interval-12610-12729_Multi_1_ComplexLevel_1	1.892668833	GGACAAUUCACCUAAUUUAGCAUGGCCUCUUAUUGUAACAGCUUUAAGGGCCAAUUCUGCUGUCAAAUUACAGAAUAAUGAGCUUAGUCC	0.127506759	0.073616062	0.067368764	90	0.0950342	1192
hsa-mir-4759	1.892387667	AUUAGACAGAAAAAAGUUAGACACAAAAAAUUGUGUCUAAU	0.30036297	0.173414642	0.158721691	41	0.094535919	1193
hsa-mir-7641-2	1.892359333	AAGCAGGGUCGGGCCUGGUU	0.204730235	0.118201056	0.108187822	20	0.094485707	1194
hsa-let-7f-2	1.892168667	AUAGUUUUAGGGUCAUACCCCAUCUUGGAGAUAACUAU	0.02341956	0.013521289	0.012377099	38	0.09414781	1195
SARS-CoV-2-Conserved-Structured-22_Interval-21365-21484_Motif_1	1.892142	UUCUUUAUUUGACAUGAGUAAAUUUCCCCUUAAAUUAAGGGGUACUGCUGUUAUGUCUUUAAAAGAA	0.044287766	0.025569554	0.023406153	67	0.094100552	1196
hsa-mir-103a-2	1.8913985	UGCCUUGUAGCAUUCAGGUCAAGCA	0.149644589	0.086397344	0.079118488	25	0.092782929	1197
hsa-mir-6731	1.891353167	UGGAAGCUCCAGGUGCCAACCACCUGCCUCUA	0.041966299	0.024229254	0.022188505	32	0.09270259	1198
hsa-mir-2392	1.890690167	UCCUCAGACCAGGUGGCUCCCGAGCCACCCCAGGCUGUAGG	0.147438257	0.085123518	0.077981184	41	0.091527629	1199
hsa-mir-548v	1.890573667	GGUUUUGCCAUCAUGCCAAAAGCU	0.169450129	0.097832077	0.089628948	24	0.091321169	1200
IAV_invivo_PA_3_Motif_13+IAV_invivo_PA_3_Motif_13	1.889743667	CCCAAGUCAUGAAGGAGAGGG	0.02917385	0.01684353	0.015437993	21	0.089850252	1201
hsa-mir-4419b	1.888821333	UCCCAGCCACUCUGGAGG	0.389463324	0.224856755	0.20619384	18	0.088215703	1202
hsa-mir-7150	1.8873769	GGUAAGGUCUUUCAGCC	0.087439376	0.050483147	0.046328519	17	0.085655894	1203
hsa-mir-3909	1.886628333	GACAGGGAAAAGCACACAAGGAACUUGUC	0.100638592	0.058103718	0.053343094	29	0.084329293	1204
DMSMaPseq_invitro_SARS-CoV-2_Motif_138+SHAPE_invitro_SARS-CoV-2_Motif_144	1.886465333	AUGUACUUGGAUUGGCUGCAAUCAUGCAAUUGUUUUUCAGCUAUUUUGCAGUACAU	0.131332717	0.075824979	0.06961841	56	0.084040426	1205
hsa-mir-3130-2	1.886356667	CAGCCUUGACAACAGGCUG	0.246072987	0.142070305	0.130448813	19	0.083847848	1206
IAV_invivo_M1_M2_7_Motif_15+IAV_invivo_M1_M2_7_Motif_15	1.885986667	GGAGGUUGCUAGUCAGGCUAGACAAAUGGUGCAAGCGAUGAGAACCAUUGGAACUCAUCCUAGCUCCAGUGCUGGUCUGAAAAAUGAUCUUC	0.069663085	0.040220001	0.036937209	92	0.083192138	1207
hsa-mir-921	1.885834333	AUUCAGACUCAGGU	0.34767629	0.200731	0.184362053	14	0.082922175	1208
SARS-CoV-2-Conserved-Structured-28_Interval-7131-7250_Motif_4	1.885666333	AACUGCUUUUGGCUUAGUUGCAGAGUGGUU	0.075253554	0.043447659	0.039908202	30	0.082624447	1209
hsa-mir-1248	1.884745	AAAUUGCAGACACUAGGACCAUGUCUUGGUUUUUGCAAUAAUG	0.056113966	0.032397413	0.02977271	43	0.08099167	1210
hsa-mir-4772	1.884	CAGACUGUCUUCCCAAAUAGCCUG	0.2978456	0.171961238	0.158092145	24	0.079671389	1211
hsa-mir-5192	1.883775167	UCCUGGGAAGCAUGGUAGCCAGGA	0.408692193	0.235958547	0.216953806	24	0.079272942	1212
hsa-mir-601	1.883374167	GAGUCAGAAAAACUAC	0.288847479	0.16676617	0.153367018	16	0.078562294	1213
SARS-CoV-2-Conserved-Structured-26_Interval-26255-26374_Multi_1_ComplexLevel_1	1.883340333	GGUACGUUAAUAGUUAAUAGCGUACUUCUUUUUCUUGCUUUCGUGGUAUUCUUGCUAGUUACACUAGCCAUCCUUACUGCGCUUCGAUUGUGUGCGUACU	0.458394083	0.264653947	0.243394184	100	0.078502335	1214
SHAPE_invivo_SARS-CoV-2_Motif_207	1.883212667	UUACCAACUGGAGUUCAUGCUGGCACAGACUUAGAAGGUAA	0.072811577	0.042037783	0.038663491	41	0.078276086	1215
hsa-mir-548ba	1.882858	UGCUAUUAGAAAGUAAUGGCA	0.472812911	0.272978662	0.251114482	21	0.077647549	1216
hsa-mir-573	1.882746667	UCAGGAUCUACUCAUGUCGUCUUUGG	0.209899506	0.121185536	0.111485793	26	0.077450246	1217
hsa-mir-4278	1.882451333	AUAGAACAUUGACAUCAACACUAG	0.350127267	0.202146072	0.185995388	24	0.076926859	1218
SHAPE_invitro_SARS-CoV-2_Motif_124	1.882205333	GCUAAAUUGUUACAUAAACCUAUUGUUUGGCAUGUUAACAAUGC	0.104838195	0.06052836	0.055699659	44	0.076490901	1219
hsa-mir-4253	1.88207	CCCUAGGACUUACUUGUGCAGGG	0.0968922	0.055940738	0.051481719	23	0.076251065	1220
hsa-mir-2113	1.8819795	AAAUCCCGUUAAUAAGUAAGAGGAUUU	0.109629112	0.063294397	0.058252022	27	0.076090681	1221
hsa-mir-326	1.881635667	AAGGCGGGUGGUGCUCAGAUCGCCU	0.20169331	0.116447687	0.107190416	25	0.075481344	1222
hsa-mir-6734	1.880493667	AGAAGCCCAGGUUCUGAAUCCCCU	0.171829491	0.099205803	0.091374672	24	0.073457504	1223
SHAPE_invivo_SARS-CoV-2_Motif_327+SHAPE_invitro_SARS-CoV-2_Motif_315	1.88048	GACAGCAGAUAUAGUUGUC	0.725514289	0.41887587	0.38581335	19	0.073433284	1224
hsa-mir-4790	1.880448667	UUCAUGUUCACUGAAAGGUAGAUUUUAAAAACAUGAA	0.279430913	0.161329513	0.148598001	37	0.073377756	1225
DMSMaPseq_invitro_SARS-CoV-2_Motif_399	1.880427333	AUGCUUGGAACAGGAAGAGAAUCAGCAACUGUGUUGCUGAUUAUUCUGUCCUAUAUAAUUCCGCAU	0.34691285	0.200290228	0.184486177	66	0.073339949	1226
hsa-mir-582	1.879749333	GUUACUAAUCUAACUAAUUGUAAC	0.321057663	0.185362728	0.170798126	24	0.072138405	1227
SARS-CoV-2-Conserved-Structured-105_Interval-17765-17884_Motif_3	1.879289333	CUGUUGAUUCAUCACAG	0.1221922	0.0705477	0.06502043	17	0.071323198	1228
hsa-mir-4757	1.879013	CACGGUGUCUGCGGGAGGAGACCAUG	0.083921805	0.048452277	0.044662706	26	0.070833483	1229
hsa-mir-6830	1.878865667	GACAUCCCUCAUCUGUUUCUCACUGGUGUC	0.351825256	0.203126406	0.187254077	30	0.07057238	1230
hsa-mir-331	1.878426667	GGAUCCCAGAUCAAACCAGGCCC	0.28038229	0.161878791	0.149264432	23	0.069794389	1231
SHAPE_invitro_SARS-CoV-2_Motif_210	1.878420667	ACUGUGUAUGAUGAUGGU	0.324189849	0.187171097	0.172586394	18	0.069783756	1232
hsa-mir-5092	1.878400333	GACUGGACAACAUGAUGAGCCCAAACCAAUC	0.022615739	0.013057203	0.012039893	31	0.069747722	1233
IAV_invivo_NS1_NEP_8_Motif_3+IAV_invivo_NS1_NEP_8_Motif_3	1.877979533	GCCCCAUUCCUUGAUCGGCUUCGCCGAGAUCAGAAAUCCCUAAGAGGAAGGGGC	0.24963143	0.144124774	0.132925533	54	0.069001985	1234
hsa-mir-181b-1	1.877043	UGGGUUGAACUGUGUGGACAAGCUCA	0.163798195	0.094568932	0.087263955	26	0.067342271	1235
hsa-mir-4776-1	1.87704	CAAGGGCUCUCCUGAAAGGACAGUAGAGCCCUUG	0.212372361	0.12261324	0.113142161	34	0.067336954	1236
hsa-mir-1270	1.876810333	GUGUUGGGUAUAAGUAACA	0.01935911	0.011176987	0.010314899	19	0.066929941	1237
SARS-CoV-2-Conserved-Structured-74_Interval-14766-14885_Multi_1_ComplexLevel_1	1.876280833	CAACAAUGUGUGAUAUCAGACAACUACUAUUUGUAGUUGAAGUUGUUG	0.252516402	0.145790413	0.134583479	48	0.065991567	1238
hsa-mir-641	1.875957333	CCUCUGUCCUCUGUCCUCUACCUAUAGAGG	0.299310743	0.172807138	0.159550933	30	0.065418264	1239
SHAPE_invitro_SARS-CoV-2_Motif_449	1.875557667	CUUCUUGCAUGUGACUUAUGUCCCUGCACAAGAAAAG	0.291490491	0.168292113	0.155415371	37	0.064709979	1240
hsa-mir-1913	1.874950333	CAGAGGCUGGCUUUCCAAAACUCUG	0.145793289	0.084173795	0.077758481	25	0.06363367	1241
hsa-mir-217	1.874923	GGAUAAGAAUCAGUCAC	0.442760614	0.25562796	0.236148692	17	0.06358523	1242
3-way model-2_DENV2# https://elifesciences.org/articles/01892	1.874557	CAGGCCAUCACAAAUGCCACAGCUUGAGUAAACUGUGCAGCCUG	0.098184904	0.05668708	0.052377657	44	0.062936609	1243
hsa-mir-3164	1.87443	GGCGCACAGCAGACCCUGCAAUCAUGCC	0.39796472	0.229765038	0.212312394	28	0.062711541	1244
SHAPE_invivo_SARS-CoV-2_Motif_313	1.8743305	UGUGACUGGACA	0.140880698	0.081337509	0.075163211	12	0.062535208	1245
hsa-mir-3612	1.874023667	UGGAAGGAAUGGGAUCUACUUCCA	0.322151475	0.185994241	0.171903632	24	0.061991442	1246
hsa-mir-485	1.8736485	GAAUUCGAUUCAUCAAAGCGAGUC	0.239959216	0.138540518	0.128070562	24	0.061326575	1247
SHAPE_invivo_SARS-CoV-2_Motif_422	1.873507	GUGCACUUGACCCUCUCUCAGAAACAAAGUGUAC	0.137565154	0.079423279	0.073426549	34	0.061075811	1248
IAV_invivo_PB2_1_Motif_23+IAV_invivo_PB2_1_Motif_23	1.873340167	CGGGACCAACGAGGAAAUGUACUACUGUCUCCCG	0.029121875	0.016813522	0.015545428	34	0.06078015	1249
SHAPE_invivo_SARS-CoV-2_Motif_364	1.872245067	UCUGACAGUCCAUGUGAGUCUCAUGGAAAACAAGUAGUGUCAGA	0.223585431	0.129087109	0.119421028	44	0.058839426	1250
SARS-CoV-2-Conserved-Structured-36_Interval-120-237_Motif_2	1.87223	CAGGACACGAGUAACUCGUCUAUCUUCUG	0.215133154	0.124207185	0.114907439	29	0.058812725	1251
hsa-mir-6726	1.872063	UCUGCAGGUUCGCACUGAUGCCUGCUCG	0.102977042	0.059453823	0.055007253	28	0.05851677	1252
hsa-mir-4677	1.872041167	CAGCCAUGACCUGACCUUCUGUCUG	0.034653194	0.020007031	0.018510915	25	0.058478077	1253
hsa-mir-4517	1.871979	UGAGGAGCUUAGCAAGUAGCUAAGGCCAGA	0.190870897	0.110199364	0.101962093	30	0.058367906	1254
IAV_invivo_PB2_1_Motif_5+IAV_invivo_PB2_1_Motif_5	1.870802333	GCCGGAUCAGACCGAGUGAUGGUAUCACCACUGGC	0.262600683	0.151612575	0.140367947	35	0.05628263	1255
hsa-let-7a-2	1.870410267	AUAGUUUAGAAUUACAUCAAGGGAGAUAACUGU	0.155737345	0.089914998	0.083263735	33	0.055587814	1256
hsa-mir-3123	1.869936167	UCCCAUUUCCACAUGGAGAGUGGAGCCCAGA	0.251872744	0.145418796	0.134695905	31	0.054747619	1257
DMSMaPseq_invitro_SARS-CoV-2_Motif_135	1.869845667	GAACUCUACUAAUGUCACUAUUGCAACCUACUGUACUGGUUCUAUACCUUGUAGUGUUUGUCUUAGUGGUUUAGAUUC	0.301156698	0.1738729	0.161059655	78	0.054587236	1258
hsa-mir-4508	1.869836467	CGCGGAGCAGCGCUGGGUGCAGCGCCUG	0.310975003	0.179541502	0.166311337	28	0.054570932	1259
hsa-mir-1254-2	1.869647167	CAGUGAGCUAUGAUCAUGUCCCUG	0.0441158	0.025470269	0.023595789	24	0.054235457	1260
hsa-mir-3126	1.869531333	GAAGCACUGGUUAUGAUUUGCAUC	0.2045795	0.118114029	0.109428227	24	0.054030178	1261
hsa-mir-548a-2	1.869496167	UUUGCCGUUAAAAGUAAUGGCA	0.405073397	0.233869235	0.216675168	22	0.053967856	1262
DMSMaPseq_invitro_SARS-CoV-2_Motif_303+SHAPE_invitro_SARS-CoV-2_Motif_307	1.869312	CAACUUACAAAUUAAAUGUUG	0.169202177	0.097688922	0.090515749	21	0.053641478	1263
hsa-mir-27b	1.868628	UGAACAGUGAUUGGUUUCCGCUUUGUUCA	0.216186465	0.124815314	0.115692618	29	0.052429301	1264
hsa-mir-7978	1.8666515	CUCAAGUCCUCUAUUUCUUUGAA	0.179043826	0.103371001	0.095917115	23	0.048926569	1265
SARS-CoV-2-Conserved-Structured-1_Interval-918-1037_Multi_1_ComplexLevel_1	1.865838	GAGGGGUGUAUACUGCUGCCGUGAACAUGAGCAUGAAAUUGCUUGGUACACGGAACGUUCUGAAAAGAGCUAUGAAUUGCAGACACCUUUU	0.11060746	0.063859247	0.059280313	91	0.047484894	1266
DMSMaPseq_invitro_SARS-CoV-2_Motif_255+SHAPE_invivo_SARS-CoV-2_Motif_268	1.865761833	GUUAAUGCCUAUAUUAACCUUGACCAGGGCUUUAAC	0.220759294	0.127455438	0.118321262	36	0.047349912	1267
hsa-mir-129-2	1.8652485	GCUUGCUGUACAUAACUCAAUAGCCGGAAGC	0.387588181	0.223774141	0.207794394	31	0.046440188	1268
hsa-mir-1197	1.8652235	UGUACGCUUUAUUUGUGACGUAGG	0.182913794	0.105605328	0.098065349	24	0.046395883	1269
hsa-mir-2052	1.864995333	AUGUCCCUUUAGUUCAAAGU	0.051058217	0.029478475	0.027377129	20	0.045991529	1270
hsa-mir-6885	1.864975667	AAAGCCAGGGACCCUGAGAGGCUUU	0.26733191	0.15434415	0.143343377	25	0.045956676	1271
SHAPE_invivo_SARS-CoV-2_Motif_515+SHAPE_invitro_SARS-CoV-2_Motif_496	1.86495	AGAUAUUACUAAUUAUUAUGAGGACUUUUAAAGUUUCCAUUUGGAAUCUUGAUUACAUCAUAAACCUCAUAAUUAAAAAUUUAUCU	0.230385995	0.133013416	0.123534677	86	0.04591119	1272
SHAPE_invivo_SARS-CoV-2_Motif_320+SHAPE_invitro_SARS-CoV-2_Motif_308	1.864588	CUACACUAGUGCCACAAGAGCACUAUGUUAG	0.51596684	0.297893594	0.276718954	31	0.045269657	1273
hsa-mir-4534	1.864530333	AGCCAAAAUCACCAGGGA	0.211762824	0.122261324	0.113574352	18	0.045167461	1274
hsa-mir-301a	1.864082333	ACUACUGUACUUUACAGCUAGCAGU	0.084664672	0.048881171	0.045418955	25	0.04437352	1275
DMSMaPseq_invitro_SARS-CoV-2_Motif_121	1.863840667	GAUCUAAAACCAGUC	0.15083186	0.087082815	0.080925297	15	0.043945241	1276
hsa-mir-6788	1.863774167	UGAAGAAGAGUAUUGAUUGUGCUGUUCG	0.286863673	0.165620819	0.153915468	28	0.043827391	1277
SARS-CoV-2-Conserved-Structured-10_Interval-25895-26014_Multi_1_ComplexLevel_1	1.863634233	UUACUUCAGGUGAUGGCACAACAAGUCCUAUUUCUGAACAUGACUACCAGAUUGGUGGUUAUACUGAAAAAUGGGAAUCUGGAGUAA	0.040889314	0.023607456	0.021940633	87	0.043579403	1278
Selectedmotif_8840-8899_Motif_1+SHAPE_invitro_SARS-CoV-2_Motif_172	1.8632184	CAAGAGAAGUGGGUUUUGUCGUGCCUGGUUUGCCUGGCACGAUAUUACGCACAACUAAUG	0.193428344	0.111675906	0.103814101	60	0.042842467	1279
SARS-CoV-2-Conserved-Structured-96_Interval-26608-26727_Multi_1_ComplexLevel_1	1.863030267	GAUUUGUCUUCUACAAUUUGCCUAUGCCAACAGGAAUAGGUUUUUGUAUAUAAUUAAGUUAAUUUUCCUCUGGCUGUUAUGGCCAGUAACUUUAGCUUGUUU	0.245226275	0.141581456	0.131627639	102	0.04250906	1280
SHAPE_invitro_SARS-CoV-2_Motif_350	1.862895333	ACACAUUCUGACAAAUUCACAGAUGGUGU	0.057231368	0.033042546	0.03072173	29	0.042269932	1281
DMSMaPseq_invitro_SARS-CoV-2_Motif_15+SHAPE_invivo_SARS-CoV-2_Motif_15	1.8625235	UUCAAGAAAACUGGA	0.205030166	0.118374222	0.110081922	15	0.041610973	1282
hsa-mir-200a	1.862299	GCUGGAUUUCCCAGCUUGACUCUAAC	0.187527622	0.108269123	0.100696839	26	0.041213117	1283
SHAPE_invivo_SARS-CoV-2_Motif_555+SHAPE_invitro_SARS-CoV-2_Motif_530	1.862139833	GGUCCAGAACAAACCCAAGGAAAUUUUGGGGACC	0.25942744	0.149780502	0.139316841	34	0.040931043	1284
SARS-CoV-2-Conserved-Structured-20_Interval-14726-14845_Multi_1_ComplexLevel_1+DMSMaPseq_invitro_SARS-CoV-2_Multi_43_ComplexLevel_1+SHAPE_invivo_SARS-CoV-2_Multi_34_ComplexLevel_1+SHAPE_invitro_SARS-CoV-2_Multi_39_ComplexLevel_1	1.861350667	UGGUAAUGCUGCUAUCAGCGAUUAUGACUACUAUCGUUAUAAUCUACCA	0.032572794	0.018805911	0.017499547	49	0.039532491	1285
hsa-mir-575	1.861169167	GCUUAUGUCAUGACCUUGGGCUACUCAGGCUGUCUGCACAAUGAGC	0.043076631	0.024870304	0.02314493	46	0.039210839	1286
hsa-mir-4432	1.859964	CGUUCCAAUGCGACACCUCUAGAGUGUCAUCCCCUAGAAUGUCACCUUGGAAAG	0.24392006	0.140827312	0.131142355	54	0.037075056	1287
r(GGCCUG)x6	1.859009333	GGCCUGGGCCUGGGCCUGGGCCUGGGCCUGGGCCUG	0.12357394	0.071345448	0.066473007	36	0.035383206	1288
bulge-UU	1.858129	GCGCUGCCAGAAACUGGCUUAGCGC	0.344053181	0.198639197	0.185161085	25	0.033823089	1289
IAV_invivo_PB2_1_Motif_25+IAV_invivo_PB2_1_Motif_25	1.8577613	GGGAGAUUAAUGGUCCU	0.316180399	0.182546839	0.170194308	17	0.033171455	1290
DMSMaPseq_invitro_SARS-CoV-2_Motif_42	1.857398833	UUUCUUAGAGACGGUUGGGAAAUUGUUAAAUUUAUCUCAACCUGUGCUUGUGAAA	0.284214323	0.164091216	0.153017391	55	0.032529096	1291
hsa-mir-4654	1.8569928	CUGGGGUUGGAAUGUGACCCCA	0.222488973	0.128454069	0.119811436	22	0.031809528	1292
hsa-mir-129-1	1.855916333	GCUUGCUGUUCCUCUCAACAGUAGUCAGGAAGC	0.39311271	0.226963729	0.211815965	33	0.029901825	1293
hsa-mir-6507	1.855089333	UUUGUAUUGUGGUUCAGUACCAUGCAAA	0.007096173	0.004096977	0.003825246	28	0.028436225	1294
hsa-mir-302b	1.854574333	CUUUCUGUGACUUUAAAAGUAAG	0.140950575	0.081377852	0.076001577	23	0.027523548	1295
hsa-mir-124-1	1.853780333	CUUGAUUUAAAUGUCCAUACAAUUAAG	0.177203384	0.102308422	0.095590282	27	0.02611643	1296
hsa-mir-3664	1.85376	GAGUACCUUCCAACACGAGCUCUC	0.064085969	0.037000051	0.034570801	24	0.026080395	1297
hsa-mir-548ao	1.853494333	UUUUGCAGUUGAAAGUAAUGGCAAAG	0.152565049	0.088083472	0.08231212	26	0.025609584	1298
IAV_invivo_HA_4_Motif_12+IAV_invivo_HA_4_Motif_12	1.852885333	GGGAGCUAUAAACAGCAGUCUCCC	0.488871877	0.28225031	0.263843568	24	0.024530321	1299
SARS-CoV-2-Conserved-Structured-98_Interval-10850-10969_Motif_1+SHAPE_invivo_SARS-CoV-2_Motif_211+SHAPE_invitro_SARS-CoV-2_Motif_202	1.8516005	CUUCAUUAAAAGAAUUACUGCAAAAUGGUAUGAAUGGACGUACCAUAUUGGGUAGUGCUUUAUUAGAAG	0.201759327	0.116485802	0.108964827	69	0.022253353	1300
DMSMaPseq_invitro_SARS-CoV-2_Motif_493+SHAPE_invivo_SARS-CoV-2_Motif_519+SHAPE_invitro_SARS-CoV-2_Motif_500	1.849774767	GAACCUUGCUCUUCUGGAACAUACGAGGGCAAUUC	0.043482074	0.025104387	0.023506686	35	0.019017809	1301
U1snRNP:5ss-16	1.848732	GAGGUGAGCAGGAUACUUACCUG	0.068124254	0.039331556	0.036849178	23	0.017169829	1302
hsa-mir-4452	1.848512333	GCAAGGCUGUAGUGUGCACAGCCUUGA	0.438972612	0.253440956	0.237473456	27	0.016780539	1303
DMSMaPseq_invitro_SARS-CoV-2_Motif_139	1.848463167	UAAUUCUUGGCUUAUGUGGUUAAUAAUUA	0.065480818	0.037805368	0.035424465	29	0.016693406	1304
IAV_invivo_PB1_2_Multi_2_ComplexLevel_1+IAV_invivo_PB1_2_Multi_2_ComplexLevel_1	1.84809	CUGGACUCUAAAUAGAAACCAACCUGCUGCAACAGCAUUGGCCAACACAAUAGAAGUGUUCAGAUCAAAUGGCCUCACGGCCAAUGAGUCUGG	0.273402434	0.157848969	0.147937835	93	0.016032084	1305
DMSMaPseq_invitro_SARS-CoV-2_Motif_410	1.847343	ACUGUUUGUGGACCUAAAAAGUCUACUAAUUUGGU	0.170769034	0.098593547	0.09244035	35	0.014708259	1306
SARS-CoV-2-Conserved-Structured-8_Interval-40-157_Multi_1_ComplexLevel_1	1.846916667	AACGAACUUUAAAAUCUGUGUGGCUGUCACUCGGCUGCAUGCUUAGUGCACUCACGCAGUAUAAUUAAUAACUAAUUACUGUCGUU	0.253662896	0.146452341	0.137343986	86	0.013952716	1307
hsa-mir-4323	1.846687833	GUGUCUGGAGACGCCAGGCAGC	0.016845093	0.009725519	0.009121787	22	0.01354718	1308
hsa-mir-6865	1.846502	ACUUCAGAUGCUUCAUGACA	0.100905571	0.058257858	0.054646879	20	0.013217848	1309
DMSMaPseq_invitro_SARS-CoV-2_Motif_326	1.845731867	CAUGUUUAUCACCCGCGAAGAAGCUAUAAGACAUGUACGUGCAUGGAUUGGCUUCGAUGUCGAGGGGUGUCAUG	0.23470694	0.135508115	0.127161991	74	0.011853026	1310
hsa-mir-4741	1.845690667	CCCGGCCGGCAGCCCCCGGCCUUAAAGCGCGGG	0.222528655	0.128476979	0.120566603	33	0.011780012	1311
hsa-mir-4271	1.845491333	CCUGCAGCCCCCAGGUGGGGGG	0.07529644	0.04347242	0.040800213	22	0.011426756	1312
hsa-mir-4433a	1.845118833	CUGUUUCUGGUGAAAUAUUCAAACAG	0.163920427	0.094639503	0.088840038	26	0.010766615	1313
SHAPE_invivo_SARS-CoV-2_Motif_415+SHAPE_invitro_SARS-CoV-2_Motif_400	1.845101833	ACCUUGAAGGAAAACAGGGU	0.309296975	0.178572692	0.167631385	20	0.010736488	1314
hsa-mir-4441	1.844894333	GUGUACAGGGAGGAGACUGUACGUGAGAGAUAGUCAGAUCCGCAUGUUAGAGCAGAGUCUCCUUCGUGUACAG	0.163896974	0.094625962	0.088838136	73	0.010368759	1315
hsa-mir-548ag-1	1.8446	CUGCUUUUAAAGGUAAUGGCAA	0.082252828	0.047488692	0.044591146	22	0.009847145	1316
hsa-mir-4280	1.844534167	GAGCCUUAAAGGAUGAGGUA	0.22211521	0.128238276	0.120418051	20	0.009730476	1317
hsa-mir-3190	1.8443815	CCCACGGCCCUUGUCAGUGUG	0.247759263	0.143043877	0.134331895	21	0.009459921	1318
SARS-CoV-2-Conserved-Structured-73_Interval-7171-7290_Motif_1+DMSMaPseq_invitro_SARS-CoV-2_Motif_136+SHAPE_invitro_SARS-CoV-2_Motif_143	1.844235233	AAAUUACCAUUUCAUCUUUUAAAUGGGAUUU	0.198990082	0.114886978	0.107898428	31	0.009200709	1319
hsa-mir-93	1.844051167	AGGUAGUGUGAUUACCCAACCUACU	0.053791909	0.031056773	0.029170508	25	0.008874508	1320
hsa-mir-1249	1.843864333	AAGUUCCCUCUGGCUGGAAC	0.14517858	0.083818892	0.078736042	20	0.008543404	1321
DMSMaPseq_invitro_SARS-CoV-2_Motif_261	1.843781667	UGAUGGUGUUCCAUUUGUAGUUUCAACUGGAUACCACUUCA	0.25013445	0.144415192	0.135663812	41	0.008396903	1322
Selectedmotif_27533-27667_Motif_1+DMSMaPseq_invitro_SARS-CoV-2_Motif_494+SHAPE_invivo_SARS-CoV-2_Motif_520+SHAPE_invitro_SARS-CoV-2_Motif_501	1.843016667	GACUUGCUUUAGCACUCAAUUUGCUUUUGCUUGUC	0.238859811	0.137905776	0.129602632	35	0.007041179	1323
hsa-mir-572	1.842903	GGAAGGGCGCCUGUGCUUCGUCC	0.219170288	0.126538025	0.118926654	23	0.00683974	1324
hsa-mir-381	1.842403333	UAUAUUCGGUUUAUUGACAUGGAAUAUA	0.474239056	0.273802046	0.257402409	28	0.005954236	1325
hsa-mir-4737	1.842046	AGUGCCUCACAGCCGCACAGGACCGAGGAUGCU	0.216410893	0.124944887	0.117483979	33	0.005320974	1326
SHAPE_invivo_SARS-CoV-2_Motif_370+SHAPE_invitro_SARS-CoV-2_Motif_360	1.841752667	GAUGUAGAAUUGUUUGAAAAUAAAACAACAUU	0.100699969	0.058139154	0.054676163	32	0.004801132	1327
Selectedmotif_22779-22822_Motif_1+DMSMaPseq_invitro_SARS-CoV-2_Motif_401+SHAPE_invitro_SARS-CoV-2_Motif_411	1.841184667	AGUCAGACAAAUCGCUCCAGGGCAAACUGGAAAGAUUGCUGAUU	0.093296845	0.053864959	0.050672182	44	0.003794529	1328
hsa-mir-3171	1.840383667	UAUCUAUAUAUAUGUGUA	0.650837996	0.375761492	0.353642563	18	0.002375005	1329
DMSMaPseq_invitro_SARS-CoV-2_Motif_249+SHAPE_invivo_SARS-CoV-2_Motif_262	1.840164333	ACCUCGUCUAUGCUUUAAGGCAUUUUGAUGAAGGU	0.215959735	0.124684411	0.11735894	35	0.001986305	1330
hsa-mir-4789	1.839637667	UGUAUGUGUAAAUACAUAUCCACACA	0.224941952	0.129870297	0.122275139	26	0.001052952	1331
hsa-mir-3065	1.839262167	CUGGAGUCGCCUGAGUCAUCACUCAG	0.229631302	0.132577694	0.124849685	26	0.000387495	1332
SHAPE_invitro_SARS-CoV-2_Multi_49_ComplexLevel_1	1.838926333	AGGGUGUUAUCACGCAUGAUGUUUCAUCUGCAAUUAACAGGCCACAAAUAGGCGUGGUAAGAGAAUUCCUUACACGUAACCCU	0.134696396	0.077767001	0.073247304	83	-0.000207665	1333
IAV_invivo_PA_3_Motif_16+IAV_invivo_PA_3_Motif_16	1.838434667	CUGUCAUGGAAGCAAGUACUGGCAG	0.317611123	0.183372868	0.172761714	25	-0.001078991	1334
hsa-mir-4764	1.837594833	UUAUCUGUCACCAGUCAGAUAACUGUCACCAGUCAGUUAA	0.230137165	0.132869754	0.125238252	40	-0.002567334	1335
DMSMaPseq_invitro_SARS-CoV-2_Motif_279+SHAPE_invivo_SARS-CoV-2_Motif_293	1.837573667	GGUUCACUAUAUGUUAAACCAGGUGGAACC	0.162493852	0.093815869	0.088428483	30	-0.002604846	1336
hsa-mir-4688	1.837544667	CCUCCCUAGGGGAUCCCAGGUAGG	0.171234293	0.098862165	0.093186466	24	-0.002656239	1337
hsa-mir-6818	1.837541333	AGCAUCUGAAUGGGUACAGUUGUUGU	0.027193774	0.015700333	0.014799	26	-0.002662146	1338
hsa-mir-6782	1.837231667	GGUGUCGAACUCAUGGCUGCCACC	0.165731714	0.09568525	0.090207303	24	-0.003210934	1339
hsa-mir-4656	1.8370951	CUGUGGCCGGUCCCAG	0.270273155	0.156042279	0.14711985	16	-0.003452956	1340
hsa-mir-137	1.836964	AUAAUACGGAUUACGUUGUUA	0.280171751	0.161757236	0.152518912	21	-0.00368529	1341
SARS-CoV-2-Conserved-Structured-31_Interval-26095-26214_Multi_1_ComplexLevel_1	1.836652667	GUUGAUGAGCCUGAAGAACAUGUCCAAAUUCACACAAUCGACGGUUCAUCCGGAGUUGUUAAUCCAGUAAUGGAACCAAUUUAUGAUGAACCGACGACGAC	0.269884277	0.15581776	0.146943558	101	-0.004237032	1342
hsa-mir-518b_518c	1.835555333	UCUGUUGUCUGAAAGAAAACA	0.118551048	0.068445479	0.06458593	21	-0.006181714	1343
hsa-mir-548j	1.835307	UUUGGUAUUACUUUCAGUGGCAAA	0.209929646	0.121202937	0.11438394	24	-0.006621807	1344
IAV_invivo_NA_6_Motif_10+IAV_invivo_NA_6_Motif_10	1.835034333	CCUCGUACAAAAUUUUCAAGAUCGAAAAGGGG	0.012227066	0.0070593	0.006663126	32	-0.007105024	1345
hsa-mir-554	1.834998667	CAGUACUGGUCUUAGACUG	0.313024706	0.180724898	0.170585795	19	-0.007168232	1346
hsa-mir-4521	1.8348765	UCAGUUUUGUAGCAUCAAAACU	0.218729049	0.126283275	0.119206415	22	-0.007384735	1347
SARS-CoV-2-Conserved-Structured-4_Interval-7011-7130_Motif_3	1.834664	UACUGGUUCUAUACCUUGUA	0.570663866	0.329472937	0.311045437	20	-0.007761325	1348
hsa-mir-891b	1.834239167	UUGAUUCAGUAAAACAUUCAA	0.079977421	0.046174986	0.043602504	21	-0.00851421	1349
IAV_invivo_HA_4_Motif_13+IAV_invivo_HA_4_Motif_13	1.833783667	GUGCCCAAAAUACGUCAGGAGUGC	0.161600694	0.093300204	0.088124187	24	-0.009321442	1350
hsa-mir-5586	1.832763167	UAUAUGCUUUUUAAAUGGGGCACAGA	0.240686677	0.138960518	0.131324484	26	-0.011129961	1351
hsa-mir-6749	1.832550767	GGAGCUCUGUCCUGUCUCACUCAUUGCUCC	0.245487747	0.141732417	0.133959589	30	-0.011506374	1352
DMSMaPseq_invitro_SARS-CoV-2_Motif_435	1.832022	UUUAAACACGCUUGUUAAACAACUUAGCUCCAAUUUUGGUGCAAUUUCAAGUGUUUUAAA	0.157652842	0.09102091	0.086054011	60	-0.012443448	1353
hsa-mir-3192	1.8313629	AGUGGAAAAAGUUCUUUUCUUCCUCU	0.237143533	0.136914883	0.129490192	26	-0.013611498	1354
SARS-CoV-2-Conserved-Structured-61_Interval-19765-19884_Motif_2	1.831223133	CCAGUACCAGAGGUGAAAAUACUCAAUAAUUUGGGUGUGGACAUUGCUGCUAAUACUGUG	0.181060406	0.104535274	0.098874027	60	-0.013859191	1355
hsa-mir-646	1.830961333	GCUUUUCACCUGUGAUCCCAGGAGAGGAAGC	0.111624946	0.064446693	0.060965212	31	-0.01432315	1356
hsa-mir-890	1.830551667	GUUGCUUAGAUUACAUGUAAC	0.071529502	0.041297577	0.03907538	21	-0.015049156	1357
hsa-mir-1243	1.830500667	AGUGAAAUAAAGGUCCAUCUCCUGCCUAUUUAUUACUUUGCU	0.183424319	0.10590008	0.100204453	42	-0.015139538	1358
DMSMaPseq_invitro_SARS-CoV-2_Motif_334+SHAPE_invivo_SARS-CoV-2_Motif_352+SHAPE_invitro_SARS-CoV-2_Motif_343	1.830016	UGUUGGCAUCAUUCUAUUGGAUUUGAUUACGUCUAUAAUCCGUUUAUGAUUGAUGUUCAACA	0.171460654	0.098992855	0.093693527	62	-0.015998459	1359
IAV_invivo_PB1_2_Motif_34+IAV_invivo_PB1_2_Motif_34	1.829922167	GCCAGCACAUGGUCCAGCCAAAAACAUGGAGUAUGAUGCUGUUGC	0.33802058	0.195156273	0.184718556	45	-0.016164749	1360
hsa-mir-3945	1.829804333	AUAUAAAAUGCAAUUA	0.221230508	0.127727493	0.120903915	16	-0.016373572	1361
SHAPE_invitro_SARS-CoV-2_Motif_248	1.8293665	GUUGUCGCUUCCAAGAAAAGGACGAAGAUGACAAU	0.305036285	0.176112781	0.166744217	35	-0.017149496	1362
SARS-CoV-2-Conserved-Structured-5_Interval-26135-26254_Motif_3+SHAPE_invivo_SARS-CoV-2_Motif_494	1.828570333	AUGAGUACGAACUUAUGUACUCAU	0.425119435	0.24544282	0.23248733	24	-0.018560454	1363
hsa-mir-4431	1.828066	AGGUUUAUGACUGGGCAUUUCUCACCCAAUGCCCAAUAUUGAACUU	0.124543626	0.071905296	0.068128627	46	-0.019454227	1364
hsa-mir-5010	1.827502533	AAAAUUCAUGGCCUACAGCUGCCUCUUGCCAAACUGCACUGGAUUUU	0.287983374	0.166267279	0.157583023	47	-0.020452797	1365
hsa-mir-15b	1.827357433	UUUACAUGCUACAGUCAAGAUGCGAA	0.16519345	0.095374483	0.090400185	26	-0.020709942	1366
hsa-mir-3187	1.827030233	UGAAGGUCACCAUGUUCUCCUUG	0.166176384	0.09594198	0.09095437	23	-0.021289802	1367
hsa-mir-4736	1.8269475	GCUGCCAUCUCCCACUGGCUGC	0.239402252	0.138218955	0.131039481	22	-0.021436421	1368
hsa-mir-5707	1.826549667	AGGCACAUAUGUGAACAUUGUACCA	0.232404745	0.134178942	0.127237025	25	-0.022141457	1369
hsa-mir-4771-2_4771-1	1.826474	UGCUUCAGUUUCACUCCAAGCA	0.090529326	0.052267131	0.049565078	22	-0.022275552	1370
hsa-mir-1539	1.826097	AGCGCGAAAGU	0.055941638	0.03229792	0.030634538	11	-0.022943668	1371
SARS-CoV-2-Conserved-Structured-21_Interval-26375-26490_Motif_1+SHAPE_invivo_SARS-CoV-2_Motif_497+SHAPE_invitro_SARS-CoV-2_Motif_481	1.8260165	ACGUGAGUCUUGUAAAACCUUCUUUUUACGUUUACUCUCGU	0.146280709	0.084455207	0.080109194	41	-0.023086329	1372
hsa-mir-3157	1.825962	GCAGUCUGCUUUGUGCCAACACUGGGGUGAUGACUGC	0.271124949	0.156534062	0.148483347	37	-0.023182913	1373
hsa-mir-3142	1.825956667	CUGCUGAAUCUUCAGAAAGG	0.096693858	0.055826225	0.052955177	20	-0.023192365	1374
hsa-mir-6070	1.825760667	GGAGCUCUGUGCCUUUGGGUCCUGGUGAGCUCU	0.168421481	0.097238188	0.092247294	33	-0.023539714	1375
SHAPE_invivo_SARS-CoV-2_Motif_314	1.82571	AGCUUUUUGCAGCAGAAACGCUCAAAGCU	0.082147247	0.047427735	0.044994686	29	-0.023629505	1376
hsa-mir-1273g	1.825631833	UAAGUUGUGAUCAUACCA	0.075022807	0.043314438	0.04109416	18	-0.023768031	1377
hsa-mir-135a-1	1.824892	UAUGUGAUUCUACUGCUCACUCAUAUA	0.29290378	0.169108076	0.16050472	27	-0.025079155	1378
hsa-mir-3619	1.824759667	CAGCCCGUGGUGGGG	0.530209931	0.306116847	0.290564254	15	-0.025313675	1379
hsa-mir-4477b	1.824722633	UAAUAGCAAUCCUUAAAUGCCAUUA	0.742589527	0.428734263	0.406960222	25	-0.025379305	1380
hsa-mir-3176	1.824665	CACUCCCGGGAUCCCCAGGGAC	0.081834477	0.047247157	0.044849042	22	-0.025481442	1381
hsa-mir-548ap	1.824336	CUUUGUCAUUAAAACCAAUAACAAAA	0.254319101	0.146831201	0.139403652	26	-0.026064492	1382
Selectedmotif_406-477_Motif_1+DMSMaPseq_invitro_SARS-CoV-2_Motif_10+SHAPE_invivo_SARS-CoV-2_Motif_10+SHAPE_invitro_SARS-CoV-2_Motif_10	1.824038333	GAUGGCACUUGUGGCUUAGUAGAAGUUGAAAAAGGCGUUUUGCCUCAACUUGAACAGCCCUAUGUGUUCAUC	0.193378886	0.111647352	0.106016898	72	-0.026592014	1383
Selectedmotif_9457-9524_Motif_1+SHAPE_invivo_SARS-CoV-2_Motif_189+SHAPE_invitro_SARS-CoV-2_Motif_183	1.823615	AUGAGGUUUAGAAGAGCUUUUGGUGAAUACAGUCAUGUAGUUGCCUUUAAUACUUUACUAUUCCUUAU	0.265959771	0.153551945	0.145842061	68	-0.027342241	1384
hsa-mir-99a	1.823132333	CUUGUGGUGAAGUGGACCGCACAAG	0.142235858	0.082119911	0.078017298	25	-0.028197617	1385
hsa-mir-3615	1.822980667	GAUUGGUCUGUGGUCCUCUC	0.256433827	0.148052139	0.140667332	20	-0.028466399	1386
hsa-mir-124-3	1.822851	CUUGAUUUAAUGUCUAUACAAUUAAG	0.342961171	0.198008724	0.188145477	26	-0.028696193	1387
SHAPE_invivo_SARS-CoV-2_Motif_125	1.821819	UCCAAACGCAAGCUUCGAUAAUUUUAAGUUUGUAUGUGA	0.177192978	0.102302413	0.097261571	39	-0.030525092	1388
hsa-mir-4678	1.821771667	AUGAUUUUUGGGGUCA	0.300675561	0.173595116	0.165045689	16	-0.030608975	1389
hsa-mir-590	1.8216195	AGUGCAGUAUGGUGAAGUCAAUCUGUAAU	0.108907516	0.062877784	0.059786095	29	-0.030878644	1390
IAV_invivo_PB1_2_Motif_17+IAV_invivo_PB1_2_Motif_17	1.82149	GACCAGAAAUCAGCCCGAAUGGUU	0.311290869	0.179723867	0.170899027	24	-0.031108142	1391
hsa-mir-126	1.821010333	ACGCGCUGUGACACUUCAAACUCGU	0.196318797	0.11334471	0.107807624	25	-0.031958202	1392
SHAPE_invitro_SARS-CoV-2_Motif_147	1.820985	UGUACAUCUUCUUUGCAUCAUUUUAUUAUGUAUGGAAAAGUUAUGUGCA	0.192010363	0.110857235	0.105443132	49	-0.032003097	1393
hsa-mir-2116	1.820744333	GAGGUCUUCCCAUGCUAAGAAGUCCUC	0.069452893	0.040098647	0.03814533	27	-0.032429604	1394
hsa-mir-6718	1.82031	AUGAUAUAUUGUGAGAGCCAUGUCAU	0.184269561	0.106388081	0.101229769	26	-0.033199325	1395
hsa-mir-6499	1.819219833	UGCAGUUCUGUUGGGUGACAGCA	0.065755373	0.037963882	0.03614482	23	-0.035131306	1396
hsa-mir-23c	1.819012333	UGAGUGGCAUAAUCAGAGUACAAUUUGAGUCAUGCCCAUACAUCA	0.361810233	0.208891235	0.198904772	45	-0.035499036	1397
hsa-mir-219a-2	1.818838	UUCUUGUACGAGUCUGCGGCCAACCGAGAA	0.234287592	0.135266004	0.128811687	30	-0.035807987	1398
hsa-mir-6133	1.818798667	UUCUGCUGAAGACUGGUCUCUUCAUGUGUGAG	0.249400241	0.143991296	0.137123611	32	-0.035877693	1399
DMSMaPseq_invitro_SARS-CoV-2_Motif_277+SHAPE_invivo_SARS-CoV-2_Motif_291	1.818393167	GUGAUAGAGCCAUGCCUAACAUGCUUAGAAUUAUGGCCUCAC	0.290951709	0.167981048	0.160004841	42	-0.036596316	1400
SARS-CoV-2-Conserved-Structured-67_Interval-11090-11209_Multi_1_ComplexLevel_1	1.818243	GCUAUGGGUAUUAUUGCUAUGUCUGCUUUUGCAAUGAUGUUUGUCAAACAUAAGCAUGCAUUUCUCUGUUUGUUUUUGUUACCUUCUCUUGCCACUGUAGC	0.222959273	0.128725596	0.122623474	101	-0.03686244	1401
hsa-mir-6836	1.818173833	GCAUCCAGACAGCGGGCGAAUGC	0.020502148	0.011836921	0.011276231	23	-0.036985016	1402
hsa-mir-3196	1.816987667	CCUCCCCCAGUGCCAGG	0.4342747	0.250728615	0.239008061	17	-0.039087127	1403
hsa-mir-4474	1.816885	CACAAAUAUGGCUCUUUGUG	0.338750904	0.195577926	0.18644598	20	-0.039269072	1404
hsa-mir-5702	1.816556667	UCCAACCUGAAAUCCUUCUGUAGGUUGAG	0.0810116	0.046772069	0.044596242	29	-0.039850941	1405
hsa-mir-766	1.816392667	UCUUUCAUUUUGGAUUUGACU	0.115338813	0.066590894	0.063498832	21	-0.04014158	1406
hsa-mir-877	1.816109667	AGGGGACACGGGCAAAGACUUGGGGGUUCCUGGGACCCUCAGACGUGUGUCCUCU	0.479807516	0.277016999	0.264195233	55	-0.040643109	1407
hsa-mir-410	1.815849333	AGUUCGCUUUUAUUAAUGACGAAUA	0.261836412	0.151171323	0.14419501	25	-0.041104469	1408
hsa-mir-7973-1	1.815445333	UUACCCAACGUCUCUGAGUCUCGGUUUUGAGAGGGUGAGUAA	0.049754338	0.02872568	0.027406134	42	-0.041820434	1409
hsa-mir-668	1.815356	AGCAUGCACUUAAUGUGGGUGUAUGU	0.10637171	0.061413736	0.05859551	26	-0.041978749	1410
hsa-mir-4499	1.814495333	GGGAACUGGUGAGUUGUACAUAGAAAUGCUUUCUAACUCC	0.12331831	0.07119786	0.06796287	40	-0.043504013	1411
SHAPE_invivo_SARS-CoV-2_Motif_378+SHAPE_invitro_SARS-CoV-2_Motif_367	1.814383	UCAAUUAUUAUAAGAAAGUUGA	0.269516802	0.155605598	0.148544603	22	-0.043703089	1412
hsa-mir-654	1.813765333	CAUGUGCUGAGUUCGUGCCAUAUG	0.030700386	0.017724876	0.016926327	24	-0.044797711	1413
hsa-mir-571	1.813720133	UUCCUUGUCUGUAGCCAUGUCUAUGGGCUCUUGAG	0.321626395	0.185691086	0.177329671	35	-0.044877814	1414
hsa-mir-6802	1.813683167	UGAAGCCCCGAGAUGCCUCACGUCUUCA	0.286114431	0.165188244	0.157753259	28	-0.044943326	1415
SHAPE_invivo_SARS-CoV-2_Motif_360+SHAPE_invitro_SARS-CoV-2_Motif_351	1.812941067	UGGAAUUGCAAUGUCGAUAGAUAUCCUGCUAAUUCCA	0.092784399	0.053569098	0.051178938	37	-0.046258467	1416
SARS-CoV-2-Conserved-Structured-33_Interval-29550-29669_Motif_1	1.812617667	AGGCAGAUGGGCUAUAUAAACGUUUUCGCUUUUCCGUUUACGAUAUAUAGUCUACUCUU	0.198057514	0.114348559	0.109266018	59	-0.046831593	1417
hsa-mir-1915	1.8125825	GGGCCGUGCACCCGUGGGCCCC	0.20955469	0.120986457	0.115611118	22	-0.046893915	1418
hsa-mir-101-2	1.812446167	GAUGCUGUAUAUCUGAAAGGUAC	0.125712446	0.072580115	0.069360651	23	-0.047135524	1419
hsa-mir-542	1.812030333	CACGAGAUACCAGUGUGCACUUGUG	0.180132024	0.103999272	0.099408945	25	-0.047872459	1420
hsa-mir-3651	1.811394667	AUGGAGGCUGCUUCUCCUCAGCAGCUGCCAUA	0.468704592	0.270606722	0.258753435	32	-0.04899898	1421
hsa-mir-29b-1	1.8108065	UUUAGAUUUAAAUAGUGAUUGUCUAG	0.24105143	0.139171108	0.133118271	26	-0.050041323	1422
hsa-mir-100	1.810635333	CUUGUGGUAUUAGUCCGCACAAG	0.010138155	0.005853267	0.005599225	23	-0.050344662	1423
SHAPE_invivo_SARS-CoV-2_Motif_394+SHAPE_invitro_SARS-CoV-2_Motif_379	1.809797167	UGCAGAUUCAACUUUGAUUGGUGAUUGUGCA	0.308350122	0.178026026	0.170378277	31	-0.051830052	1424
hsa-mir-4494	1.809715333	CUGAAAAUACAAAAUGGAAAAUUCCAG	0.227556184	0.131379624	0.125741424	27	-0.051975076	1425
DMSMaPseq_invitro_SARS-CoV-2_Motif_145+SHAPE_invitro_SARS-CoV-2_Multi_24_ComplexLevel_1	1.808967667	UGACCAGUCUUCUUACAUCGUUGAUAGUGUUACAGUGAAGAAUGGUUCCAUCCAUCUUUACUUUGAUAAAGCUGGUCA	0.180679698	0.104315472	0.099880004	78	-0.053300083	1426
hsa-mir-933	1.808401	CGCGCGUCGAGUCAGCCGUGUG	0.248994906	0.143757276	0.137687884	22	-0.054304323	1427
hsa-mir-1912	1.8083325	UGUAUAGUAUUAUUCAAUACC	0.056262348	0.032483082	0.031112833	21	-0.054425718	1428
hsa-mir-4528	1.807932333	UGAUCAUUAUAUGUAUGAUGAGAUCAU	0.186117342	0.107454897	0.10294486	27	-0.055134889	1429
DMSMaPseq_invitro_SARS-CoV-2_Motif_165+SHAPE_invivo_SARS-CoV-2_Motif_181	1.807514267	AGAUGCUUCUGGUAAGCCAGUACCAUAUUGUUAUGAUACCAAUGUACUAGAAGGUUCU	0.245160882	0.141543701	0.135634272	58	-0.055875782	1430
SARS-CoV-2-Conserved-Structured-50_Interval-13686-13805_Motif_1+DMSMaPseq_invitro_SARS-CoV-2_Motif_247+SHAPE_invivo_SARS-CoV-2_Motif_260+SHAPE_invitro_SARS-CoV-2_Motif_250	1.8074045	ACUUAAGGAUUGUCCAGCUGUUGCUAAACAUGACUUCUUUAAGU	0.098721461	0.056996862	0.054620568	44	-0.056070309	1431
hsa-mir-7856	1.807109667	GAUCCUUUGUUCUGGAUC	0.272585163	0.157377117	0.15084041	18	-0.05659281	1432
hsa-mir-4417	1.806602	GGGCGGAACACCCAGCCCC	0.128427879	0.074147871	0.071088086	19	-0.057492491	1433
hsa-mir-1265	1.806272833	UGUUAAGGCAUGUUCAGGAACA	0.124019391	0.071602629	0.068660386	22	-0.058075837	1434
hsa-mir-3147	1.805655333	GUGACGCCGCGAAGUGCAC	0.045212349	0.026103362	0.025039302	19	-0.059170163	1435
DMSMaPseq_invitro_SARS-CoV-2_Motif_52	1.805437333	UAAAGUACUUAAUGAGAAGUGCUCUGCCUAUACAGUUGAACUCGGUACAGAAGUAAAUGAGUUCGCCUGUGUUGUGGCAGAUGCUGUCAUAAAAACUUUG	0.23261573	0.134300754	0.128841763	100	-0.059556501	1436
hsa-mir-487b	1.8053675	UGUUCGUUUUGCUCAUGUCGAAUC	0.180180243	0.104027112	0.099802529	24	-0.059680258	1437
hsa-mir-3622a	1.805358333	GUGAGGCAGGGAGCUGAGCUCAC	0.167290941	0.09658547	0.092663566	23	-0.059696503	1438
DMSMaPseq_invitro_SARS-CoV-2_Motif_321+SHAPE_invivo_SARS-CoV-2_Motif_340+SHAPE_invitro_SARS-CoV-2_Motif_329	1.805027	CUCUUGUAAUGUAAACAGAUUUAAUGUUGCUAUUACCAGAG	0.158591685	0.091562952	0.087861115	41	-0.060283689	1439
hsa-mir-6760	1.804931	CAGAGUGGGCUCACCUCUCGCCCACACUG	0.213408998	0.123211742	0.118236652	29	-0.060453819	1440
SARS-CoV-2-Conserved-Structured-102_Interval-5251-5370_Multi_1_ComplexLevel_1	1.8046	GGUUUAACUUCUAUUAAAUGGGCAGAUAACAACUGUUAUCUUGCCACUGCAUUGUUAACACUCCAACAAAUAGAGUUGAAGUUUAAUCC	0.132081996	0.076257576	0.073191841	89	-0.061040413	1441
hsa-mir-4439	1.804201333	GCAUUUUAUCUAAGAUACACACAAAGCAAAUGC	0.321022874	0.185342643	0.177930738	33	-0.061746926	1442
hsa-mir-3614	1.803580667	GCUGCCCCUUUGCUCUCUGGGGUAGC	0.802231189	0.463168393	0.444799173	26	-0.062846865	1443
SHAPE_invivo_SARS-CoV-2_Motif_507	1.8016475	UAGCUUGUUUUGUGCUUGCUG	0.183594163	0.10599814	0.101903487	21	-0.066272801	1444
hsa-mir-4511	1.801582667	CCCUGCACUCAGUUUGCACAGGG	0.324985072	0.187630219	0.180388654	23	-0.066387698	1445
hsa-mir-323a	1.800107	CGUUCGCUUUAUUUAUGGCGCACA	0.168667722	0.097380355	0.09369872	24	-0.069002858	1446
hsa-mir-4513	1.800035	CCAUAAGCUGUCUAAAACUUCG	0.470977409	0.271918934	0.261649029	22	-0.069130456	1447
DMSMaPseq_invitro_SARS-CoV-2_Motif_231+SHAPE_invitro_SARS-CoV-2_Motif_234	1.7992778	CCUUGUAGGUUUGUUACAGACACACCUAAAGG	0.394234242	0.227611246	0.219106934	32	-0.070472357	1448
hsa-mir-758	1.799197333	CACACGCUUUAUUUGUGCCGUUUG	0.100645185	0.058107524	0.055938936	24	-0.07061496	1449
hsa-mir-502	1.799126667	GCUAGUGCUGGCUCAAUGCAAUGC	0.298390253	0.172275693	0.165852832	24	-0.070740194	1450
Selectedmotif_563-621_Motif_1+DMSMaPseq_invitro_SARS-CoV-2_Motif_12+SHAPE_invivo_SARS-CoV-2_Motif_12+SHAPE_invitro_SARS-CoV-2_Motif_12	1.798754	GUGGUGAGACACUUGGUGUCCUUGUCCCUCAUGUGGGCGAAAUACCAGUGGCUUACCGC	0.319143507	0.184257589	0.177424765	59	-0.07140063	1451
DMSMaPseq_invitro_SARS-CoV-2_Motif_9+SHAPE_invivo_SARS-CoV-2_Motif_9+SHAPE_invitro_SARS-CoV-2_Motif_9	1.798682467	ACGUGGCUUUGGAGACUCCGUGGAGGAGGUCUUAUCAGAGGCACGU	0.01734832	0.010016057	0.009645015	46	-0.071527401	1452
SHAPE_invivo_SARS-CoV-2_Motif_77+SHAPE_invitro_SARS-CoV-2_Motif_73	1.798412167	GUUGAAGAAGUUACAAC	0.187147433	0.108049621	0.104062593	17	-0.072006423	1453
hsa-mir-8059	1.798194	AGGCUUGGCACUUGAGGGAAAGCCU	0.273295388	0.157787166	0.151983261	25	-0.072393056	1454
hsa-mir-188	1.7968855	GGAGGGUGAGCUUUCUGAAAACCCCUCC	0.115371702	0.066609883	0.064206485	28	-0.074711965	1455
hsa-mir-484	1.796619667	CGAUAAACCCCUAAAUAGGGACUUUCCCG	0.242382502	0.139939603	0.134910302	29	-0.075183072	1456
hsa-mir-3688-1	1.796176	CAUAUGUAUGUAUGUAUGUCUGUUACACAUAUG	0.350756218	0.202509197	0.195279426	33	-0.075969333	1457
SARS-CoV-2-Conserved-Structured-82_Interval-9210-9329_Motif_1	1.795934333	UAGGCACGGCACUUGUGAAAGAUCAGAAGCUGGUGUUUG	0.296530739	0.171202102	0.165112239	39	-0.076397612	1458
hsa-mir-4427	1.795343667	UAGACAAUGGUUUCAUCAUUUCGUCUG	0.316833943	0.182924162	0.176475373	27	-0.077444385	1459
hsa-mir-3125	1.794563667	GAGAACUCACGGUGCCUGUGGUUCGA	0.102856991	0.059384511	0.057315877	26	-0.078826692	1460
hsa-mir-548o	1.79433	AUGGUUCCUAUUCUGAUCAAUAAACAUGGUUUGAGCCUAGUUACAAUGAUCUAAAAUUCACGGUCCAA	0.05761688	0.033265121	0.032110526	68	-0.079240794	1461
hsa-mir-6794	1.794240167	UGAGCAGGCCCAGAACCCAGCUCGUGCUCA	0.203579664	0.117536774	0.113462884	30	-0.079399996	1462
DMSMaPseq_invitro_SARS-CoV-2_Motif_187	1.794007	AAGUUUGUUCGCAUUCAACCAGGACAGACUU	0.119144375	0.068788037	0.066412436	31	-0.079813211	1463
hsa-mir-655	1.7937235	AUGUUCGCUUCAUUCAUCAUGAAUAA	0.172714776	0.099716923	0.096288406	26	-0.080315627	1464
hsa-mir-874	1.793451833	GUAAGAGAGACUCUCGCUUCCUGC	0.09511033	0.054911975	0.053031996	24	-0.080797071	1465
hsa-mir-647	1.793222667	CUUCAGCCCCAGGAAGCCUUGGUCGGGGGCAGGAG	0.206377758	0.119152254	0.115087636	35	-0.081203198	1466
hsa-mir-142	1.793182	UACUAACAGCACUGGAGGGUGUA	0.104861513	0.060541823	0.058477898	23	-0.081275267	1467
hsa-mir-320c-1	1.792605333	UCUUCCCAGAGUCAGGAAAA	0.121221742	0.069987405	0.067623218	20	-0.082297229	1468
hsa-mir-526a-1	1.7925292	UCUGUUGCUUGAAAGAAGAGA	0.241104861	0.139201956	0.134505402	21	-0.082432152	1469
hsa-mir-5100	1.792182333	UGGAGCUAGACCACAUGGGUUCA	0.1273436	0.073521861	0.071055047	23	-0.083046865	1470
hsa-mir-4658	1.791937	CCACUACCGGUGA	0.242950133	0.140267325	0.135579618	13	-0.083481642	1471
hsa-mir-4670	1.7912375	UUCACAGACUCUCCAAAAGUCUGAA	0.272145978	0.157123554	0.151931823	25	-0.084721288	1472
hsa-mir-320e	1.791049	UUCUUCCUGGAGUCGGGGAAAAG	0.444537167	0.256653653	0.248199333	23	-0.085055346	1473
hsa-mir-5007	1.790750333	UGGUUUGACACAGAGCUAAAUCA	0.230252049	0.132936082	0.128578532	23	-0.08558464	1474
hsa-mir-103a-1	1.790391667	GCCUUGUUGCAUAUGGAUCAAGC	0.201518173	0.116346572	0.112555357	23	-0.086220265	1475
hsa-mir-5580	1.790172667	UGUGUGCUGAGAAAAUUCACACA	0.090572533	0.052292076	0.0505943	23	-0.086608374	1476
hsa-mir-892c	1.789871667	AGUCACUUAGAUUACAUGUCACU	0.391907578	0.226267946	0.218958479	23	-0.087141803	1477
hsa-mir-4498	1.789858667	GCUGCAGAUCUUUGUCUAAGCAGC	0.373097551	0.215407972	0.208450845	24	-0.087164841	1478
hsa-mir-153-1	1.7896965	GCAGCUAGUAUUCUCACUCCAGUUGC	0.236943141	0.136799186	0.132392917	26	-0.087452231	1479
hsa-mir-30c-1	1.789421167	UCAGCUGUGAGCUCAAGGUGGCUGG	0.175451895	0.101297199	0.098049525	25	-0.087940174	1480
DMSMaPseq_invitro_SARS-CoV-2_Motif_220+SHAPE_invivo_SARS-CoV-2_Motif_234+SHAPE_invitro_SARS-CoV-2_Motif_225	1.789279	GCAGCCAAACUAAUGGUUGU	0.576741776	0.33298202	0.322331943	20	-0.08819212	1481
hsa-mir-4468	1.7891005	CUUUGGUGGCUAUGGUUGACUGGGCCACUCAGAG	0.14027189	0.080986013	0.078403583	34	-0.088508456	1482
hsa-mir-4662b	1.788939333	CUUUAGGCAUUCAGAAUAGCUAAAG	0.175254097	0.101183	0.097965366	25	-0.088794074	1483
hsa-mir-4709	1.7888255	CCAAUGGUAUCCAGUGAUUCGUUGA	0.048648493	0.02808722	0.027195773	25	-0.088995808	1484
hsa-let-7a-3	1.788580167	AUAGUUUGGGGCUCUGCCCUGCUAUGGGAUAACUAU	0.0819469	0.047312065	0.045816733	36	-0.089430585	1485
hsa-mir-4466	1.788407333	GGGGUAGAAGCCACCCG	0.215397637	0.124359884	0.120441039	17	-0.089736878	1486
hsa-mir-3175	1.787793333	ACGUCUGGCCGCGUGCGCAUGU	0.348950856	0.201466871	0.195185232	22	-0.090825002	1487
hsa-mir-365b	1.787180333	AGCUGUGUUUUCUGACUCAGUCAUAAU	0.038596718	0.022283825	0.021596431	27	-0.091911354	1488
hsa-mir-506	1.786969	CUUAAUAGAUUAAUAUUUGUAAG	0.184607803	0.106583365	0.103307782	23	-0.092285877	1489
hsa-mir-5700	1.786959667	AAGGCCCUUGGGCACCCCAGGCCUU	0.077217615	0.044581611	0.043211728	25	-0.092302417	1490
Selectedmotif_20914-20945_Motif_1+DMSMaPseq_invitro_SARS-CoV-2_Motif_369+SHAPE_invivo_SARS-CoV-2_Motif_392+SHAPE_invitro_SARS-CoV-2_Motif_378	1.7866835	GACAGUGGUUGCCUACGGGUACGCUGCUUGUC	0.150921907	0.087134804	0.084470421	32	-0.092791837	1491
hsa-mir-5704	1.786681833	AUGCUAAGUCCAUGGGCAAACAU	0.364623794	0.210515646	0.20407875	23	-0.09279479	1492
hsa-mir-581	1.785908333	CAGUGCUUUUAGAAAAUUUGUGUG	0.327692677	0.189193456	0.18348796	24	-0.094165579	1493
hsa-mir-6786	1.785635667	GCGUCACGUGCACCCAAGUGACGC	0.098930276	0.057117421	0.055403394	24	-0.094648795	1494
hsa-mir-4536-1	1.785202167	ACGAUAUAUAUACUGCCCUGCUUUUAUACAUACAUACAUACAUACCUAUAUCGU	0.268107274	0.154791807	0.150183144	54	-0.095417039	1495
hsa-mir-548x-2	1.785068167	UUUGCCAUUAAAAGUAAUGGUAAA	0.111989867	0.06465738	0.062737025	24	-0.095654513	1496
hsa-mir-198	1.784488667	GUUCCUGUGAUUUUUC	0.046327582	0.026747242	0.025961264	16	-0.096681496	1497
SHAPE_invitro_SARS-CoV-2_Motif_289	1.784328333	UGACGAUGCUGUUGUGUGUUUCAAUAGCACUUAUGCAUCUCA	0.069606793	0.040187501	0.039010081	42	-0.096965637	1498
hsa-mir-153-2	1.784203667	GCAGCUAGUAAUAUGAGCCCAGUUGC	0.199759788	0.115331367	0.111960193	26	-0.09718657	1499
hsa-mir-3672	1.783549	UCUUAGACUAUUACAAGA	0.034202854	0.019747027	0.019176852	18	-0.098346763	1500
hsa-mir-4655	1.782818	GGGUCGUGGGAAAGUGUUGACCC	0.165684378	0.09565792	0.092933983	23	-0.099642233	1501
SARS-CoV-2-Conserved-Structured-79_Interval-9410-9529_Motif_2+DMSMaPseq_invitro_SARS-CoV-2_Motif_173	1.782328	UAUGAGGUUUAGAAGAGCUUUUGGUGAAUACAGUCAUGUAGUUGCCUUUAAUACUUUACUAUUCCUUAUG	0.047240274	0.027274185	0.026504815	70	-0.100510606	1502
SHAPE_invivo_SARS-CoV-2_Motif_220+SHAPE_invitro_SARS-CoV-2_Motif_209	1.782047333	GCUGUAGUGUUACUAAUCCUUAUGACAGC	0.22941529	0.132452979	0.128736923	29	-0.101008	1503
IAV_invivo_PB1_2_Motif_10+IAV_invivo_PB1_2_Motif_10	1.781771333	GGCUCAUAGACUUCCUUAAGGAUGUAAUGGAGUC	0.095763413	0.055289033	0.053746186	34	-0.101497124	1504
SARS-CoV-2-Conserved-Structured-104_Interval-28758-28877_Multi_1_ComplexLevel_1	1.780422333	UUGCCAAAAGGCUUCUACGCAGAAGGGAGCAGAGGCGGCAGUCAAGCCUCUUCUCGUUCCUCAUCACGUAGUCGCAACAGUUCAAGAAAUUCAACUCCAGGCAG	0.255839361	0.147708924	0.143695884	104	-0.103887807	1505
hsa-mir-5692c-2	1.780070333	GAGUCCUAUUUAUUUUUAGGAUAUUAGGAA	0.143203848	0.08267878	0.080448421	30	-0.104511618	1506
hsa-mir-4763	1.779913833	UGCUCUGGUGACUGAGGACCGCCAGGCA	0.302537465	0.174670087	0.169973096	28	-0.104788965	1507
SHAPE_invivo_SARS-CoV-2_Motif_389+SHAPE_invitro_SARS-CoV-2_Motif_376	1.779594667	UGUGUCAAUAUUUAAACACA	0.228208306	0.131756127	0.128236115	20	-0.105354589	1508
hsa-mir-3199-2	1.779477333	AGUUUCUGGAAUGUCAGAACUUCCAGAAACU	0.391387041	0.225967414	0.219944943	31	-0.105562526	1509
hsa-mir-3152	1.779266	CACAAGACUAGGCUUCCCUGUG	0.248028338	0.143199228	0.139399246	22	-0.105937048	1510
DMSMaPseq_invitro_SARS-CoV-2_Motif_385+SHAPE_invitro_SARS-CoV-2_Motif_396	1.778928667	AUAAUAAGAGGCUGGAUUUUUGGUACUACUUUAGAUUCGAAGACCCAGUCCCUACUUAUUGU	0.177413511	0.102429738	0.099730537	62	-0.106534867	1511
U1snRNP:5ss-24	1.778811333	AUGGUAAGUGCGAUACUUACCUG	0.099374351	0.057373808	0.055865593	23	-0.106742804	1512
hsa-mir-29b-2	1.778496333	CUUAGAUUUUUCCAUCUUUGUAUCUAG	0.102238034	0.059027157	0.057485659	27	-0.107301043	1513
hsa-mir-155	1.778042	GGGGUUUUUGCCUCCAACUGACUCC	0.099163263	0.057251937	0.055771047	25	-0.108106208	1514
hsa-mir-6738	1.777569333	CAGGGGUUCUGAUAAACCCUUC	0.142150632	0.082070706	0.079969107	22	-0.108943862	1515
hsa-mir-335	1.777304667	AAAAUGUUUGUCAUAAACCGUUUU	0.133374293	0.077003684	0.075043011	24	-0.109412902	1516
DMSMaPseq_invitro_SARS-CoV-2_Multi_87_ComplexLevel_1+SHAPE_invivo_SARS-CoV-2_Multi_71_ComplexLevel_1+SHAPE_invitro_SARS-CoV-2_Multi_77_ComplexLevel_1	1.777243167	UUCAACUCCAGGCAGCAGUAGGGGAACUUCUCCUGCUAGAAUGGCUGGCAAUGGCGGUGAUGCUGCUCUUGCUUUGCUGCUGCUUGACAGAUUGAA	0.357360283	0.206322056	0.201075626	96	-0.109521891	1517
IAV_invivo_PB2_1_Motif_19+IAV_invivo_PB2_1_Motif_19	1.777197667	UGGGGAGUUGAACCUA	0.259953894	0.150084451	0.146271796	16	-0.109602526	1518
hsa-mir-378d-2	1.776751833	AAAACUUUCAUCCAAGUCAUU	0.230370418	0.133004423	0.129658185	21	-0.110392627	1519
hsa-mir-4472-2	1.775866667	UUUUUGUUUUUGAGACAGAGU	0.236242298	0.136394554	0.133029299	21	-0.111961309	1520
hsa-mir-8070	1.775812333	CCAUGUGAGUGAAGCCUGAUCAUCAUGUG	0.076150052	0.043965253	0.042881813	29	-0.112057598	1521
hsa-mir-3684	1.775529667	UUAACAUGUUGAGCAUUACUCAUGUUAG	0.23907838	0.138031967	0.134651864	28	-0.112558537	1522
hsa-mir-5009	1.775479667	GGGAUAUUUGCAUUAUACUUAUCC	0.431349904	0.249039983	0.242948378	24	-0.112647146	1523
hsa-mir-1322	1.775442933	AGAAACCUACUUAUUACAUAGUUUACAUAAGAAGCGUGAU	0.041985872	0.024240554	0.023648111	40	-0.112712245	1524
Selectedmotif_19425-19490_Motif_1+DMSMaPseq_invitro_SARS-CoV-2_Motif_345+SHAPE_invivo_SARS-CoV-2_Motif_365+SHAPE_invitro_SARS-CoV-2_Motif_356	1.775092	AUAGAUUAUGUACCACUAAAGUCUGCUACGUGUAUAACACGUUGCAAUUUAGGUGGUGCUGUCUGU	0.283965252	0.163947415	0.159972132	66	-0.113334165	1525
Selectedmotif_18070-18328_Motif_3+SHAPE_invitro_SARS-CoV-2_Motif_334	1.774804933	CACCCGCGAAGAAGCUAUAAGACAUGUACGUGCAUGGAUUGGCUUCGAUGUCGAGGGGUG	0.16870354	0.097401034	0.095054694	60	-0.113842901	1526
SARS-CoV-2-Conserved-Structured-69_Interval-25815-25934_Motif_2+DMSMaPseq_invitro_SARS-CoV-2_Motif_464+SHAPE_invivo_SARS-CoV-2_Motif_486+SHAPE_invitro_SARS-CoV-2_Motif_469	1.774708667	GUUACGACUAUUGUAUACCUUACAAUAGUGUAAC	0.300816277	0.173676358	0.169501779	34	-0.114013504	1527
SARS-CoV-2-Conserved-Structured-29_Interval-10970-11089_Motif_1	1.774482667	CAAGGGUACACACCACUG	0.260514768	0.150408271	0.146811672	18	-0.114414019	1528
SHAPE_invivo_SARS-CoV-2_Motif_176	1.773888667	CAAGGCUAUUGAUGGUGGUGUCACUCGUGACAUAGCAUCUACAGAUACUUG	0.049591488	0.028631659	0.02795637	51	-0.115466699	1529
hsa-mir-4268	1.7734605	UGCCCUAGCGGCU	0.353199689	0.203919935	0.199158475	13	-0.116225491	1530
hsa-mir-548ad	1.773430833	UUUUGAAAGUAACUUGGCGAAA	0.138505786	0.079966353	0.078100472	22	-0.116278066	1531
hsa-mir-3200	1.773121	AGGUUUGUGUCCAAUACAGUCCACACCU	0.129323346	0.074664869	0.072935432	28	-0.116827149	1532
DMSMaPseq_invitro_SARS-CoV-2_Motif_72	1.773115167	GAAGUUACAACAACUCUGGAAGAAACUAAGUUCCUCACAGAAAACUUGUUACUUU	0.274445209	0.158451016	0.154781378	55	-0.116837487	1533
hsa-mir-888	1.773043333	AGUCACUUAGAUUACAUGUGACU	0.274293667	0.158363522	0.154702179	23	-0.116964789	1534
hsa-mir-4752	1.773010333	UGCUUCCACAUAGCAGCA	0.119281814	0.068867387	0.067276435	18	-0.117023272	1535
DMSMaPseq_invitro_SARS-CoV-2_Motif_377+SHAPE_invivo_SARS-CoV-2_Motif_400	1.771861667	AAGAAGGUCAAAUCAAUGAUAUGAUUUUAUCUCUUCUU	0.240650875	0.138939848	0.135818095	38	-0.119058926	1536
SHAPE_invivo_SARS-CoV-2_Motif_29	1.771821	GCACUAUUGCCUUUGGAGGCUGUGUGU	0.261201892	0.150804982	0.147420022	27	-0.119130995	1537
SHAPE_invitro_SARS-CoV-2_Motif_303	1.7713755	UGCAGCAGAAACGCUCA	0.183865428	0.106154754	0.103798109	17	-0.119920505	1538
hsa-mir-340	1.770520367	CUGAUUGUCAUAUGUCGUUUGUGGGAUCCG	0.187988486	0.108535203	0.106176969	30	-0.121435963	1539
hsa-mir-6811	1.769859333	CACUCAGGCAGUGCCAUGAGC	0.209170972	0.120764917	0.118185083	21	-0.122607439	1540
hsa-mir-944	1.769356167	UUUUCUUAAAUUGUAUAAAGAGAAAU	0.265050303	0.153026864	0.149800423	26	-0.123499145	1541
hsa-mir-4636	1.769098	UUAGCCCAGCAAUGGGAGAGUGCUAA	0.017700019	0.010219111	0.010005109	26	-0.123956666	1542
SARS-CoV-2-Conserved-Structured-47_Interval-6451-6570_Motif_2	1.769046333	UUACAGAAGAGGUUGGCCACACAGAUCUAAUGGCUGCUUAUGUAG	0.24459902	0.14121931	0.138266034	45	-0.124048229	1543
3-way model-5_mrRNA# https://www.ncbi.nlm.nih.gov/pmc/articles/PMC1370888/	1.768862	GCGCUUUAGGUCUACACGGGCCGAAGCUAACGCGUUAAGCGC	0.166887921	0.096352786	0.094347621	42	-0.124374902	1544
hsa-mir-4713	1.768801433	CCCAUAAGGGUCGAAUGGG	0.026750947	0.015444667	0.015123771	19	-0.124482238	1545
SHAPE_invivo_SARS-CoV-2_Motif_362	1.768654333	GGCAGUUUGUAUGUAAAUAAACAUGCAUUCC	0.285141436	0.164626485	0.161219426	31	-0.124742927	1546
hsa-mir-1260a	1.768049667	ACCAAAACACUCAUCGCGG	0.242003538	0.139720808	0.136875984	19	-0.12581451	1547
hsa-mir-1180	1.767794	GGAAUAGUGCUCCUGGUUGUUUC	0.22292995	0.128708667	0.126106294	23	-0.1262676	1548
SARS-CoV-2-Conserved-Structured-103_Interval-1198-1317_Multi_1_ComplexLevel_1	1.767134667	CAACUCUCAUGAAGUGUGAUCAUUGUGGUGAAACUUCAUGGCAGACGGGCGAUUUUGUUAAAGCCACUUGCGAAUUUUG	0.06656522	0.038431448	0.037668448	79	-0.127436063	1549
hsa-mir-1278	1.766532	ACUCCCAGAACUCAUUAAGUUGGUAGU	0.412720871	0.238284506	0.233633396	27	-0.128504102	1550
IAV_invivo_M1_M2_7_Motif_9+IAV_invivo_M1_M2_7_Motif_9	1.765906833	GGGCUGUGACCACUGAAGUGGCAUUUGGCCU	0.158085321	0.091270603	0.08952076	31	-0.129612016	1551
IAV_invivo_PB2_1_Motif_24+IAV_invivo_PB2_1_Motif_24	1.765637667	GUCAGUGAAACACAGGGAACAGAGAAACUGAC	0.201197566	0.116161469	0.113951786	32	-0.13008903	1552
hsa-mir-3158-2	1.765324	CCUUCCAAUACCUGUAAGCAGAAGG	0.115411692	0.066632972	0.06537706	25	-0.130644907	1553
SHAPE_invitro_SARS-CoV-2_Motif_425	1.765166667	UUGCUAUUCAUGCAG	0.795376263	0.4592107	0.45059556	15	-0.130923731	1554
hsa-mir-1262	1.764793333	GGAUGAAAGUCAAAGAAUCC	0.30909953	0.178458697	0.175147721	20	-0.131585348	1555
hsa-mir-1273e	1.764673333	UGGAGGCUGCAGUGAGCCGAGAUCGAGCCACUGUACUCCA	0.337285054	0.194731617	0.191131723	40	-0.131798011	1556
DMSMaPseq_invitro_SARS-CoV-2_Motif_55+SHAPE_invivo_SARS-CoV-2_Motif_62+SHAPE_invitro_SARS-CoV-2_Motif_58	1.763121333	CUUCUGCUGCUCUUCAACCUGAAGAAGAGCAAGAAGAAG	0.256560893	0.1481255	0.145515165	39	-0.134548448	1557
hsa-mir-208a	1.7617515	UUAUACCUGAUGCUCACGUAUAA	0.169198223	0.09768664	0.096039778	23	-0.136976052	1558
SHAPE_invivo_SARS-CoV-2_Motif_184+SHAPE_invitro_SARS-CoV-2_Motif_178	1.761620833	ACUUUUGAUUCUGAGU	0.077015284	0.044464795	0.043718423	16	-0.137207618	1559
hsa-mir-3133	1.761274	CAAUAGUAAAAAGACAACCUGUUG	0.222608468	0.128523059	0.126390594	24	-0.137822272	1560
hsa-mir-455	1.761187867	CUACAUCGUGGAAGCCAGCACCAUGCAG	0.285981458	0.165111472	0.162379871	28	-0.137974916	1561
DMSMaPseq_invitro_SARS-CoV-2_Motif_434	1.761178667	UUCAAGACUCACUUUCUUCCACAGCAAGUGCACUUGGA	0.234600126	0.135446446	0.133206318	38	-0.137991221	1562
hsa-mir-6827	1.761110167	CUGUGCUGUCUCUGAGCACCG	0.178390519	0.102993814	0.101294355	21	-0.138112615	1563
hsa-mir-4306	1.760950133	UCCAGAGGCAUCCCUAACCCAGAAUCUUUUGACUGUCCUCUGGA	0.257536914	0.148689007	0.14624884	44	-0.138396225	1564
hsa-mir-101-1	1.760644333	GAUGCUGUCUAUUCUAAAGGUAC	0.305117602	0.176159729	0.173298829	23	-0.13893816	1565
DMSMaPseq_invitro_SARS-CoV-2_Motif_8+SHAPE_invivo_SARS-CoV-2_Motif_8+SHAPE_invitro_SARS-CoV-2_Motif_8	1.760252567	CACGUCCAACUCAGUUUGCCUGUUUUACAGGUUCGCGACGUG	0.272729121	0.157460231	0.154937494	42	-0.139632445	1566
hsa-mir-548av	1.760204	AUUUGCCAUCACCUUUACCUUUAAUGGCAAAA	0.235627779	0.136039762	0.133863904	32	-0.139718514	1567
hsa-mir-6832	1.759308133	GGGUCAGUGGCAGAGCCAGGCAGAUGCUGACCC	0.042380973	0.024468666	0.024089568	33	-0.141306159	1568
IAV_invivo_M1_M2_7_Motif_18+IAV_invivo_M1_M2_7_Motif_18	1.758901067	AUGCUGACGAUGGUCAUUUUGUCAGCAU	0.36628981	0.211477521	0.20824924	28	-0.142027558	1569
DMSMaPseq_invitro_SARS-CoV-2_Motif_177+SHAPE_invivo_SARS-CoV-2_Motif_194+SHAPE_invitro_SARS-CoV-2_Motif_187	1.757594333	CUUUAGUAAUUACCUAAAGAGACGUGUAGUCUUUAAUGGUGUUUCCUUUAG	0.101327992	0.058501743	0.057651524	51	-0.144343336	1570
hsa-mir-887	1.757506	AGACUCUGGAUUUUACACUUGGAGUG	0.059363808	0.03427371	0.0337773	26	-0.14449988	1571
hsa-mir-103b-2	1.757505	UGCUUGACCUGAAUGCUACAAGGCA	0.069447763	0.040095685	0.039514973	25	-0.144501652	1572
SHAPE_invivo_SARS-CoV-2_Motif_531	1.757492333	GCUAGAAAAUCAGC	0.432988225	0.249985868	0.246367063	14	-0.1445241	1573
hsa-mir-4690	1.756901933	CUGAACCCGUGGGUGAGGAGUGCAG	0.188650425	0.108917374	0.107376753	25	-0.1455704	1574
hsa-mir-3610	1.756887833	GAGUGAAUC	0.198504375	0.114606554	0.112986368	9	-0.145595388	1575
hsa-mir-4304	1.756787667	GGCAUCCCCAUUGCU	0.247585954	0.142943817	0.140931063	15	-0.145772902	1576
hsa-mir-7974	1.756686333	ACCACCCAGGCCUUAUGGCUUCAUA	0.207497627	0.119798811	0.118118769	25	-0.145952484	1577
hsa-mir-106a	1.756368333	GCAGGUAGCUUUUUGAGAUCUACUGC	0.285630296	0.164908728	0.16262551	26	-0.14651604	1578
SARS-CoV-2-Conserved-Structured-32_Interval-2903-3022_Multi_1_ComplexLevel_1	1.756125533	CCAGUAUCUGAAUUACUUACACCACUGGGCAUUGAUUUAGAUGAGUGGAGUAUGGCUACAUACUACUUAUUUGAUGAGUCUGGUGAGUUUAAAUUGG	0.326166961	0.188312583	0.185731005	97	-0.146946328	1579
DMSMaPseq_invitro_SARS-CoV-2_Motif_342	1.755777667	GGAAUUGCAAUGUCGAUAGAUAUCCUGCUAAUUCC	0.183241101	0.105794299	0.104364638	35	-0.147562813	1580
DMSMaPseq_invitro_SARS-CoV-2_Motif_41	1.755458	CUCAAACCCGUCCUUGAUUGGCUUGAAGAGAAGUUUAAGGAAGGUGUAGAG	0.340957722	0.196852033	0.194227217	51	-0.148129323	1581
SARS-CoV-2-Conserved-Structured-77_Interval-1558-1677_Motif_3	1.755341233	AAGAGAAAGUCAACAUCAAUAUUGUUGGUGACUUUAAACUU	0.251274265	0.145073265	0.143148386	41	-0.148336255	1582
hsa-mir-1291	1.755114333	CAGUUGUACUGUGGCUG	0.376749448	0.217516395	0.214658066	17	-0.148738365	1583
hsa-mir-4322	1.754721333	GUGUCGCCCCACGAGGGGGACUGU	0.020699673	0.011950962	0.011796558	24	-0.149434835	1584
SHAPE_invivo_SARS-CoV-2_Motif_308+SHAPE_invitro_SARS-CoV-2_Motif_297	1.754522667	ACAGACUUCAUUAAGAUGUGGUGCUUGCAUACGUAGACCAUUCUUAUGUUGUAAAUGCUGUUACGACCAUGUCAUAUCAACAUCACAUAAAUUAGUCUUGUCUGU	0.23197822	0.133932687	0.132217283	105	-0.14978691	1585
hsa-mir-3679	1.754088333	GAAGGGGAGUUUCCCUCUAUUCCCUUC	0.255719184	0.14763954	0.145784667	27	-0.150556631	1586
hsa-mir-4766	1.753507667	GUGUUUAUUUUUUACUAAAUAG	0.4911942	0.283591104	0.280120931	22	-0.151585682	1587
hsa-mir-4651	1.752992333	GGGCCCCAAGACUCGGGGUUU	0.489410495	0.282561281	0.279185759	21	-0.15249895	1588
hsa-mir-8076	1.752363333	UGUGAGAGCUACUAAGUCUUAUA	0.202721567	0.117041351	0.115684666	23	-0.153613657	1589
DMSMaPseq_invitro_SARS-CoV-2_Motif_265	1.752186	UCUUUAAGGAAGGAAGUUCUGUUGAAUUAAAACACUUCUUCUUUGCUCAGGA	0.070507035	0.040707255	0.040239469	52	-0.153927925	1590
DMSMaPseq_invitro_SARS-CoV-2_Motif_244	1.751639333	UGGUUUUGCUAAAUUCCUAAAAACUA	0.115111997	0.066459943	0.065716723	26	-0.154896722	1591
hsa-mir-4426	1.751025667	CUUUGUCUGACUACAAUAUUCAAAAG	0.354480497	0.20465941	0.202441634	26	-0.155984255	1592
SHAPE_invivo_SARS-CoV-2_Multi_27_ComplexLevel_1	1.749508667	ACCAAUGUGCUAUGAGGCCCAAUUUCACUAUUAAGGGUUCAUUCCUUAAUGGUUCAUGUGGUAGUGUUGGU	0.454216548	0.262242046	0.259625206	71	-0.158672666	1593
hsa-mir-548ah	1.749118	UUUGCCAAUAAAAGUAAUGACAAA	0.460366283	0.265792598	0.2631991	24	-0.159365001	1594
IAV_invivo_HA_4_Motif_14+IAV_invivo_HA_4_Motif_14	1.749011	GGAUGGUUACAGGACUAAGGAACAAUCCGUCC	0.136365222	0.078730498	0.077967047	32	-0.159554625	1595
hsa-mir-3977	1.747883333	CUUAAGUGGUUCGGGUAAAUCACUUUAA	0.228429219	0.131883671	0.130689054	28	-0.161553063	1596
IAV_invivo_PB1_2_Motif_4+IAV_invivo_PB1_2_Motif_4	1.7474485	CCAUGGGACAGGAACAGGAUACACCAUGG	0.163751862	0.094542181	0.09370912	29	-0.16232367	1597
DMSMaPseq_invitro_SARS-CoV-2_Motif_222	1.747165833	AACAUUUACUUAUGCAUCAGCAUUGUGGGAAAUCCAACAGGUUGUAGAUGCAGAUAGUAAAAUUGUU	0.155721881	0.08990607	0.089128277	67	-0.162824609	1598
hsa-mir-545	1.746995667	UAGAUGAAUAAAUGAAUGACUCAUCA	0.194444144	0.112262379	0.111302018	26	-0.163126176	1599
SARS-CoV-2-Conserved-Structured-62_Interval-6971-7090_Motif_1+SHAPE_invivo_SARS-CoV-2_Motif_143	1.746759	AGUGUUUGCCUAGGUUCUUUAAUCUACUCAACCGCU	0.273120472	0.157686178	0.156358417	36	-0.163545594	1600
hsa-mir-513b	1.746407167	AUUUAUGUGAACUAAAAUAUAAAU	0.088880397	0.051315121	0.050893285	24	-0.16416911	1601
DMSMaPseq_invitro_SARS-CoV-2_Motif_426	1.746252833	CAUCAAAACCAAGCAAGAGGUCAUUUAUUGAAGAUCUACUUUUCAACAAAGUGACACUUGCAGAUG	0.264989409	0.152991706	0.151747447	66	-0.164442617	1602
hsa-mir-4762	1.746064667	GAAGCCUUGAUCAGAAGCUAGGAAGGCUUC	0.346559176	0.200086034	0.19848015	30	-0.164776084	1603
hsa-mir-599	1.745816333	GGACAGGGAUUCUUUUCACUGUU	0.341241606	0.197015933	0.195462489	23	-0.165216178	1604
SHAPE_invivo_SARS-CoV-2_Motif_47	1.745816	GGAUUGUACAGAAAGUGUGUUAAAUCC	0.14115165	0.081493943	0.08085139	27	-0.165216769	1605
hsa-mir-6833	1.745712	GAAAAAUCCCUGUUAACUUUC	0.694084021	0.400729596	0.397593659	21	-0.165401076	1606
hsa-mir-4301	1.745487	GUGAACAUUGCAU	0.001374398	0.000793509	0.000787401	13	-0.165799819	1607
SARS-CoV-2-Conserved-Structured-75_Interval-11730-11849_Motif_1	1.7453137	ACAGGGACUACUCCCACCCAAGAAUAGCAUAGAUGCCUUCAAACUCAACAUUAAAUUGUUGGGUGUUGGUGGCAAACCUUGUAUCAAAGUAGCCACUGU	0.230021815	0.132803157	0.131793966	99	-0.166106939	1608
hsa-mir-150	1.7453095	CCAGUGCUGGGCUCAGACCCUGG	0.072657861	0.041949035	0.041630359	23	-0.166114382	1609
SARS-CoV-2-Conserved-Structured-78_Interval-4214-4333_Motif_1	1.745237	AGUGCCAACAGACAAUUAUAUAACCACUUACCCGGGUCAGGGUUUAAAUGGUUACACU	0.36977449	0.213489402	0.211876376	58	-0.166242866	1610
DMSMaPseq_invitro_SARS-CoV-2_Multi_7_ComplexLevel_1+SHAPE_invitro_SARS-CoV-2_Multi_7_ComplexLevel_1	1.745072667	UAUAACAAUACUAGAUGGAAUUUCACAGUAUUCACUGAGACUCAUUGAUGCUAUGAUGUUCACAUCUGAUUUGGCUACUAACAAUCUAGUUGUA	0.307773143	0.177692907	0.17636695	94	-0.166534096	1611
hsa-mir-3195	1.744597667	GGUUGGCCGCUGACCCCCGCGGGGCCCCCGGCGGCC	0.046579337	0.026892593	0.026699186	36	-0.167375886	1612
hsa-mir-4510	1.743659	GGUUGUUAGAUAGACAACU	0.62993076	0.363690694	0.361269468	19	-0.16903938	1613
DMSMaPseq_invitro_SARS-CoV-2_Motif_311	1.743371167	AUUGGCGACCCUGCUCAAU	0.166092759	0.095893699	0.095271025	19	-0.169549475	1614
SHAPE_invitro_SARS-CoV-2_Motif_513	1.743252333	GGUAAUUAUACAGUUUCCUGUUUACCUUUUACAAUUAAUUGCC	0.048737754	0.028138755	0.027957945	43	-0.16976007	1615
SHAPE_invitro_SARS-CoV-2_Motif_85	1.742763767	UGCGAGAAAUGCUUGCA	0.406181229	0.234508842	0.23306729	17	-0.170625903	1616
SHAPE_invivo_SARS-CoV-2_Motif_45	1.742571667	AAAUUUUUGGCUUUGUGUGCUGACUCUAUCAUUAUUGGUGGAGCUAAACUUAAAGCCUUGAAUUU	0.308329423	0.178014076	0.176939307	65	-0.17096634	1617
hsa-mir-302a	1.741918333	CUUGCUUUGAAACUAAAGAAGUAAG	0.185710827	0.107220196	0.106612821	25	-0.17212417	1618
hsa-mir-3198-2	1.741914333	AGCAGUACCAGAUGGUUCUGUGG	0.104888912	0.060557642	0.060214736	23	-0.172131259	1619
hsa-mir-2054	1.741251333	UAUUCUCUAU	0.27700995	0.159931769	0.159086712	10	-0.17330622	1620
SHAPE_invitro_SARS-CoV-2_Multi_58_ComplexLevel_1	1.7412025	UAGAGAAAACAACAGAGUUGUUAUUUCUAGUGAUGUUCUUGUUAACAACUAAACGAACAAUGUUUGUUUUUCUUGUUUUAUUGCCACUAGUCUCUA	0.049019273	0.02830129	0.02815254	96	-0.173392762	1621
hsa-mir-3131	1.741041	CCUUUCCCCUCAGACCAAGG	0.169056064	0.097604564	0.097100565	20	-0.173678971	1622
hsa-mir-892b	1.740892667	GUAGAUUUUAUGUCAC	0.186235459	0.107523092	0.106976991	16	-0.173941846	1623
hsa-mir-518e	1.740859667	CUUUCUGUUGGCUAAAAGAAAAGAAAG	0.224674694	0.129715995	0.129059624	27	-0.174000328	1624
SHAPE_invivo_SARS-CoV-2_Motif_136	1.740590667	GAGUAUUAGGUUUGAAAACCCUUGCUACUC	0.135681026	0.078335477	0.07795114	30	-0.174477047	1625
DMSMaPseq_invitro_SARS-CoV-2_Motif_43	1.740010333	UAAGGAGAGUGUUCAGACAUUCUUUAAGCUUG	0.101837748	0.058796051	0.058527094	32	-0.175505507	1626
mismatch-CU	1.739936	GCGCCGCCAGAAACUGGCUGCGC	0.208289111	0.120255774	0.119710789	23	-0.17563724	1627
hsa-mir-3145	1.739410833	CUCAUUGUUGAAUGGAAUGAGAU	0.332237633	0.191817487	0.191005843	23	-0.176567934	1628
hsa-mir-3648-1_3648-2	1.7391666	AGGGCCGGUCGGCCGCCCCGGGUGCCGCGCGGUGCCGCCGGCGGCGGUGAGGCCCCGCGCGUGUGUCCCGGCUGCGGUCGGCCGCGCUCG	0.473859859	0.273583117	0.272463753	90	-0.177000762	1629
hsa-mir-8087	1.7381549	GGGGCCCUACUUUAAGGGCCCU	0.104164777	0.060139562	0.059928363	22	-0.178793685	1630
SARS-CoV-2-Conserved-Structured-13_Interval-6211-6330_Motif_1+SHAPE_invivo_SARS-CoV-2_Motif_128	1.738115833	AUUGUUACAUAAACCUAUUGUUUGGCAUGUUAACAAU	0.217555983	0.125606005	0.125167712	37	-0.178862919	1631
SHAPE_invivo_SARS-CoV-2_Motif_433	1.738093767	CAACUGAAAUCUAUCAGGCCGGUAGCACACCUUGUAAUGGUGUUGAAGGUUUUAAUUG	0.137116205	0.079164078	0.078888843	58	-0.178902025	1632
hsa-mir-371a	1.737694	CACUUUCUGCUCUCUGGUGAAAGUG	0.364352879	0.210359233	0.209676088	25	-0.179610487	1633
IAV_invivo_PB1_2_Motif_14+IAV_invivo_PB1_2_Motif_14	1.736402	CCCCAGGGAUGCAAAUAAGGGG	0.234592375	0.135441971	0.135102572	22	-0.181900155	1634
SHAPE_invivo_SARS-CoV-2_Motif_242	1.736237333	UCUAUACAGAACUGGA	0.109915516	0.063459753	0.063306735	16	-0.182191976	1635
hsa-mir-4778	1.734750667	AAGAGGUAAGAAGAAGUGAAGCCCUCUU	0.347749973	0.20077354	0.200461069	28	-0.18482663	1636
hsa-mir-3117	1.734217167	AUAUAAGGGAAGGCAUUAUAG	0.168042756	0.097019531	0.096898335	21	-0.185772093	1637
hsa-mir-99b	1.733680167	CUUGCGGGGCCUUCGCCGCACACAAG	0.181669119	0.104886715	0.10478814	26	-0.186723758	1638
DMSMaPseq_invitro_SARS-CoV-2_Motif_395	1.733247	UCUAUUAAAAUAUAAUGA	0.186681264	0.107780478	0.107706094	18	-0.187491412	1639
hsa-mir-3687-1_3687-2	1.732279667	CGGUGGUCCCUCCCG	0.147224167	0.084999912	0.084988683	15	-0.189205709	1640
hsa-mir-6766	1.732171167	AUUGAGAGUUCCUUCUCCUGCUCCUGAU	0.072374325	0.041785336	0.041782432	28	-0.189397992	1641
DMSMaPseq_invitro_SARS-CoV-2_Multi_81_ComplexLevel_1	1.7316839	CCAUGGCAGAUUCCAACGGUACUAUUACCGUUGAAGAGCUUAAAAAGCUCCUUGAACAAUGGAACCUAGUAAUAGGUUUCCUAUUCCUUACAUGG	0.105617157	0.060978094	0.060991014	95	-0.19026152	1642
hsa-mir-548h-3	1.731531667	UGUCAUUGAAAGUAAUAGCA	0.1363939	0.078747055	0.078770665	20	-0.190531306	1643
hsa-mir-4774	1.7312095	UAAUAACUGACAAACAGACAAUUG	0.235118736	0.135745865	0.135811833	24	-0.191102247	1644
DMSMaPseq_invitro_SARS-CoV-2_Motif_347	1.730542	GGGUUUACAAACAAUUUGAUACUUAUAACCU	0.120365809	0.069493232	0.069553821	31	-0.192285183	1645
hsa-mir-4730	1.728560333	GCCAGAUGCUGAGCGAUGGC	0.654318744	0.377771103	0.378533935	20	-0.19579707	1646
hsa-mir-5191	1.728511333	UCCUCUCCUGGUCUGGGAGGAUAGAAGAGAGGA	0.225951769	0.130453315	0.130720444	33	-0.195883908	1647
hsa-mir-6073	1.728193333	UGCCUCUCGGGGU	0.130877107	0.075561933	0.075730594	13	-0.196447464	1648
hsa-mir-4455	1.728047667	UUUUCCUGAGAAUAAGAGAAGGAAGG	0.102321735	0.059075481	0.059212333	26	-0.196705613	1649
hsa-mir-520g_520h	1.727840667	CUGUUUGUUGUCUGAGAAAAAACA	0.095663034	0.055231078	0.055365657	24	-0.197072456	1650
DMSMaPseq_invitro_SARS-CoV-2_Motif_328	1.727721667	GUUAUGUUGAUACACCUAAU	0.085298551	0.049247142	0.04937054	20	-0.197283346	1651
hsa-mir-1305	1.727188667	AUGUUUAUUGUAAAGAUACUUU	0.393230615	0.227031801	0.22767091	22	-0.198227923	1652
hsa-mir-568	1.726580133	ACACUUCCUAUAUGUAUCCACAUAUAUAUAGU	0.161629522	0.093316848	0.093612523	32	-0.199306359	1653
hsa-mir-892a	1.7265295	AGUCACUUACACUACAUGUCACU	0.214391792	0.123779159	0.124174995	23	-0.199396091	1654
hsa-mir-4288	1.726424333	CAGCACUGAGCAGGCAGUGUUGU	0.20680733	0.119400267	0.119789397	23	-0.199582466	1655
hsa-mir-7977	1.726219667	ACCAAAAAUGAUAUGGGU	0.165397408	0.095492238	0.095814809	18	-0.199945174	1656
hsa-mir-3689f	1.726010333	GGGACGUGUGAUGCUGUGCUUCCU	0.198974208	0.114877813	0.115279848	24	-0.200316152	1657
hsa-mir-5694	1.725633667	UCAGCCCCAUAUGUAUCUGAAGGCUGA	0.335322421	0.19359849	0.194318428	27	-0.200983677	1658
SARS-CoV-2-Conserved-Structured-24_Interval-4174-4293_Motif_1	1.725151167	GGCUGGUGGCACUACUGAAAUGCUAGCGAAAGCUUUGAGAAAAGUGCCAACAGAC	0.076163181	0.043972833	0.0441487	55	-0.201838758	1659
hsa-mir-570	1.724903833	UUUCCCAUUAUUUUAAUUGCGAA	0.193819333	0.111901644	0.112365298	23	-0.202277079	1660
hsa-mir-3180-1_3180-3_3180-2	1.7240755	CCCACGUCGCAUGCGCCCCGGGAAAGCGUGGG	0.232939481	0.134487672	0.135109791	32	-0.203745043	1661
hsa-mir-4727	1.723939	CAGUGGCAGAUUUUCCCAUAG	0.049060916	0.028325333	0.028458615	21	-0.203986946	1662
hsa-mir-186	1.723797333	GGGCUUUCUGGUUUUAUUUUAAGCCC	0.253930128	0.146606628	0.147308575	26	-0.204238006	1663
hsa-mir-4756	1.723787333	CUGCUGCCGAUUCUGCACCAG	0.235913237	0.136204571	0.136857507	21	-0.204255728	1664
hsa-mir-4733	1.723677667	GGUGGCAAUCAAGGUCUAGCCACC	0.481897211	0.278223484	0.279575016	24	-0.204450078	1665
DMSMaPseq_invitro_SARS-CoV-2_Motif_50	1.723249	CACUCAAAGGCGGUGCACCAACAAAGGUUACUUUUGGUGAUGACACUGUGAUAGAAGUG	0.145496364	0.084002365	0.084431422	59	-0.205209757	1666
hsa-mir-1178	1.723237333	GCAUGCCC	0.183092288	0.105708382	0.106249026	8	-0.205230432	1667
hsa-mir-4802	1.723083	UGUUAGUGUUCAAGUCUACA	0.109604851	0.06328039	0.063609734	20	-0.20550394	1668
SHAPE_invivo_SARS-CoV-2_Motif_229	1.722861667	UGCUCAAGAAGCUUAUGAGCA	0.15734431	0.09084278	0.091327303	21	-0.205896185	1669
U1snRNP:5ss-15	1.722422	UUGGUGAGUCCGAUACUUACCUG	0.295085351	0.170367607	0.171320008	23	-0.206675357	1670
hsa-mir-6862-2_6862-1	1.722276	GAGACUUUGUGAUUUGUCUCCAAAGCCUC	0.110439003	0.063761988	0.06412387	29	-0.206934097	1671
hsa-mir-4438	1.722186667	UGUGCCUUGCCUUUCCUUUGGCACA	0.110805398	0.063973526	0.064339947	25	-0.207092412	1672
hsa-mir-26b	1.722051333	UAGGUUGUGUGCUGUCCAGCCUG	0.268326656	0.154918467	0.155818036	23	-0.207332248	1673
SHAPE_invitro_SARS-CoV-2_Motif_246	1.721622333	GUGCGGCACAGGCACUAGUACUGAUGUCGUAU	0.278388873	0.160727891	0.161701476	32	-0.208092517	1674
U1snRNP:5ss-4	1.721423	AAAUAAGUAUGAUACUUACCUG	0.112255572	0.064810785	0.065210917	22	-0.208445774	1675
hsa-mir-3657	1.7209765	CACUAAUGUGAUUAAUGUUGUUGUG	0.02640224	0.01524334	0.01534143	25	-0.209237056	1676
SHAPE_invitro_SARS-CoV-2_Motif_149	1.720779	UGGUGUUAGAAGGUCCUUUUAUGUCUAUGCUAAUGGAGGUAAAGGCUUUUGCAAACUA	0.213607166	0.123326155	0.124133992	58	-0.209587063	1677
hsa-mir-1302-8	1.720662333	ACAUGCAGUAUUUGG	0.35691699	0.20606612	0.207430001	15	-0.209793819	1678
hsa-mir-3616	1.7204545	CUCAUGAUAUGUUUGCCCCAUCAGCGUGUCACGAG	0.220952243	0.127566837	0.12842667	35	-0.210162139	1679
hsa-mir-369	1.7202775	UAUUCGCUUUAUUGACUUCGAAUA	0.210736561	0.12166881	0.122501493	24	-0.210475816	1680
hsa-mir-6881	1.719026333	GGGUCAGGUCUGCAGCCUUGUAUCUGCUGAUCC	0.297863925	0.171971817	0.173274789	33	-0.21269312	1681
SARS-CoV-2-Conserved-Structured-6_Interval-26175-26294_Multi_1_ComplexLevel_1	1.718962333	ACGACGACUACUAGCGUGCCUUUGUAAGCACAAGCUGAUGAGUACGAACUUAUGUACUCAUUCGUUUCGGAAGAGACAGGUACGUUAAUAGUUAAUAGCGU	0.099894767	0.05767427	0.058113412	101	-0.21280654	1682
SARS-CoV-2-Conserved-Structured-17_Interval-23977-24096_Motif_2+Selectedmotif_23969-24097_Motif_2+DMSMaPseq_invitro_SARS-CoV-2_Motif_427+SHAPE_invivo_SARS-CoV-2_Motif_451+SHAPE_invitro_SARS-CoV-2_Motif_436	1.718856	GGCUUCAUCAAACAAUAUGGUGAUUGCC	0.285443024	0.164800607	0.166065699	28	-0.212994983	1683
hsa-mir-376a-2	1.718828167	UGGUUACGUGUUUGAUGGUUAAUCA	0.267660106	0.154533634	0.155722434	25	-0.213044309	1684
hsa-mir-3714	1.718624667	CUGUGACGUGCUCCAUCACCGGGCAG	0.050039613	0.028890384	0.02911608	26	-0.213404949	1685
Selectedmotif_2313-2379_Motif_1+DMSMaPseq_invitro_SARS-CoV-2_Motif_44+SHAPE_invitro_SARS-CoV-2_Motif_45	1.718568333	UAAAUUUUUGGCUUUGUGUGCUGACUCUAUCAUUAUUGGUGGAGCUAAACUUAAAGCCUUGAAUUUA	0.281246043	0.162377479	0.163651359	67	-0.213504782	1686
DMSMaPseq_invitro_SARS-CoV-2_Motif_25+SHAPE_invivo_SARS-CoV-2_Motif_25+SHAPE_invitro_SARS-CoV-2_Motif_26	1.717814667	CAAAUGUGCCUUUCAACUCUCAUGAAGUGUGAUCAUUGUGGUGAAACUUCAUGGCAGACGGGCGAUUUUG	0.284375063	0.164184019	0.16554467	70	-0.214840422	1687
hsa-mir-95	1.717253667	UGAAUUGAAAUGCGUUACAUUCA	0.177873867	0.102695525	0.103580427	23	-0.21583462	1688
SARS-CoV-2-Conserved-Structured-18_Interval-25855-25974_Motif_3+SARS-CoV-2-Conserved-Structured-10_Interval-25895-26014_Motif_2+DMSMaPseq_invitro_SARS-CoV-2_Motif_466+SHAPE_invivo_SARS-CoV-2_Motif_488+SHAPE_invitro_SARS-CoV-2_Motif_471	1.717200667	UCCUAUUUCUGAACAUGACUACCAGAUUGGUGGUUAUACUGAAAAAUGGGA	0.288726215	0.166696158	0.168137726	51	-0.215928546	1689
Selectedmotif_20240-20410_Motif_1+DMSMaPseq_invitro_SARS-CoV-2_Motif_360+SHAPE_invivo_SARS-CoV-2_Motif_381+SHAPE_invitro_SARS-CoV-2_Motif_369	1.716896533	UUCAUUGAACGGUAUAAAUUAGAAGGCUAUGCCUUCGAACAUAUCGUUUAUGGA	0.059832932	0.034544559	0.034849469	54	-0.216467528	1690
hsa-mir-122	1.7163525	UGUUUGUGUCUAAACUAUCAAACG	0.201648698	0.11642193	0.117486762	24	-0.217431658	1691
Selectedmotif_17020-17331_Motif_1+DMSMaPseq_invitro_SARS-CoV-2_Motif_304+SHAPE_invivo_SARS-CoV-2_Motif_321+SHAPE_invitro_SARS-CoV-2_Motif_310	1.716252	AGGUUGGUAUGCAAAAGUAUUCUACACUCCAGGGACCACCUGGUACUGGUAAGAGUCAUUUUGCUAUUGGCCU	0.020770716	0.011991978	0.01210237	73	-0.217609763	1692
hsa-mir-4524b	1.716214333	UCUCAAAAUAAUUCUGCAGUGAGA	0.098252037	0.05672584	0.057249281	24	-0.217676515	1693
hsa-mir-4704	1.715700333	GUGAUUGUCUUCCUCACUCAAUCAG	0.066977214	0.038669312	0.039037827	25	-0.21858742	1694
hsa-mir-4509-1_4509-3_4509-2	1.71541	UUUUCCCUUUCUCUUGCCCUGAAA	0.186513344	0.107683529	0.108728143	24	-0.219101946	1695
hsa-mir-30d	1.715010333	GAAGCUGUAAGACACAGCUAAGCUUU	0.062610438	0.036148153	0.036507324	26	-0.219810231	1696
DMSMaPseq_invitro_SARS-CoV-2_Motif_194	1.714965667	AUUACUGCAAAAUGGUAUGAAUGGACGUACCAUAUUGGGUAGU	0.590522233	0.34093817	0.344334726	43	-0.219889388	1697
hsa-mir-4423	1.714902667	CCAUGCUGUUUAAGCCUAGCAUAG	0.167581633	0.096753301	0.097720784	24	-0.220001036	1698
hsa-mir-28	1.714430833	AUUGAGUUACCUUUCUGACUUUCCCACU	0.221166111	0.127690314	0.129002644	28	-0.220837214	1699
DMSMaPseq_invitro_SARS-CoV-2_Motif_237+SHAPE_invitro_SARS-CoV-2_Motif_240	1.713213333	UAACAGUUACACCGGAAGCCAAUAUGGAUCAAGAAUCCUUUGGUGGUGCAUCGUGUUG	0.168208731	0.097115356	0.098183179	58	-0.222994854	1700
hsa-mir-5096	1.7129565	AGGCUGGUCUCAAACUCCU	0.096097532	0.055481936	0.056100393	19	-0.223450011	1701
hsa-mir-539	1.712816667	UGUUCGCUUUAUUUAUGAUGAAUCA	0.118825448	0.068603904	0.069374295	25	-0.223697823	1702
hsa-mir-133b	1.711507667	CAAGUCCGUCUUCCUGAGAGGUUUG	0.147081081	0.084917301	0.08593656	25	-0.226017618	1703
hsa-mir-548ai	1.711283567	CCCAUUUAAAAUAUGGAA	0.098396749	0.05680939	0.057498799	18	-0.226414765	1704
hsa-mir-521-2	1.710663333	AAUUUUCUCUUGUCUAAAAGAAAAGAACG	0.172399757	0.099535046	0.100779477	29	-0.227513936	1705
hsa-mir-7973-2	1.71027	UUACUCACCCUCUCAAAACCGAGACUCAGAGACGUUGGGUAA	0.078237701	0.045170558	0.045745819	42	-0.228210997	1706
DMSMaPseq_invitro_SARS-CoV-2_Multi_69_ComplexLevel_1+SHAPE_invivo_SARS-CoV-2_Multi_57_ComplexLevel_1+SHAPE_invitro_SARS-CoV-2_Multi_62_ComplexLevel_1	1.710103833	AGGAAGUCUAAUCUCAAACCUUUUGAGAGAGAUAUUUCAACUGAAAUCUAUCAGGCCGGUAGCACACCUUGUAAUGGUGUUGAAGGUUUUAAUUGUUACUUUCCU	0.158177679	0.091323925	0.09249595	105	-0.228505476	1707
SHAPE_invivo_SARS-CoV-2_Motif_41+SHAPE_invitro_SARS-CoV-2_Motif_42	1.707975667	AAACUCAAACCCGUCCUUGAUUGGCUUGAAGAGAAGUUUAAGGAAGGUGUAGAGUUU	0.186074995	0.107430449	0.108944758	57	-0.232276989	1708
hsa-mir-644a	1.70709	CUCUGUAGUUUUCUUAUAGUG	0.33030148	0.190699649	0.19348803	21	-0.233846558	1709
hsa-mir-4769	1.706813333	AUGAGCUAAAAAUCCCCAAGCUCU	0.155678443	0.089880991	0.091209999	24	-0.234336864	1710
hsa-mir-3690-1_3690-2	1.706455	AAAGAGGUGUUUCUACUCCAU	0.243802695	0.140759552	0.142870861	21	-0.234971898	1711
SARS-CoV-2-Conserved-Structured-70_Interval-14446-14565_Motif_2+Selectedmotif_14486-14531_Motif_1+DMSMaPseq_invitro_SARS-CoV-2_Motif_262+SHAPE_invivo_SARS-CoV-2_Motif_276+SHAPE_invitro_SARS-CoV-2_Motif_266	1.706251333	AGAGCUAGGUGUUGUACAUAAUCAGGAUGUAAACUUACAUAGCUCU	0.071828701	0.04147032	0.042097374	46	-0.235332834	1712
hsa-mir-5697	1.706180433	AAGGGUGUAUGAGAGAUCAACCCUU	0.325869074	0.188140598	0.190993325	25	-0.235458482	1713
hsa-mir-6894	1.705677	GCCAGACAUGCUCUUGC	0.080688221	0.046585366	0.047305686	17	-0.236350661	1714
hsa-mir-520d	1.705189667	CUUUCUGUUGUCUAAAAGAAAAGAAAG	0.227934312	0.131597936	0.133670944	27	-0.237214308	1715
DMSMaPseq_invitro_SARS-CoV-2_Motif_45+SHAPE_invitro_SARS-CoV-2_Motif_46	1.704674333	CCAGAGAAGAAACUGG	0.079731553	0.046033034	0.046772308	16	-0.238127576	1716
hsa-mir-298	1.704385167	CCAGUGGUUUUCCUUGACUGUG	0.135537876	0.078252829	0.079523032	22	-0.238640034	1717
SHAPE_invivo_SARS-CoV-2_Motif_335+SHAPE_invitro_SARS-CoV-2_Motif_323	1.7037785	GCAUGAUGUUUCAUCUGC	0.214241063	0.123692135	0.125744669	18	-0.239715162	1718
hsa-mir-4683	1.703649	UGCACCAGUUCUGGCCGCUGGUGGA	0.016151294	0.009324954	0.009480412	25	-0.23994466	1719
hsa-mir-6779	1.703235333	GUUUGGCAGGACAGUUUCCAAGC	0.103590748	0.059808146	0.060819986	23	-0.240677756	1720
IAV_invivo_PB2_1_Multi_2_ComplexLevel_1+IAV_invivo_PB2_1_Multi_2_ComplexLevel_1	1.703124333	UCCACUAGCAUCUUUAUUGGAGAUGUGCCACAGCACACAGAUUGGUGGAAUUAGGAUGGUAGACAUCCUUAGGCAGAACCCAACAGAAGAGCAAGCCGUGGA	0.192400759	0.11108263	0.112969297	102	-0.240874469	1721
hsa-mir-3665	1.703116767	GCGGCCGCGCUGGCCGCU	0.193895185	0.111945437	0.113847265	18	-0.240887878	1722
hsa-mir-3156-2	1.703087167	GGAGACACUUUCACUAUAUAUAGUGGCUCC	0.21312206	0.123046078	0.125138668	30	-0.240940335	1723
hsa-mir-8055	1.702895333	AAAUAAAAGAUGGAGUCGUUUGACGUCUUUUAACACCCUUU	0.134593047	0.077707332	0.079037768	41	-0.2412803	1724
hsa-mir-4424	1.701415833	ACUAAUUUUUCCACUAGUUAGU	0.490780605	0.283352315	0.288454237	22	-0.243902253	1725
hsa-mir-22	1.701350667	GCUUUAUGUCCUGACCCAGCUAAAGC	0.152741244	0.088185199	0.089776463	26	-0.244017741	1726
SHAPE_invivo_SARS-CoV-2_Motif_350	1.700568	CAGAGUCGUAUUUGUCUUAUGGGCACAUGGCUUUG	0.067241228	0.038821741	0.039540452	35	-0.245404774	1727
SHAPE_invivo_SARS-CoV-2_Motif_108	1.700515	CUGAUCCUAGUUUUCUGGGUAG	0.045497478	0.026267981	0.026755117	22	-0.2454987	1728
hsa-mir-7-3	1.699443	UUGUUCUGAUGUACUACGACAA	0.274881491	0.158702903	0.161747991	22	-0.247398487	1729
hsa-mir-5691	1.699370333	AAGCUGACAGACAGCUG	0.102805743	0.059354924	0.060496374	17	-0.247527266	1730
hsa-mir-8485	1.699235767	UGUAUAUAGCAUAUGUGUAUACAUACACACACACACACACACACACACA	0.212661875	0.122780391	0.125151482	49	-0.247765743	1731
hsa-mir-597	1.698559333	ACCACUGUGAAGACAGUAAAAUGUACAGUGGU	0.237253012	0.13697809	0.139678966	32	-0.248964511	1732
DMSMaPseq_invitro_SARS-CoV-2_Motif_343	1.698458667	GAGUGCUAUCUAACCUUAACUUGCCUGGUUGUGAUGGUGGCAGUUUGUAUGUAAAUAAACAUGCAUUCCACACACCAGCUUUUGAUAAAAGUGCUU	0.15338884	0.088559088	0.090310611	96	-0.249142911	1733
hsa-mir-941-4_941-5_941-2_941-3_941-1	1.698378333	ACAGCGCCACGGAAGAGGACGCA	0.119172008	0.068803991	0.070168116	23	-0.249285277	1734
DMSMaPseq_invitro_SARS-CoV-2_Motif_64+SHAPE_invivo_SARS-CoV-2_Motif_71+SHAPE_invitro_SARS-CoV-2_Motif_67	1.698226333	GCACCAUUAUUAUCAGCUGGUAUUUUUGGUGC	0.188702726	0.108947569	0.111117536	32	-0.24955465	1735
SHAPE_invitro_SARS-CoV-2_Motif_110	1.697765667	GUACAUGGGCACACUUUCUUAUGAACAAUUUAAGAAAGGUGUUCAGAUACCUUGUAC	0.228027948	0.131651997	0.134310613	57	-0.250371038	1736
Selectedmotif_7013-7166_Motif_3+SHAPE_invitro_SARS-CoV-2_Motif_142	1.697383	AUUUGAACUCUACUAAUGUCACUAUUGCAACCUACUGUACUGGUUCUAUACCUUGUAGUGUUUGUCUUAGUGGUUUAGAU	0.10062693	0.058096985	0.059283574	80	-0.251049196	1737
hsa-let-7g	1.696849333	ACAGUUUGAGGGUCUAUGAUACCACCCGGUACAGGAGAUAACUGU	0.325472195	0.187911459	0.19180972	45	-0.251994954	1738
hsa-mir-3178	1.696504167	AUCGGUCGAGAGCGUCCUGGCUGAU	0.076180896	0.043983061	0.044904633	25	-0.252606655	1739
SARS-CoV-2-Conserved-Structured-95_Interval-6411-6530_Motif_2	1.696445667	GUUCUUGAGUGUAAUGUGAAAACUACCGAAGUUGUAGGAGACAUUAUACUUAAACCAGC	0.135777329	0.078391077	0.080036356	59	-0.252710328	1740
hsa-mir-6128	1.695720667	CAUGAUUUGGAAAAAUUACUG	0.189150232	0.109205938	0.111545631	21	-0.253995165	1741
IAV_invivo_PB2_1_Motif_9+IAV_invivo_PB2_1_Motif_9	1.695428333	UCCUCCCAGUGGCUGGUGGA	0.388161575	0.22410519	0.228946023	20	-0.254513235	1742
hsa-mir-367	1.6952315	AACUCUGUUGAAUAUAAAUUGGAAUU	0.07441881	0.04296572	0.043898907	26	-0.254862061	1743
hsa-mir-4317	1.694680833	GUUUAUUUUGUAGC	0.680878481	0.393105374	0.401773873	14	-0.255837946	1744
DMSMaPseq_invitro_SARS-CoV-2_Motif_143	1.694679667	ACUACACAAUUGGAAUUGUGUUAAUUGUGAUACAUUCUGUGCUGGUAGU	0.321143849	0.185412487	0.189501211	49	-0.255840014	1745
hsa-mir-6504	1.69436	AAUGCAGUCUGCACCCUGCUGCAUU	0.104328396	0.060234028	0.061573925	25	-0.256406523	1746
hsa-mir-552	1.694204	UGUUGGUUGAAGAUGCCUUUCAACA	0.04752976	0.02744132	0.028054331	25	-0.256682985	1747
DMSMaPseq_invitro_SARS-CoV-2_Motif_170	1.694071333	GUAAAUUUACUUAC	0.236974886	0.136817514	0.139884833	14	-0.256918095	1748
SHAPE_invivo_SARS-CoV-2_Motif_337+SHAPE_invitro_SARS-CoV-2_Motif_327	1.693745333	UCACAGAAUGCUGUAGCCUCAAAGAUUUUGGGACUACCAACUCAAACUGUUGA	0.055328373	0.031943851	0.032666288	53	-0.257495829	1749
DMSMaPseq_invitro_SARS-CoV-2_Motif_300	1.692265	UCUUUCAUGGGA	0.187354415	0.108169122	0.11071222	12	-0.260119259	1750
DMSMaPseq_invitro_SARS-CoV-2_Motif_147	1.691899167	CCUAUACUGUUACUAGAUCAGGCAUUAGUGUCUGAUGUUGGUGAUAGUGCGG	0.682804388	0.394217297	0.403572743	52	-0.260767585	1751
SHAPE_invivo_SARS-CoV-2_Motif_210	1.691877	CUGGAAUUGCCGUUUUAG	0.206874128	0.119438833	0.122274922	18	-0.260806868	1752
hsa-mir-605	1.691719333	UUCUCCUUGGGAAAAACAGAGAA	0.308931282	0.178361559	0.182613792	23	-0.261086284	1753
hsa-mir-1296	1.690794333	AUCUCCUUUAGGAAAACCUUCUGUGGGGAGU	0.154224177	0.08904137	0.091214037	31	-0.262725558	1754
hsa-mir-412	1.690239	AAGUAAUUGUUUCUAAUGUACU	0.078562696	0.045358194	0.046480229	22	-0.263709714	1755
DMSMaPseq_invitro_SARS-CoV-2_Motif_245	1.6900825	AUUGUUGUCGCUUCCAAGAAAAGGACGAAGAUGACAAU	0.262013225	0.151273406	0.155029843	38	-0.263987062	1756
SARS-CoV-2-Conserved-Structured-76_Interval-29238-29357_Motif_1	1.6898525	GUCACACCUUCGGGAACGUGGUUGAC	0.159547121	0.092114573	0.094414821	26	-0.264394665	1757
IAV_invivo_NA_6_Motif_8+IAV_invivo_NA_6_Motif_8	1.689812333	GCCUGUGUAAAUGGU	0.112718657	0.065078147	0.066704838	15	-0.264465848	1758
hsa-mir-4491	1.689345933	CAUUAACGUGGACCAGACAAUAUUAAUG	0.086420467	0.04989488	0.05115617	28	-0.265292397	1759
IAV_invivo_PA_3_Motif_5+IAV_invivo_PA_3_Motif_5	1.687667667	UCUCGUUCACUGGGGA	0.265768212	0.153441349	0.157476627	16	-0.268266602	1760
IAV_invivo_NA_6_Motif_6+IAV_invivo_NA_6_Motif_6	1.687222	GAGCUGCCCUGUCGGUGAAGCUC	0.332121748	0.191750581	0.196845316	23	-0.269056408	1761
SHAPE_invitro_SARS-CoV-2_Motif_233	1.686214667	UGGUACUAUCUAUACAGAACUGGAACCA	0.278252359	0.160649074	0.165015976	28	-0.270841593	1762
SARS-CoV-2-Conserved-Structured-72_Interval-17205-17324_Motif_1	1.6860455	UAUUUGCCUAUAGAUA	0.382874428	0.221052654	0.227084279	16	-0.271141388	1763
hsa-mir-606	1.685947667	GUUUUACUAUGAUGAGGUGUGCCAUCCACCCCAUCAUAGUAAAC	0.306515107	0.17696658	0.181805825	44	-0.271314767	1764
hsa-mir-548w	1.685532	GCCUUUCAACAUAAUGGC	0.183817123	0.106126865	0.109055849	18	-0.272051407	1765
DMSMaPseq_invitro_SARS-CoV-2_Motif_396+SHAPE_invitro_SARS-CoV-2_Motif_407	1.684238	UGCACUUGACCCUCUCUCAGAAACAAAGUGUA	0.363828927	0.210056729	0.216019902	32	-0.27434462	1766
SHAPE_invivo_SARS-CoV-2_Motif_257	1.6841545	UAGCUGGUUUUGCUA	0.898658961	0.518840993	0.533596508	15	-0.274492598	1767
hsa-mir-566	1.6838795	CAACUACUCAGGAGGCUG	0.101615009	0.058667453	0.060345773	18	-0.27497995	1768
hsa-mir-4676	1.683725667	AGUGAGUUGAUUACUUCUCACU	0.212187914	0.122506749	0.126022854	22	-0.275252571	1769
Selectedmotif_10164-10260_Multi_1_ComplexLevel_1+SHAPE_invivo_SARS-CoV-2_Multi_26_ComplexLevel_1+SHAPE_invitro_SARS-CoV-2_Multi_31_ComplexLevel_1	1.6836438	CUGUCCAAGACAUGUGAUCUGCACCUCUGAAGACAUGCUUAACCCUAAUUAUGAAGAUUUACUCAUUCGUAAGUCUAAUCAUAAUUUCUUGGUACAG	0.046233971	0.026693196	0.027460661	97	-0.275397655	1770
hsa-mir-329-2	1.68286	UGUUUCUUUAUUGAGGACGAAACA	0.44034088	0.254230926	0.261662218	24	-0.276786696	1771
hsa-mir-3183	1.682036833	CGGAGCAGUCACGUUGACGGAAUCCUCCG	0.0837077	0.048328663	0.049765676	29	-0.278245503	1772
hsa-mir-518a-2	1.681186667	UUUCUGUUGUCUAAAAGAAGAGAAA	0.141824191	0.081882235	0.084359574	25	-0.279752159	1773
hsa-mir-4679-1	1.680605	UGCUUUGUUAGAAACAAAAAGCA	0.663761532	0.383222899	0.394953919	23	-0.280782982	1774
hsa-mir-1302-5	1.680524	CCAUGUAAUCUUUGG	0.113782233	0.065692203	0.067706402	15	-0.28092653	1775
SARS-CoV-2-Conserved-Structured-64_Interval-5011-5130_Multi_1_ComplexLevel_1	1.680499033	UGUGGACAUGUCAAUGACAUAUGGACAACAGUUUGGUCCAACUUAUUUGGAUGGAGCUGAUGUUACUAAAAUAAAACCUCAUAAUUCACA	0.126100886	0.07280438	0.075037761	90	-0.280970775	1776
hsa-mir-4436b-2_4436b-1	1.680271667	CCUGCCCAAAUGGUGGAGCAGAUUCGAGGGGCAGG	0.236433601	0.136505003	0.140711532	35	-0.281373712	1777
SHAPE_invivo_SARS-CoV-2_Motif_383	1.6796274	UCAUAACAGAUGCGCAAACAGGUUCAUCUAAGUGUGUGUGUUCUGUUAUUGA	0.218040755	0.125885889	0.129814955	52	-0.282515474	1778
IAV_invivo_PB2_1_Motif_17+IAV_invivo_PB2_1_Motif_17	1.679542	GGGAGAGACGAACAGUCGAUUGCC	0.178392348	0.10299487	0.106214877	24	-0.282666819	1779
DMSMaPseq_invitro_SARS-CoV-2_Motif_532+SHAPE_invivo_SARS-CoV-2_Motif_567+SHAPE_invitro_SARS-CoV-2_Motif_542	1.679286	CAUGAGCAGUGCUGACUCAACUCAGGCCUAAACUCAUG	0.048454772	0.027975375	0.028854389	38	-0.2831205	1780
SARS-CoV-2-Conserved-Structured-69_Interval-25815-25934_Motif_1+DMSMaPseq_invitro_SARS-CoV-2_Motif_463+SHAPE_invivo_SARS-CoV-2_Motif_485	1.678957	AUGCCAACUAUUUUCUUUGCUGGCAU	0.10104543	0.058338606	0.060183453	26	-0.28370355	1781
hsa-mir-6742	1.678535333	AGCUGUUGGCCAUGGCGACAACACCU	0.17125123	0.098871944	0.102024203	26	-0.284450823	1782
DMSMaPseq_invitro_SARS-CoV-2_Multi_54_ComplexLevel_1	1.678270833	GUGCGUAUAAAGAUUGUACAAAUGUUAAGUGACACACUUAAAAAUCUCUCUGACAGAGUCGUAUUUGUCUUAUGGGCAC	0.373623439	0.215711593	0.222624043	79	-0.284919567	1783
hsa-mir-5089	1.6774455	GCAUCCUUGGAAUCUGCACUCAAGGGAUGC	0.17736124	0.10239956	0.105732937	30	-0.286382213	1784
hsa-mir-1244-1_1244-4_1244-2_1244-3	1.676917167	UUGUGUAUGUACUUAGCUGUACUAUA	0.198042862	0.1143401	0.118099371	26	-0.28731852	1785
hsa-mir-4535	1.6768811	UCACAGUUGGUUUCUGACACGUGG	0.245032703	0.141469697	0.146124077	24	-0.287382437	1786
hsa-mir-4292	1.676351	GAGGCCAGAGGUGCCC	0.232412306	0.134183307	0.138641791	16	-0.288321874	1787
hsa-mir-3927	1.676105667	CCUGUCCUAUGACAAACAUGGCAGG	0.124731738	0.072013903	0.074417586	25	-0.288756651	1788
hsa-mir-1279	1.675892667	UUCUAAUGCCAAGAA	0.108355164	0.062558883	0.064655193	15	-0.289134127	1789
SARS-CoV-2-Conserved-Structured-46_Interval-1238-1357_Motif_2	1.67559	GCCACUUGCGAAUUUUGUGGC	0.366857195	0.2118051	0.218942101	21	-0.28967051	1790
Selectedmotif_7850-7888_Motif_1+SHAPE_invitro_SARS-CoV-2_Motif_155	1.674822667	CUAAUAACACUAAAGGUUCAUUGCCUAUUAAUGUUAUAG	0.29035948	0.167639124	0.173367298	39	-0.29103037	1791
DMSMaPseq_invitro_SARS-CoV-2_Motif_160	1.674607667	CAUGCUGAUUUUGACACAUGGUUUAGCCAGCGUG	0.206431586	0.119183332	0.123271612	34	-0.29141139	1792
hsa-mir-513a-2_513a-1	1.674314333	UCAUUUAUGUGAACUAAAAUAUAAAUUU	0.271587383	0.156801049	0.162208122	28	-0.291931232	1793
hsa-mir-1295b	1.673672833	UAAUCACAGGCCACAUUUCUGAAUA	0.079590683	0.045951702	0.047554505	25	-0.293068091	1794
hsa-mir-3121	1.673485	UUUAAGACACCCUGUACCUUAAA	0.041223201	0.023800226	0.024633146	23	-0.293400968	1795
hsa-mir-380	1.673263	CAUGCGCUAUCUCUGUGUCGUAUG	0.439327312	0.253645742	0.262557238	24	-0.293794394	1796
hsa-mir-1255b-2	1.672889667	GGUUUGCGCCUCAAGAAACC	0.176500243	0.101902463	0.105506207	20	-0.294456011	1797
Selectedmotif_8143-8220_Motif_1+DMSMaPseq_invitro_SARS-CoV-2_Motif_149+SHAPE_invivo_SARS-CoV-2_Motif_165+SHAPE_invitro_SARS-CoV-2_Motif_160	1.672773267	GACAAUGUCUUAUCUACUUUUAUUUCAGCAGCUCGGCAAGGGUUUGUUGAUUCAGAUGUAGAAACUAAAGAUGUUGUU	0.180576734	0.104256026	0.107950514	78	-0.294662294	1798
hsa-mir-633	1.671285667	UUAACCUAAAAUGAGAAGGCUAA	0.178580986	0.10310378	0.106852461	23	-0.297298602	1799
DMSMaPseq_invitro_SARS-CoV-2_Motif_171	1.6709875	AUAUGUUUACACCACUAAUUCAACCUAUUGGUGCUUUGGACAUAU	0.2722585	0.157188518	0.162932697	45	-0.29782701	1800
hsa-mir-1253	1.670781	UGCAGAUGUGGACUGCUAAAUGCA	0.225477997	0.130179782	0.134953651	24	-0.298192967	1801
Selectedmotif_3461-3615_Motif_1+SHAPE_invitro_SARS-CoV-2_Motif_64	1.670180667	GCAGGAGCCUUAAAUAAGGCUACUAACAAUGC	0.411283855	0.237454844	0.246251117	32	-0.299256871	1802
SHAPE_invitro_SARS-CoV-2_Motif_51	1.669570667	CCUUCACACUCAAAGGCGGUGCACCAACAAAGGUUACUUUUGGUGAUGACACUGUGAUAGAAGUGCAAGG	0.120373727	0.069497804	0.072098612	70	-0.300337906	1803
hsa-mir-8074	1.669489667	AUGGGAGCCCAGAGACGUCCUAU	0.13717018	0.07919524	0.08216294	23	-0.300481453	1804
hsa-mir-942	1.668724333	UGUGUGUACUCACAGCCCCUCACACA	0.1724531	0.099565844	0.103344271	26	-0.301837768	1805
hsa-mir-3923	1.668590667	AGCUUCUUUAUAAGAAGAGGAAACU	0.114183989	0.065924157	0.068431396	25	-0.302074651	1806
DMSMaPseq_invitro_SARS-CoV-2_Multi_49_ComplexLevel_1	1.667594833	UACAUGUGUUGGUAGCGAUAAUGUUACUGACUUUAAUGCAAUUGCAACAUGUG	0.385558775	0.222602462	0.231206506	53	-0.303839456	1807
mismatch-UG	1.667248	GCGCUGCCAGAAACUGGCGGCGC	0.659759888	0.380912549	0.395717906	23	-0.30445411	1808
SHAPE_invivo_SARS-CoV-2_Motif_539+SHAPE_invitro_SARS-CoV-2_Motif_517	1.667073667	UGGGGCGCGAUCAAAACAACGUCGGCCCCA	0.156871837	0.090569997	0.094100123	30	-0.304763062	1809
hsa-mir-190b	1.6669995	GGUUGUUUAAUUAGGAACCAACU	0.09180019	0.053000864	0.055069117	23	-0.304894499	1810
DMSMaPseq_invitro_SARS-CoV-2_Motif_506+SHAPE_invitro_SARS-CoV-2_Motif_515	1.666979667	GUUCGUGUUGUUUUAGAUUUCAUCUAAACGAAC	0.430437054	0.248512949	0.25821374	33	-0.304929647	1811
hsa-mir-579	1.666478	GACGAUUUGAAUUAAUAAAUUC	0.473419328	0.273328776	0.284083755	22	-0.305818696	1812
hsa-mir-492	1.666369333	UCUUGGUGCCACCAUUGAGAACGCCAGGA	0.094934061	0.054810206	0.0569706	29	-0.306011273	1813
IAV_invivo_M1_M2_7_Motif_16+IAV_invivo_M1_M2_7_Motif_16	1.666222	GGAGGGCCUUCUACGGAAGGAGUGCC	0.187191978	0.108075339	0.112345161	26	-0.306272376	1814
hsa-mir-128-1	1.6661719	CUGAGAGGUUUACAUUUCUC	0.358677957	0.207082815	0.215270679	20	-0.306361163	1815
hsa-mir-4711	1.666081833	CAUGAGCCCUUUGGAAAGGUCUCGUG	0.14800416	0.085450242	0.088833668	26	-0.306520778	1816
DMSMaPseq_invitro_SARS-CoV-2_Motif_146	1.664241833	UCUCUCUCAUUUUGUUAACUUAGACAACCUGAGAGCUAAUAACACUAAAGGUUCAUUGCCUAUUAAUGUUAUAGUUUUUGAUGGUAAAUCAAAAUGUGAAGA	0.290104311	0.167491802	0.174316199	102	-0.309781605	1817
SHAPE_invitro_SARS-CoV-2_Motif_16	1.663559667	GAUAACAACUUC	0.254073892	0.14668963	0.152729053	12	-0.310990534	1818
hsa-mir-379	1.6632795	CGUAGGCGUUAUGAUUUCUGACCUAUG	0.290214088	0.167555182	0.174483054	27	-0.311487042	1819
hsa-mir-2117	1.662453	AACAGCAGGAUUGGCUGUAGCUGUU	0.18913713	0.109198373	0.113769911	25	-0.312951756	1820
MG-aptamer	1.66051	GGAUCCCGACUGGCGAGAGCCAGGUAACGAAUGGAUCC	0.223498017	0.12903664	0.134596008	38	-0.316395119	1821
SARS-CoV-2-Conserved-Structured-14_Interval-16445-16564_Motif_1	1.6598555	UGUAAAUCACAUAAACCACCCAUUAGUUUUCCAUUGUGUGCUAAUGGACAAGUUUUUGGUUUAUA	0.380285866	0.219558147	0.229107814	65	-0.317555017	1822
hsa-mir-3179-4_3179-1_3179-3_3179-2	1.659703667	UUCUGCUGUGCCUUACAGCAGUAGAA	0.420133565	0.242564227	0.253137698	26	-0.317824094	1823
hsa-mir-6502	1.659464667	UUGACCAAUCAUCUUAUUGACUAGA	0.204234403	0.117914788	0.123072463	25	-0.318247647	1824
hsa-mir-548au	1.659389333	GCGGUUUUUGCUAUUGGUUUUAAUGGC	0.116239856	0.067111112	0.070049779	27	-0.318381152	1825
hsa-mir-3185	1.658584167	GCGGGAGCCAGGCCGC	0.204440705	0.118033896	0.123262183	16	-0.31980806	1826
DMSMaPseq_invitro_SARS-CoV-2_Motif_447	1.658417	UGAAUUAGACUCAUUCA	0.203081449	0.117249129	0.122454997	17	-0.320104311	1827
hsa-mir-4295	1.658384667	CCUUGCCUGUGGCAAGACCACUUCGGUUCAAGG	0.227571943	0.131388723	0.137225065	33	-0.320161611	1828
hsa-mir-3130-1	1.658086333	CAGCCUGUUGUCAAGGCUG	0.044138705	0.025483493	0.026620269	19	-0.320690315	1829
hsa-mir-5581	1.657948233	GGAGACCCUAUACAUACCUGUUUCC	0.5119314	0.295563732	0.308774056	25	-0.320935054	1830
SHAPE_invivo_SARS-CoV-2_Motif_405+SHAPE_invitro_SARS-CoV-2_Motif_393	1.657847333	UCCUCAGUUUUACAUUCAACUCAGGA	0.159913822	0.092326288	0.096458714	26	-0.321113868	1831
hsa-mir-208b	1.6569355	UUAUGUUUCUGAUCCGAAUAUAA	0.283538407	0.163700976	0.171122175	23	-0.322729809	1832
hsa-mir-3663	1.656874	CUCGGGUGGAUAAGUCUGAUCUGAG	0.067897243	0.039200492	0.040979123	25	-0.322838798	1833
hsa-mir-3674	1.656675667	GGCCGUUUGAGAUGUCC	0.208181093	0.12019341	0.125661949	17	-0.323190282	1834
hsa-mir-4712	1.655930333	CAUUUCCUUCAUGAUUAGGAAUACUACUUUGAAAUG	0.012463653	0.007195894	0.007526677	36	-0.324511154	1835
hsa-mir-585	1.655586	CCCAGAGAAAGCCUGAACGUUGGG	0.083237166	0.048057	0.050276558	24	-0.325121378	1836
hsa-mir-23b	1.6555094	UGAUUUGUGACUUAAGAUUAAAAUCA	0.186751494	0.107821025	0.112806061	26	-0.325257127	1837
DMSMaPseq_invitro_SARS-CoV-2_Motif_31	1.655368	AACCAUACAGGUGUUGUUGGAGAAGGUU	0.049953264	0.02884053	0.030176531	28	-0.325507715	1838
DMSMaPseq_invitro_SARS-CoV-2_Motif_381	1.655295833	ACACUAAUUCUUUCACACGUGGUGU	0.250766154	0.144779907	0.151493255	25	-0.325635608	1839
hsa-mir-6078	1.655176333	GUGGACAGAGGCAAAACUCUAACUUC	0.264253905	0.152567063	0.159653023	26	-0.325847384	1840
hsa-mir-1276	1.654994	GACACCUGGAUUCAGAGAACAUGUC	0.11327577	0.065399796	0.068444822	25	-0.326170513	1841
SHAPE_invitro_SARS-CoV-2_Motif_328	1.654012333	GGGCUCAGAAUAUGACUAUGUCAUAUUCACUCAAACCACUGAAACAGCUC	0.237791065	0.137288735	0.143766198	50	-0.327910212	1842
hsa-mir-3618	1.65385	GGCAGUGGUUCUAAAAGCUGUC	0.207398513	0.119741587	0.12540346	22	-0.328197898	1843
DMSMaPseq_invitro_SARS-CoV-2_Motif_298	1.653492333	UUGCAGCAGAAACGCUCAA	0.355792995	0.205417182	0.215176683	19	-0.328831751	1844
hsa-mir-5011	1.6523068	GCACUCUGUAGUUUGGGUACACAGUGC	0.130697257	0.075458097	0.079099872	27	-0.33093274	1845
hsa-mir-4692	1.651641	CUGGGUGGGACACUCAG	0.151654887	0.08755799	0.091820733	17	-0.332112663	1846
DMSMaPseq_invitro_SARS-CoV-2_Multi_84_ComplexLevel_1	1.650830533	UUAAUUGAAUUGUGCGUGGAUGAGGCUGGUUCUAAAUCACCCAUUCAGUACAUCGAUAUCGGUAAUUAUACAGUUUCCUGUUUACCUUUUACAAUUAA	0.50274209	0.290258281	0.304538885	98	-0.333548963	1847
DMSMaPseq_invitro_SARS-CoV-2_Motif_152	1.648859	UUGACUGUAGUGCGCGUCAUAUUAAUGCGCAGGUAGCAA	0.083674156	0.048309296	0.050746702	39	-0.337042893	1848
hsa-mir-5589	1.648761	UGCAGUGAGCAACCUACACAACUGCA	0.193997689	0.112004618	0.117662711	26	-0.337216567	1849
hsa-mir-4641	1.648545667	GGCAUCAGAGGACAGCCGCCUGGUGCC	0.293443104	0.169419455	0.178001198	27	-0.337598179	1850
U1snRNP:5ss-14	1.648412667	CAGGUUUGUGAGAUACUUACCUG	0.124560899	0.071915268	0.075564148	23	-0.33783388	1851
hsa-mir-3150b	1.6483505	CCCAGCCUUGGCGUUCAGGUGCUGAG	0.086481233	0.049929963	0.052465318	26	-0.337944051	1852
hsa-mir-1264	1.6479885	UUUGUUGAAAGAAUAAAUAAACCAACAAG	0.149395766	0.086253686	0.090653403	29	-0.338585583	1853
DMSMaPseq_invitro_SARS-CoV-2_Motif_392+SHAPE_invivo_SARS-CoV-2_Motif_419+SHAPE_invitro_SARS-CoV-2_Motif_404	1.647774667	AUCACUAGGUUUCAAACUUUACUUGCUUUACAUAGAAGUUAUUUGACUCCUGGUGAU	0.132578982	0.076544511	0.080459413	57	-0.338964536	1854
SHAPE_invivo_SARS-CoV-2_Motif_261	1.647297667	UAGAAUAGACGGUGACAUGGUACCACAUAUAUCACGUCAACGUCUUACUA	0.18882599	0.109018736	0.114627729	50	-0.33980987	1855
hsa-mir-92a-1	1.646829667	AAUGCUGUGUUUCUGUAUGGUAUU	0.2200733	0.127059379	0.133634525	24	-0.340639255	1856
hsa-mir-185	1.646228333	UCCUGAUGGUCCCCUCCCCAGGG	0.149383601	0.086246662	0.090742941	23	-0.341704931	1857
SHAPE_invitro_SARS-CoV-2_Motif_398	1.646163	UCCAUUUUUGGGUGUUUAUUACCACAAAAACAACAAAAGUUGGA	0.055469896	0.032025559	0.033696479	44	-0.341820714	1858
SHAPE_invitro_SARS-CoV-2_Motif_318	1.6460575	CCUGCACCACGCACAUUGCUAACUAAGG	0.102499915	0.059178354	0.062269948	28	-0.34200768	1859
hsa-mir-16-1	1.645716	UUGGCGUUAAGAUUCUAAAAUUAUCUCCAG	0.094128913	0.054345353	0.057196328	30	-0.342612883	1860
hsa-mir-4788	1.645439867	AGGCAUUAGGAUCCUUAUUCUUGCCU	0.171975967	0.099290371	0.104516714	26	-0.343102243	1861
DMSMaPseq_invitro_SARS-CoV-2_Motif_467+SHAPE_invivo_SARS-CoV-2_Motif_489+SHAPE_invitro_SARS-CoV-2_Motif_472	1.644928833	UCUGGAGUAAAAGACUGUGUUGUAUUACACAGUUACUUCACUUCAGA	0.362250595	0.209145478	0.220222655	47	-0.344007891	1862
SARS-CoV-2-Conserved-Structured-53_Interval-11050-11169_Motif_1	1.6449215	CAGAGUACUCAAUGGUCUUUG	0.159312107	0.091978888	0.096850888	21	-0.344020887	1863
DMSMaPseq_invitro_SARS-CoV-2_Motif_54+SHAPE_invivo_SARS-CoV-2_Motif_60+SHAPE_invitro_SARS-CoV-2_Motif_55	1.644787333	CUUCACAUAUGUAUUGUUCUUUUUACCCUCCAGAUGAGGAUGAAGAAGAAGGUGAUUGUGAAG	0.220544625	0.127331499	0.134087016	63	-0.344258655	1864
IAV_invivo_PB1_2_Motif_20+IAV_invivo_PB1_2_Motif_20	1.644465167	GCCCUGGAAUGAUGAUGGGC	0.280590669	0.161999098	0.170627311	20	-0.344829596	1865
SHAPE_invitro_SARS-CoV-2_Motif_447	1.644296333	GUUGAUUUUUGUGGAAAGGGCUAUCAUCUUAUGUCCUUCCCUCAGUCAGC	0.029048555	0.016771191	0.017666253	50	-0.3451288	1866
hsa-mir-3119-2	1.644114667	UGGCAAAGACAUAGAUUGUUUAGCUACCCCUUUGCCA	0.30309234	0.174990444	0.184349879	37	-0.345450748	1867
hsa-mir-4429	1.643750167	GGCGACUGGUGUCUAAUUUGUUUGUC	0.173624364	0.100242073	0.105626979	26	-0.346096711	1868
SARS-CoV-2-Conserved-Structured-12_Interval-26215-26334_Motif_2+DMSMaPseq_invitro_SARS-CoV-2_Motif_472+SHAPE_invivo_SARS-CoV-2_Motif_495	1.6425395	GGAAGAGACAGGUACGUUAAUAGUUAAUAGCGUACUUCUUUUUC	0.368959149	0.213018664	0.224627261	44	-0.348242241	1869
hsa-mir-4256	1.641487967	AGGUCUCCUGGCAU	0.277094925	0.15998083	0.168807162	14	-0.350105757	1870
DMSMaPseq_invitro_SARS-CoV-2_Motif_206+SHAPE_invivo_SARS-CoV-2_Motif_224+SHAPE_invitro_SARS-CoV-2_Motif_214	1.6412785	AGGCUAUUUUUGUACUUGUUACUUUGGCCU	0.145781648	0.084167073	0.088822005	30	-0.350476971	1871
hsa-mir-559	1.640994	AAAAUUACUUUUGGUAAAUACAGUUUU	0.378531464	0.218545242	0.230672058	27	-0.350981159	1872
hsa-mir-6744	1.64068	GCCUCCUGGAUCUCUAGGUCUCAGGGC	0.018716886	0.010806199	0.011408005	27	-0.351537626	1873
hsa-mir-6510	1.639585833	GGAGUCCUCUAGACACC	0.056111435	0.032395952	0.034222932	17	-0.353476696	1874
hsa-mir-4694	1.639422533	UUUGCCUCUCUCAGAAAAUAGAGUCAAA	0.288523059	0.166578866	0.175990664	28	-0.353766095	1875
hsa-mir-4433b	1.638057	CCUGUUUGAAUAUUUCACCAGAAACAGG	0.427050835	0.246557915	0.260705723	28	-0.356186078	1876
SARS-CoV-2-Conserved-Structured-84_Interval-29118-29237_Motif_2+SARS-CoV-2-Conserved-Structured-48_Interval-29078-29197_Motif_4+DMSMaPseq_invitro_SARS-CoV-2_Motif_523	1.637429667	GCAAAUUGCACAAUUUGC	0.847816197	0.48948691	0.517772589	18	-0.357297831	1877
hsa-mir-1283-2	1.637363	UUCUGUUGUCUGAAAGAAAAGAA	0.199265966	0.115046259	0.121699321	23	-0.357415977	1878
hsa-mir-4456	1.637306333	UUUUCUGGGA	0.351693177	0.203050151	0.214799864	10	-0.357516401	1879
hsa-mir-4460	1.6372525	CCUUCUCCUCUUUGCAGUGAUAAAGGAGG	0.247093504	0.142659501	0.150919607	29	-0.357611804	1880
hsa-mir-6863	1.637195833	UUAAUGAGGCCAUAGA	0.162410455	0.09376772	0.099200384	16	-0.357712228	1881
hsa-mir-4660	1.636307333	GGAGAAGACUUUUCCUUUCCUCC	0.044305755	0.025579939	0.027076671	23	-0.359286818	1882
DMSMaPseq_invitro_SARS-CoV-2_Motif_474	1.636290667	UUAACGUGAGUCUUGUAAAACCUUCUUUUUACGUUUACUCUCGUGUUAA	0.166371027	0.096054357	0.101675717	49	-0.359316354	1883
hsa-mir-493	1.636207333	UUCAUUCAUUCGUUUGCACAUUCGGUGAA	0.3065838	0.17700624	0.187374665	29	-0.359464037	1884
hsa-mir-4251	1.635857167	AGUGGCCAAUUCCU	0.114019019	0.065828912	0.069699862	14	-0.360084598	1885
bulge-UUC	1.634462667	GCGCUGCCAGAAACUGGCUUCAGCGC	0.172555268	0.099624831	0.105573086	26	-0.362555916	1886
hsa-mir-6861	1.634304	UCCAGGGCUCCUGACACCUGGA	0.196887193	0.113672874	0.120471585	22	-0.362837103	1887
hsa-mir-3974	1.633721	AUGCACCCAUAUUUUAAUAUCAAACUAUGACAAAUU	0.275542527	0.159084552	0.168659476	36	-0.363870289	1888
hsa-mir-934	1.6336905	CUGGUAGUAUAAAACCCAG	0.300949667	0.173753371	0.184214615	19	-0.363924341	1889
hsa-mir-8085	1.633571	AGGCAUGGGUGGCU	0.193169158	0.111526266	0.118249625	14	-0.364136117	1890
SARS-CoV-2-Conserved-Structured-72_Interval-17205-17324_Motif_2+Selectedmotif_17020-17331_Motif_4+DMSMaPseq_invitro_SARS-CoV-2_Motif_307+SHAPE_invitro_SARS-CoV-2_Motif_313	1.633248333	AUACCUGCACGUGCUCGUGUAGAGUGU	0.390351645	0.225369627	0.239003241	27	-0.364707944	1891
Selectedmotif_2458-2527_Multi_1_ComplexLevel_1+DMSMaPseq_invitro_SARS-CoV-2_Multi_9_ComplexLevel_1+SHAPE_invivo_SARS-CoV-2_Multi_6_ComplexLevel_1+SHAPE_invitro_SARS-CoV-2_Multi_9_ComplexLevel_1	1.632704333	CCUCUAAAAGCCCCAAAAGAAAUUAUCUUCUUAGAGGGAGAAACACUUCCCACAGAAGUGUUAACAGAGG	0.219442247	0.12669504	0.134404155	70	-0.365672014	1892
SARS-CoV-2-Conserved-Structured-23_Interval-2158-2277_Motif_3+SHAPE_invivo_SARS-CoV-2_Motif_43	1.632327333	UGUGCUUGUGAAAUUGUCGGUGGACAAAUUGUCACCUGUGCA	0.224034006	0.129346094	0.137248211	42	-0.36634013	1893
hsa-mir-5587	1.632208333	GGACUCAGCCCUGUGCUGAGCCC	0.380001766	0.219394122	0.232814499	23	-0.36655102	1894
hsa-mir-617	1.631958	UGGCCAUUUCCUACCA	0.209991129	0.121238435	0.128674346	16	-0.366994658	1895
hsa-mir-3611	1.631933333	ACAAUUAUGAAAGAAAAGAAAUUGU	0.24157308	0.139472283	0.148028768	25	-0.367038372	1896
hsa-mir-5706	1.631821167	AGCUUCUACGUCAUUCAGCACUUGCU	0.296318815	0.171079747	0.181587799	26	-0.367237153	1897
DMSMaPseq_invitro_SARS-CoV-2_Motif_214	1.631220667	GUGGCUAAAUCUGAAUUUGACCGUGAUGCAGCCAU	0.218094376	0.125916847	0.133700106	35	-0.368301352	1898
SHAPE_invivo_SARS-CoV-2_Motif_57	1.631048667	UCUGCCUAUACAGUUGAACUCGGUACAGAAGUAAAUGAGUUCGCCUGUGUUGUGGCAGA	0.109265096	0.063084233	0.066990702	59	-0.368606169	1899
SARS-CoV-2-Conserved-Structured-93_Interval-5691-5810_Motif_3	1.630735	AUAUAACUUCUAAAGAAACUUUGUAU	0.436708559	0.252133804	0.267798605	26	-0.369162045	1900
SARS-CoV-2-Conserved-Structured-91_Interval-4971-5090_Multi_1_ComplexLevel_1	1.629356667	AACAUUAACCUCCACACGCAAGUUGUGGACAUGUCAAUGACAUAUGGACAACAGUUUGGUCCAACUUAUUUGGAUGGAGCUGAUGUU	0.261497595	0.150975707	0.160491316	87	-0.371604712	1901
hsa-mir-3922	1.629278333	CAGAGGUCCCACAGCAGGGCUGGAAAGCACACCUGUGGGACUUCUG	0.321759368	0.185767858	0.19748582	46	-0.371743534	1902
hsa-mir-525	1.629268333	UUUCUCUUAUGUGAAAAAAAAGAAG	0.200249583	0.115614151	0.122907675	25	-0.371761256	1903
hsa-mir-196a-2	1.628532167	GUUGGGAUUGAGUUUUGAACUCGGC	0.215461455	0.124396729	0.132304083	25	-0.373065882	1904
IAV_invivo_PA_3_Motif_10+IAV_invivo_PA_3_Motif_10	1.6284315	GGGCAAGCUGUCUCAAAUGUCC	0.11474045	0.06624543	0.070460716	22	-0.373244282	1905
IAV_invivo_PA_3_Motif_26+IAV_invivo_PA_3_Motif_26	1.628402333	CCCAUUGGAGAGUCCCCCAAAGGAGUGGAGGAAAGUUCCAUUGGG	0.112331599	0.064854679	0.068982706	45	-0.373295971	1906
hsa-mir-1321	1.627987	CCUGUUUUACAAAUAAGGAAAUAAACUCAGG	0.180134446	0.104000671	0.110648578	31	-0.37403202	1907
hsa-mir-214	1.627585667	CUGUGCAGAACAUCCGCUCACCUGUACAG	0.538439982	0.310868468	0.330821285	29	-0.374743259	1908
DMSMaPseq_invitro_SARS-CoV-2_Motif_438	1.626918167	AGAGCUGCAGAAAUCAGAGCUUCUGCUAAUCU	0.113014783	0.065249116	0.069465561	32	-0.375926195	1909
SARS-CoV-2-Conserved-Structured-42_Interval-25935-26054_Motif_2	1.625716	CUGAAAAAUGGGAAUCUGGAGUAAAAGACUGUGUUGUAUUACACAGUUACUUCACUUCAGACUAUUACCAG	0.341621422	0.19723522	0.210135978	71	-0.378056662	1910
hsa-mir-1200	1.625543667	CCUCAAUCACUUGCCAGAGAGAUUGG	0.181873434	0.105004676	0.111884681	26	-0.378362069	1911
hsa-mir-224	1.625541333	CGUUUAGUAGAUGAUUGUGCAUUGUUUCAAAAUG	0.316502142	0.182732597	0.194705687	34	-0.378366204	1912
IAV_invivo_PB2_1_Motif_3+IAV_invivo_PB2_1_Motif_3	1.624726333	GGAGAAGAACCC	0.206611573	0.119287247	0.127167	12	-0.379810538	1913
DMSMaPseq_invitro_SARS-CoV-2_Motif_287+SHAPE_invivo_SARS-CoV-2_Motif_301+SHAPE_invitro_SARS-CoV-2_Motif_290	1.624354333	UAAAGAACUUUAAGUCAGUUCUUUA	0.462193336	0.266847447	0.284539725	25	-0.380469792	1914
hsa-mir-7975	1.623906333	AGGACAGGGGAUUUAUCUCCCAAGGGAGGUCCCCUGAU	0.215092554	0.124183744	0.132453793	38	-0.381263733	1915
SHAPE_invivo_SARS-CoV-2_Motif_472	1.623377333	UCAAAAAGAAAUUGA	0.199828945	0.115371295	0.123094576	15	-0.382201221	1916
hsa-mir-372	1.623373333	UAUUCUGAUGUCCAAGUGGAAA	0.192835256	0.111333487	0.118786759	22	-0.38220831	1917
hsa-mir-4425	1.623077833	AACAGCUUUGCGAAGUGUUGUU	0.084688537	0.04889495	0.052177742	22	-0.382731991	1918
hsa-mir-4445	1.622675	CGUGCAAGUUUAAGUUUUUGCACG	0.282027186	0.162828472	0.173803865	24	-0.383445888	1919
hsa-mir-548e	1.622672667	UUUUGCUAUUACUUUUAAAGGCAAAA	0.528849633	0.305331478	0.325912702	26	-0.383450023	1920
hsa-mir-4274	1.622194067	GCCGGGGCCUGGCGCUCCUCUACCUUGUCAGGUGACCCAGC	0.103540996	0.059779422	0.063827749	41	-0.384298193	1921
hsa-mir-5188	1.6220205	GAUUAUUGUAAGCAGGAUCCAUUCAAUAAUC	0.091782416	0.052990602	0.056585238	31	-0.384605786	1922
hsa-mir-10b	1.621921667	UUGUGUGGUAUCCGUAUAGUCACAG	0.28864324	0.166648253	0.177963737	25	-0.384780937	1923
hsa-mir-6820	1.621890567	GUCACCAGCCCUCAUGUACUUGUGAC	0.160366204	0.092587471	0.098876094	26	-0.384836052	1924
hsa-mir-6844	1.621679667	AGAAAUCAAGCUAUUUGCUAAAAGUUCU	0.525730865	0.303530856	0.324189096	28	-0.385209807	1925
hsa-mir-7641-1	1.620767	AAGCAGGGUUGGGCCUGGUU	0.087612612	0.050583165	0.054056266	20	-0.386827225	1926
hsa-mir-4444-1_4444-2	1.620394667	CGGUCCCAUAUUGAACUCG	0.095812274	0.055317242	0.059128974	19	-0.38748707	1927
hsa-mir-4719	1.619170167	GUGAUUACAUUAAAACUUAAAAUUUCAC	0.079621429	0.045969453	0.049174219	28	-0.389657115	1928
hsa-mir-2277	1.618397	GCCAGUCAGCGCUCACAUUAAGGCUGAC	0.058943737	0.034031182	0.036421061	28	-0.391027312	1929
hsa-mir-577	1.618329167	CCUGAUGAAUCUGAGGCCAGG	0.321079957	0.185375599	0.198402132	21	-0.391147526	1930
DMSMaPseq_invitro_SARS-CoV-2_Motif_179+SHAPE_invitro_SARS-CoV-2_Motif_188	1.618266667	AUAAAGAAAUGUAUCUAAAGUUGCGUAGUGAUGUGCUAUUACCUCUUACGCAAUAUAAUAGAUACUUAGCUCUUUAU	0.151680389	0.087572713	0.093730157	77	-0.391258288	1931
SHAPE_invivo_SARS-CoV-2_Motif_557	1.618257333	GGCCGCAAAUUGCACAAUUUGCCCCC	0.374433647	0.216179367	0.231380782	26	-0.391274828	1932
IAV_invivo_HA_4_Motif_18+IAV_invivo_HA_4_Motif_18	1.618083667	GGGACUUAUGAUUAUCCC	0.229129059	0.132287724	0.141605199	18	-0.391582598	1933
hsa-mir-652	1.618027333	CAUUCACAUAGACUAUAAUUGAAUG	0.067892474	0.039197738	0.041960029	25	-0.391682432	1934
hsa-mir-634	1.617411167	GGUGUCAUGCCCCAAGAUAACC	0.104869283	0.060546309	0.064837739	22	-0.392774395	1935
hsa-mir-4457	1.617147167	GUGAGUUAGAAAAGCUCAAUUCAC	0.089055312	0.051416108	0.055069393	24	-0.393242253	1936
hsa-mir-92a-2	1.6166568	AUUACUUGUGUUCUAUAUAAAGUAUU	0.206120269	0.119003593	0.127497851	26	-0.394111276	1937
hsa-mir-629	1.616348333	GAACUUUUACGGUGAACCAGGAGGUUC	0.619563573	0.357705196	0.383310676	27	-0.394657937	1938
hsa-mir-3146	1.616229667	UAUAACUUGAAGAAUUCAAAUAGUCAUG	0.142780262	0.082434223	0.088341567	28	-0.394868237	1939
hsa-mir-520e	1.615869	GUUUCUGUUGUCUGAAAGGAAAGAAAG	0.1234382	0.071267078	0.076391217	27	-0.395507406	1940
SARS-CoV-2-Conserved-Structured-87_Interval-14046-14165_Motif_2+Selectedmotif_14055-14160_Motif_2+DMSMaPseq_invitro_SARS-CoV-2_Motif_254+SHAPE_invivo_SARS-CoV-2_Motif_267+SHAPE_invitro_SARS-CoV-2_Motif_257	1.61581	CCACGCCAGGUAGUGG	0.166351256	0.096042943	0.102952238	16	-0.395611965	1941
hsa-mir-105-2	1.615724667	CUGUGGUGGCUGCUUAUGCACCACGG	0.282212075	0.162935218	0.174665945	26	-0.395763192	1942
DMSMaPseq_invitro_SARS-CoV-2_Motif_339	1.615607333	AGCCUUGUAGUGACAAAGCU	0.094713765	0.054683018	0.058624248	20	-0.395971129	1943
hsa-mir-3662	1.615432	UCUCAAUCCAUUCAUAUUGAAA	0.296360988	0.171104096	0.183456183	22	-0.396281853	1944
hsa-mir-421	1.615096333	GAAUGAAAAAAUGAAUCAUC	0.216325987	0.124895867	0.13393999	20	-0.396876717	1945
hsa-mir-653	1.614766333	ACUGAACCAGCUUCAAACAAGUUCACU	0.129404302	0.074711609	0.080138098	27	-0.39746154	1946
Selectedmotif_25195-25215_Motif_1+DMSMaPseq_invitro_SARS-CoV-2_Motif_452+SHAPE_invivo_SARS-CoV-2_Motif_475+SHAPE_invitro_SARS-CoV-2_Motif_457	1.614378	UGGCCAUGGUACAUUUGGCUA	0.371825458	0.214673528	0.230321187	21	-0.39814974	1947
hsa-mir-6824	1.613772767	GGGAUGCCUUCACUGUGUCUCUC	0.289924243	0.16738784	0.179656175	23	-0.399222328	1948
SHAPE_invivo_SARS-CoV-2_Motif_469	1.612795333	GACUCAUUCAAGGAGGAGUU	0.21713106	0.125360676	0.134630263	20	-0.400954524	1949
SHAPE_invivo_SARS-CoV-2_Motif_46	1.612769333	GUGAAACAUUUGUCAC	0.281978498	0.162800362	0.174841183	16	-0.401000601	1950
hsa-mir-133a-1	1.612756667	CAAAUCGCCUCUUCAAUGGAUUUG	0.27230965	0.15721805	0.168847326	24	-0.401023049	1951
hsa-mir-3135a	1.6125315	AGUGGUGCAAUCUCAGUUCACU	0.436244503	0.251865881	0.270533942	22	-0.401422087	1952
hsa-mir-4662a	1.611960333	CUUUAGCUAUUCUGAAUGCCUAAAG	0.173810573	0.100349581	0.107825589	25	-0.402434302	1953
Selectedmotif_756-821_Motif_1+DMSMaPseq_invitro_SARS-CoV-2_Motif_16+SHAPE_invivo_SARS-CoV-2_Motif_16+SHAPE_invitro_SARS-CoV-2_Motif_15	1.611563167	ACAUAGCAGUGGUGUUACCCGUGAACUCAUGCGUGAGCUUAACGGAGGGGCAUACACUCGCUAUGU	0.378144308	0.218321718	0.234644422	66	-0.403138156	1954
hsa-mir-586	1.611505	GUCCCAAUACAUGUGGGCC	0.087655923	0.050608171	0.054393826	19	-0.403241239	1955
hsa-mir-5093	1.611490333	UCCUGAGCUAGGAGGAUUAGGA	0.315068486	0.181904875	0.19551373	22	-0.403267231	1956
IAV_invivo_PA_3_Motif_17+IAV_invivo_PA_3_Motif_17	1.611175667	GGAGAAAAUUCC	0.591160416	0.341306625	0.366912453	12	-0.40382488	1957
hsa-mir-1973	1.611121333	UGGUAUCCUGACCG	0.229799775	0.132674962	0.142633438	14	-0.403921169	1958
hsa-mir-451a	1.610971	UGAGUUUA	0.08580387	0.049538888	0.053262207	8	-0.404187588	1959
hsa-mir-924	1.610939	UUGCUUAAG	0.029573244	0.017074121	0.018357768	9	-0.404244298	1960
hsa-mir-1254-1	1.6104612	CAGUGAACUAUCAUUGUGCCACUG	0.349313322	0.201676141	0.216902663	24	-0.40509105	1961
IAV_invivo_PA_3_Motif_11+IAV_invivo_PA_3_Motif_11	1.610358	GGGCCUCCCUGUUCUCAGCGGUCC	0.267467784	0.154422597	0.166092126	24	-0.405273939	1962
hsa-mir-411	1.610022333	CGUACGCUUUAUCUGUGACGUAUG	0.123189139	0.071123282	0.076513932	24	-0.405868804	1963
DMSMaPseq_invitro_SARS-CoV-2_Motif_473	1.609968	AGCCAUCCUUACUGCGCU	0.154672802	0.089300384	0.096071973	18	-0.405965093	1964
IAV_invivo_PB2_1_Motif_20+IAV_invivo_PB2_1_Motif_20	1.609788333	UGGGAUAUUGCCCG	0.394665949	0.227860492	0.245166362	14	-0.406283496	1965
hsa-mir-4448	1.609551	AGCCUUCUAUUAUGCCCAGACAGGGCCACCAGAGGGCU	0.153827018	0.08881207	0.095571385	38	-0.406704096	1966
IAV_invivo_NP_5_Motif_17+IAV_invivo_NP_5_Motif_17	1.609377667	GGUGUGGAUGGCAUGCC	0.0882787	0.050967731	0.054852693	17	-0.407011275	1967
DMSMaPseq_invitro_SARS-CoV-2_Motif_288+SHAPE_invivo_SARS-CoV-2_Motif_302+SHAPE_invitro_SARS-CoV-2_Motif_291	1.6091008	UAUGUCUGAAGCAAAAUGUUGGACUGAGACUGACCUUACUAAAGGACCUCAUGAAUUUUGCUCUCAACAUA	0.483767756	0.279303444	0.30064478	71	-0.407501935	1968
hsa-mir-660	1.609024667	AGUUGUGAAUUCUCAAAACACCU	0.119575511	0.069036953	0.074315524	23	-0.407636858	1969
hsa-mir-3654	1.608290833	CAUCACUGGAAUGUUCCAGCGACU	0.142254819	0.082130858	0.088450929	24	-0.408937349	1970
hsa-mir-4475	1.6069995	AAUGACUCAUAGUCAA	0.244213292	0.14099661	0.151968493	16	-0.411225836	1971
hsa-mir-154	1.606645333	CCUUCGCUUUAUUUGUGACGAAUC	0.075453953	0.04356336	0.046963665	24	-0.411853486	1972
hsa-mir-8068	1.605938	UUGUGGCAAUACAG	0.093753405	0.054128554	0.058379218	14	-0.413107015	1973
hsa-mir-4320	1.605412333	UUUCAGAUAACUCGGGA	0.292335074	0.168779734	0.182093452	17	-0.414038595	1974
SHAPE_invivo_SARS-CoV-2_Motif_348+SHAPE_invitro_SARS-CoV-2_Motif_339	1.605258	AUACCACUUAUGUACAAAGGACUUCCUUGGAAUGUAGUGCGUAU	0.055637306	0.032122214	0.034659417	44	-0.414312103	1975
DMSMaPseq_invitro_SARS-CoV-2_Motif_460+SHAPE_invivo_SARS-CoV-2_Motif_482	1.604747333	ACCCUCAAAAAGAGAUGGCAACUAGCACUCUCCAAGGGU	0.458547989	0.264742805	0.285744665	39	-0.415217101	1976
hsa-mir-3915	1.604468	UAUUGCAAAGAUUUUCAAUA	0.372052684	0.214804717	0.231885388	20	-0.415712132	1977
SARS-CoV-2-Conserved-Structured-104_Interval-28758-28877_Motif_2+SARS-CoV-2-Conserved-Structured-30_Interval-28838-28957_Motif_1	1.603314333	AGUUCAAGAAAUUCAACU	0.461334478	0.266351585	0.287738012	18	-0.417756648	1978
DMSMaPseq_invitro_SARS-CoV-2_Motif_510+SHAPE_invivo_SARS-CoV-2_Motif_541+SHAPE_invitro_SARS-CoV-2_Motif_519	1.602342667	GGAAGACCUUAAAUUCCCUCGAGGACAAGGCGUUCC	0.221228626	0.127726407	0.13806574	36	-0.419478625	1979
hsa-mir-4533	1.601970333	CGCUGCUGGCUGCCUUCCAGCG	0.297101252	0.171531488	0.185459896	22	-0.42013847	1980
hsa-mir-7850	1.601426833	CUGGGUCCUCUGUGCAGGGUCUUACCCAG	0.194270128	0.112161911	0.121310649	29	-0.421101654	1981
SHAPE_invivo_SARS-CoV-2_Motif_27	1.600420667	UCUUGCCGAAUACCAUAAUGAAUCUGGCUUGA	0.333057464	0.192290816	0.2081062	32	-0.422884772	1982
SARS-CoV-2-Conserved-Structured-25_Interval-26528-26647_Motif_4	1.600116	CAUGGAUUUGUCUUCUACAAUUUGCCUAUG	0.087951797	0.050778994	0.054965888	30	-0.423424699	1983
hsa-mir-4679-2	1.599792333	UGCUUUUUGUUUCUAACAAAGCA	0.235821915	0.136151846	0.147407829	23	-0.423998297	1984
SHAPE_invitro_SARS-CoV-2_Motif_348	1.5994785	GUACCUCAAGCUGAUGUAGAAUGGAAGUUCUAUGAUGCACAGCCUUGUAGUGAC	0.272269037	0.157194602	0.17022363	54	-0.424554469	1985
hsa-mir-802	1.598938	UUGUGUCCAUCAUGCAACAA	0.063661742	0.036755124	0.039815016	20	-0.425512337	1986
IAV_invivo_PB1_2_Motif_11+IAV_invivo_PB1_2_Motif_11	1.598873	UGGGGAUCACAACUCA	0.283335027	0.163583554	0.177209214	16	-0.42562753	1987
hsa-mir-5708	1.598401	GACCAAAAGUCAACAUUAAACAACAAAUCUUGGCC	0.18414657	0.106317072	0.115206741	35	-0.426464003	1988
hsa-mir-610	1.597839667	GGGACACAUUUGAGCCAAAUGUCCC	0.144109609	0.083201722	0.090190281	25	-0.427458791	1989
hsa-mir-4798	1.596874	AAUUGGCUUUUACAAAAGACCAACU	0.102913491	0.059417132	0.064446845	25	-0.429170135	1990
hsa-mir-3942	1.596831	GAAAUAGGCUGCGAAGAUAACAGUAUUUC	0.151600195	0.087526413	0.094938159	29	-0.429246339	1991
SHAPE_invitro_SARS-CoV-2_Motif_354	1.596040667	AAGUGCUUUUGUUAAUUUAAAACAAUUACCAUUU	0.287394726	0.165927422	0.180067295	34	-0.430646959	1992
SHAPE_invitro_SARS-CoV-2_Motif_131	1.595741833	GUAGACAAUUCUAGUCUUAC	0.132851487	0.076701842	0.083253747	20	-0.431176549	1993
mismatch-GU	1.595548333	GCGCGGCCAGAAACUGGCUGCGC	0.50027964	0.288836585	0.313547154	23	-0.431519467	1994
hsa-mir-649	1.595397567	GUUGAAAAAUAUCUAUGUAUUAGUAAAC	0.146015851	0.084302291	0.091523175	28	-0.431786654	1995
hsa-mir-4782	1.595038467	AUCAAGAAAAGAUUUGGUGUUCUUGAU	0.365229816	0.210865532	0.228978688	27	-0.432423047	1996
DMSMaPseq_invitro_SARS-CoV-2_Motif_120+SHAPE_invivo_SARS-CoV-2_Motif_132+SHAPE_invitro_SARS-CoV-2_Motif_128	1.594350667	CGCAGGGAAUGGAUAAUCUUGCCUGCG	0.599637359	0.34620079	0.3761013	27	-0.433641959	1997
hsa-mir-4269	1.594273333	UGGCUUCUGCCUCUUUCUUUGUGGAAGCCA	0.220778207	0.127466357	0.138482029	30	-0.433779008	1998
hsa-mir-339	1.594115667	CUCACGUGUGCCUGCCUGUGAG	0.098158486	0.056671828	0.06157551	22	-0.434058423	1999
[truncated: 1,001 more rows]
