# Supplementary material for: RNA-binding landscape of amiloride: large-scale profiling and structural basis of U–U mismatch recognition
Source: RSC Chem Biol. 2026 Apr 15;7(6):998–1005. doi: 10.1039/d6cb00055j (PMC13147285; doi:10.1039/d6cb00055j)
Supplement: CB-007-D6CB00055J-s003 [file CB-007-D6CB00055J-s003.csv]

Name	RelativeAffinity	Seq	SD	SE	CV	Length	Zscore	Rank
G4_r(GGGUU)8	7.220912533	GGGUUGGGUUGGGUUGGGUUGGGUUGGGUUGGGUUGGGUU	0.113216196	0.065365401	0.015678932	40	6.401103664	1
G4_r(UGGGU)8	7.1681189	UGGGUUGGGUUGGGUUGGGUUGGGUUGGGUUGGGUUGGGU	0.095696485	0.055250392	0.013350293	40	6.313333511	2
G4_r(GGGU)6	7.1341335	GGGUGGGUGGGUGGGUGGGUGGGU	0.184883197	0.106742364	0.025915298	24	6.256832309	3
pre-miRNA-1229_WT_FL	7.0923697	GGGUAGGGUUUGGGGGAGAGCGUGGGCUGGGGUUCAGGGACA	0.248620683	0.143541218	0.03505467	42	6.187399408	4
G4_r(UGGGU)6	7.083547167	UGGGUUGGGUUGGGUUGGGUUGGGUUGGGU	0.093111158	0.053757752	0.013144708	30	6.172731823	5
pre-miRNA-1229_SNP_FL	6.970087833	GGGUAGGGUUUGGGGGAGAGUGUGGGCUGGGGUUCAGGGACA	0.241003555	0.139143467	0.034576832	42	5.984104097	6
G4_r(UGGU)6	6.959489667	UGGUUGGUUGGUUGGUUGGUUGGU	0.251740712	0.145342568	0.036172295	24	5.966484497	7
G4_r(UGGU)8	6.946874333	UGGUUGGUUGGUUGGUUGGUUGGUUGGUUGGU	0.010331334	0.005964799	0.001487192	32	5.945511329	8
hsa-mir-6850	6.903535767	CGGGGCGGGAGGGGAAGGGACGCCCG	0.11844399	0.06838367	0.017157004	26	5.873460356	9
G4_r(UGGGGU)8	6.863307867	UGGGGUUGGGGUUGGGGUUGGGGUUGGGGUUGGGGUUGGGGUUGGGGU	0.158346335	0.091421299	0.023071431	48	5.806580911	10
G4_r(GGGUU)6	6.829357167	GGGUUGGGUUGGGUUGGGUUGGGUUGGGUU	0.101769152	0.058756448	0.014901718	30	5.750137398	11
G4_2A2_NRAS	6.822746167	AAGGGAGGGGCGGGUCGGGAA	0.068947052	0.039806599	0.010105469	21	5.739146518	12
G4_2A2_BCL2	6.7604479	AAGGGGGCCGUGGGGUGGGAGCUGGGGAA	0.054793108	0.031634815	0.008104952	29	5.635574779	13
r(CGG)16	6.756710167	CGGCGGCGGCGGCGGCGGCGGCGGCGGCGGCGGCGGCGGCGGCGGCGG	0.160160075	0.092468462	0.023703855	48	5.629360746	14
G4_2A2_VEGF-Pu22-mt2	6.754654	AACGGGGCGGGCCCUGGGCGGGGUAA	0.112191042	0.064773528	0.016609443	26	5.62594234	15
G4_r(GGGU)8	6.744888833	GGGUGGGUGGGUGGGUGGGUGGGUGGGUGGGU	0.119080794	0.068751329	0.017654968	32	5.609707614	16
G4_2A2_VEGF-Pu22-mt3	6.735033833	AACGGGGCGGGCCUCGGGCGGGGUAA	0.123119516	0.071083086	0.01828046	26	5.593323539	17
G4_r(UGGGGU)6	6.714571	UGGGGUUGGGGUUGGGGUUGGGGUUGGGGUUGGGGU	0.036831698	0.021264791	0.005485339	36	5.559303792	18
G4_2A2_VEGF-Pu22	6.639852867	AACGGGGCGGGCCGGGGGCGGGGUAA	0.165339058	0.09545855	0.024901012	26	5.435083852	19
G4_2A2_VEGF-Pu22-mt	6.5841072	AACGGGGCGGGCCUUGGGCGGGGUAA	0.285465882	0.164813804	0.04335681	26	5.342405903	20
hsa-mir-4516	6.566010333	GGGCAGGGAGGGCAGGGCAGGCUCUGGGGUGGGGGGUCUGUGAGUCAGCCACGGCUC	0.146313992	0.084474422	0.022283546	57	5.312319609	21
G4_2A2_VEGF-Pu22-del	6.442290167	AACGGGGCGGGCCUGGGCGGGGUAA	0.280976851	0.162222061	0.043614436	25	5.106633104	22
r(GGA)16	6.348117333	GGAGGAGGAGGAGGAGGAGGAGGAGGAGGAGGAGGAGGAGGAGGAGGA	0.144954516	0.083689529	0.022834253	48	4.950069453	23
hsa-mir-4296	6.3301382	CUCAGAGGGCUGAAGUGGUUGUGGGGAGGGGCUUCUGGG	0.114225797	0.065948295	0.018044756	39	4.920178893	24
r(CUG)16	6.161888667	CUGCUGCUGCUGCUGCUGCUGCUGCUGCUGCUGCUGCUGCUGCUGCUG	0.269243587	0.155447858	0.043694978	48	4.640461693	25
hsa-mir-5091	6.114120333	GCUGGUCGCGGGUUGUGGGGUUUAGGUCACCGGC	0.258839139	0.149440847	0.042334649	34	4.561046172	26
hsa-mir-4259	5.968036333	GGUGGGGGCUCUGAGUGGGGAAAGUGGGGGCCUAGGGGAGGUCACAGU	0.16538367	0.095484306	0.027711572	48	4.318179481	27
hsa-mir-638	5.905996233	UAGGGCGCGGAGGGCGGACCGGGAA	0.079709304	0.046020188	0.013496335	25	4.215036948	28
3-way model-3_NoName# https://onlinelibrary.wiley.com/doi/abs/10.1002/anie.201305079	5.814734	CCACGCUCGUUCCGACACCGGAACGGCACUCGACACCGAGUGCAGCGUGG	0.308830703	0.17830349	0.053111751	50	4.063312211	29
hsa-mir-3652	5.639070067	AGGAUCCGAACCCAGGGGUGGGGGGUGGAGGCGGCUCCUGCGAUCGAAGGGGACUUGAGACUCACCGGCCGCACGCCAUGAGGGCCCUGUGGGUGCUGGGCCU	0.137216077	0.079221739	0.024333104	103	3.771268468	30
hsa-mir-4640	5.5057397	GGUGGGUGGGAAGUAAGAUCUGACCUGGACUCCAUCCCACCCACC	0.590201376	0.340752923	0.107197472	45	3.549604871	31
BabySpinach	5.461787667	GGUGAAGGACGGGUCCAGUAGUUCGCUACUGUUGAGUAGAGUGUGAGCUCC	0.392001141	0.226321965	0.071771582	51	3.476534001	32
hsa-mir-6834	5.436192	UUUGUGGGGCGAGGAGGGACCUGUACUAGCCAUGGUUCUGAUCACAUAUG	0.107797951	0.062237176	0.019829681	50	3.433980848	33
hsa-mir-4536-2	5.4052719	ACGAUAUAGGUAUGUAUGUAUGUAUGUAUAAAAGCAGGGCAGUAUAUAUAUCGU	0.306341338	0.176866254	0.056674547	54	3.38257575	34
DMSMaPseq_invitro_SARS-CoV-2_Motif_235+SHAPE_invitro_SARS-CoV-2_Motif_238	5.365278	AUCUUUCUGUGCUUUUGCUGUAGAUGCUGCUAAAGCUUACAAAGAU	0.116730587	0.067394436	0.021756671	46	3.316085333	35
hsa-mir-7108	5.355845667	GGGUGGGCGGGGGCGGCCGGUGGGAACCCCGCCCCGCCCCGCGCCCGCACUCACCC	0.244596866	0.141218067	0.04566914	56	3.300403947	36
r(GAA)16	5.351612667	GAAGAAGAAGAAGAAGAAGAAGAAGAAGAAGAAGAAGAAGAAGAAGAA	0.208057723	0.120122182	0.038877575	48	3.293366525	37
hsa-mir-6807	5.267620233	AGAGGCUGUGGGCAGGGGGAGAUGUGAAGGAAAGAACUAGGACCCAUUCAUCCACU	0.342718903	0.197868851	0.06506143	56	3.153727931	38
hsa-mir-5088	5.173150667	UGGAGGUGAUGGGGGCAGGGGAUGGGUCUCACCCUCCC	0.305159656	0.17618401	0.05898913	38	2.996670957	39
r(GGGGCC)x8	5.153900233	GGGGCCGGGGCCGGGGCCGGGGCCGGGGCCGGGGCC	0.154582865	0.089248459	0.029993376	36	2.964666843	40
hsa-mir-1227	5.153756667	GUGGUGGGCACUGCUGGGGUGGGCACAGCAGCCAUGCAGAGCGGGCAUUUGACCCCGUGCCACCCUUUUCCCCAG	0.316141997	0.182524667	0.06134205	75	2.964428161	41
hsa-mir-3137	5.144419367	GGGUGUAUGGUAUAGGGGUAGCCU	0.197292589	0.113906929	0.038350798	24	2.94890477	42
hsa-mir-1233-2_1233-1	5.108052233	GGCAGGGGGAGCUGCAGGGCUAUGGGAGGGGCCCCAGCGUCUGA	0.019312373	0.011150004	0.00378077	44	2.888443902	43
hsa-mir-555	5.0722575	CCUUUGUGAGCAGUGUGACCCAAGGCCUGUGGACAGGG	0.256941665	0.148345339	0.050656274	38	2.828934658	44
hsa-mir-6800	5.023539467	GCGGGGUGUGGUGGGGCUGGGGCUGGCCCCCUCCUCACACCUC	0.454866314	0.262617189	0.090546977	43	2.747940247	45
hsa-mir-1238	4.992824267	UGUGGUUGGGGCCAUGGCGGGUGGGCAGCCCAGCCUCUGAGCCUUCCU	0.419289431	0.242076866	0.083978407	48	2.696875798	46
hsa-mir-4792	4.947222	UGGCCUGGCAGUGCGUCGGAAGAACAGGGCGGGUGGGGCC	0.052997233	0.030597967	0.010712524	40	2.621061393	47
hsa-mir-4761	4.9040652	CUGACCCGUUGUCAGACCUGGAAAAAGGGCCGGCUGUGGGCAGGGAGG	0.212282606	0.12256142	0.043287069	48	2.54931261	48
hsa-mir-4538	4.880800667	CUGAACUGGGCUGGGUUGAGCUGGGCUGGGCUGAGUUGAG	0.203363045	0.117411709	0.041665919	40	2.510634999	49
hsa-mir-6884	4.840421933	GUUGGCUCAAGAAAGGGAGAUAGAUGGUAGCCC	0.27044998	0.156144369	0.055873224	33	2.44350479	50
Broccoli	4.830676167	GAGACGGUCGGGUCCAGAUAUUCGUAUCUGUCGAGUAGAGUGUGGGCUCC	0.249634614	0.144126612	0.051676951	50	2.427302317	51
hsa-mir-1224	4.8105479	GUGGAGGGUGGUGCCGCCGGGGCCGGGCGCUGUUUCAGCUCGCUUCUCCCCCCAC	0.585025574	0.337764673	0.121613086	55	2.393838793	52
hsa-mir-4751	4.768028033	AGGGCAGGGGUGUGGCU	0.673939532	0.38909917	0.141345547	17	2.32314892	53
SARS-CoV-2-Conserved-Structured-58_Interval-4574-4693_Motif_2+DMSMaPseq_invitro_SARS-CoV-2_Motif_86+SHAPE_invivo_SARS-CoV-2_Motif_94+SHAPE_invitro_SARS-CoV-2_Motif_90	4.748946067	AGAAGCUGCUCGGUAUAUGAGAUCUCUCAAAGUGCCAGCUACAGUUUCU	0.850592414	0.491089759	0.179111829	49	2.291424884	54
hsa-mir-4453	4.705207533	GGUUUCCUUCGGGGCAGGUGGGGACUGCUCCUUUGGGAGGAAGGAGGAGGCC	0.124047052	0.071618599	0.026363779	52	2.218708962	55
hsa-mir-1286	4.686326333	GGCUGCUGGAUUGAAUUAGCUGCA	0.437302995	0.252477002	0.09331467	24	2.187318703	56
hsa-mir-7703	4.661868167	GGGGGCAGGCAGGGGAUUGGCUAAGAACCUGACUCUUGC	0.250672111	0.144725611	0.053770742	39	2.146656659	57
hsa-mir-6723	4.651681533	GGGCAUUCCGGAUAGGCCGAGAAAGUGUUG	0.636650017	0.367570058	0.136864489	30	2.129721239	58
hsa-mir-6074	4.633323133	UUGCUCUUUGGUGGAGAUA	0.52231834	0.301560634	0.112730825	19	2.099200143	59
hsa-mir-1234	4.630362733	CGGGGGGGGCCCGGGGACGGCUUGGGCCUGCCUAGUCGG	0.331545636	0.191417962	0.071602519	39	2.094278436	60
Selectedmotif_27006-27100_Motif_1+SHAPE_invivo_SARS-CoV-2_Motif_512+SHAPE_invitro_SARS-CoV-2_Motif_493	4.611128	AGGACCUGCCUAAAGAAAUCACUGUUGCUACAUCACGAACGCUUUCUUAUUACAAAUUGGGAGCUUCGCAGCGUGUAGCAGGUGACUCAGGUUUU	0.086867853	0.050153179	0.018838743	95	2.062300423	61
hsa-mir-19b-1	4.6079323	UCCAGCUGUGUGAUAUUCUGCUG	0.548464421	0.316656081	0.119026146	23	2.056987527	62
hsa-mir-5047	4.592125333	GCAUAAAAACAACUUUUGGGGGACAGGUAUGUUUUCUUGC	0.143732376	0.082983926	0.03129975	40	2.030708225	63
hsa-mir-551a	4.585321	GGGCCAGUCUGACCGUUUCUAGGCG	0.350512237	0.202368334	0.076442246	25	2.019395925	64
IAV_invivo_M1_M2_7_Motif_14+IAV_invivo_M1_M2_7_Motif_14	4.566255667	GGCUGGAUCGAGUGAGCAAGCAGCAGAGGCC	0.326171539	0.188315226	0.071430853	31	1.987699542	65
hsa-mir-3677	4.565725333	UGCAGUGCUGGGCAUGGGCUUCUCG	0.193136964	0.111507678	0.042301485	25	1.986817856	66
hsa-mir-642a	4.562468333	GUCUUGGGGUGGGGGAUCAAGAC	0.411188851	0.237399994	0.090124209	23	1.981403048	67
hsa-mir-1256	4.554202867	AGCUGUGAAAGUCCUAGCU	0.508661367	0.293675777	0.111690538	19	1.967661594	68
hsa-mir-6737	4.550196333	UGGAGGGGGUUUGUUUGCUUAUUCCCCUCU	0.217373912	0.125500886	0.047772425	30	1.961000676	69
IAV_invivo_NP_5_Motif_15+IAV_invivo_NP_5_Motif_15	4.5440511	GGGUCGGUUGCUCACAAGUCCUGCCUGCCUGCCU	0.326994985	0.188790643	0.071961115	34	1.95078414	70
hsa-mir-454	4.534448667	CUCUGCUGUGUAAAUAGUUCUGAGUAGU	0.160148764	0.092461932	0.035318244	28	1.934819961	71
hsa-mir-1236	4.532055333	GGGGAUGGACUGGAAGUGGGCAGCAUGGAGCUGACCUUCAUCAUGGCUUGGCCAACAUAAUGCCUC	0.517563841	0.298815623	0.114200689	66	1.93084101	72
hsa-mir-3928	4.531592233	GCCUGCGGGCAGGAAGCGGA	0.203655373	0.117580485	0.04494124	20	1.9300711	73
hsa-mir-600	4.526137433	CAGGCAGUGGAGUUACUU	0.035248823	0.020350917	0.007787838	18	1.921002419	74
hsa-mir-1207	4.504854533	GGGGCUGGCUGGGUCUGGUAGUGGGCAUCAGCUGGCCCU	0.132352431	0.076413712	0.029379957	39	1.885619301	75
hsa-mir-645	4.503627233	UGUGGCCUGGGGGUUGAGGACCCCUGCUCUA	0.236719308	0.136669956	0.052561923	31	1.883578897	76
hsa-mir-98	4.4954678	AUUGUUGUGGGGUAGGGAUAUUAGGCCCCAAUUAGAAGAUAACUAU	0.564584223	0.325962853	0.125589649	46	1.870013725	77
hsa-mir-1228	4.4950309	UGUGGUGGGUGGUGGCCUGCGGUGAGCAGGGCCCUCA	0.440127905	0.254107964	0.097914322	37	1.869287373	78
SHAPE_invivo_SARS-CoV-2_Motif_188	4.486689833	UACUAAUAUGUUUACACCACUAAUUCAACCUAUUGGUGCUUUGGACAUAUCAGCAUCUAUAGUAGCUGGUGGUAUUGUAGCUAUCGUAGUA	0.11217615	0.06476493	0.025001985	91	1.855420233	79
hsa-mir-6804	4.484711533	GACGGUGGGGGCCACGCUGACAGCCGC	0.121331044	0.070050511	0.02705437	27	1.852131282	80
DMSMaPseq_invitro_SARS-CoV-2_Motif_175	4.482965333	GACAUUUUAUCUUACUAAUGAUGUUUCUUUUUUAGCACAUAUUCAGUGGAUGGUUAUGUU	0.084754392	0.048932971	0.018905877	60	1.8492282	81
hsa-mir-6789	4.471656333	CGCGGGCGGGUCCCAGGCUGGGCCCCUCGGAGGCCGGGUGCUCACUGCCCCGUCCCGG	0.12473638	0.072016582	0.027894894	58	1.830426829	82
hsa-mir-4459	4.450324167	GAGGUUGCAGUGAGCCAAGAUCGUG	0.091004779	0.052541634	0.020449023	25	1.794961804	83
hsa-mir-4489	4.446740667	GCUGGGGACUGGAGAA	0.255772954	0.147670584	0.057519197	16	1.789004185	84
hsa-mir-3120	4.444197733	UGUACAGGUGAGCGGAUGUUCUGCACA	0.608886355	0.351540701	0.137007035	27	1.784776523	85
hsa-mir-939	4.442174333	GGGGGUGGCCGGGGCUGACCCU	0.276119289	0.159417546	0.062158589	22	1.781412593	86
hsa-mir-3936	4.440575767	AAAUCCGUGUUUGGACGCUUCUGGUA	0.13023527	0.075191368	0.029328465	26	1.778754953	87
hsa-mir-1273a	4.4331985	ACCCGGGUGGUGGAGGUUGCAGUGAGCCAAGAUUGCGCCACUGCACUCCAGCCUGGGC	0.075488552	0.043583336	0.017028011	58	1.766490144	88
hsa-mir-635	4.431924967	GUCCAUUAGGCUUUGUUAUGGAAACUUCUCCUGAUC	0.92096055	0.531716821	0.207801476	36	1.764372877	89
hsa-mir-25	4.424049667	AUUGCUGGACGCUGCCCUGGGCAU	0.148957662	0.086000747	0.03366998	24	1.751280081	90
hsa-mir-200c	4.4224112	GUUUGGGUGCGGUUGGGAGUCUCUAAU	0.434175224	0.250671182	0.098176132	27	1.748556107	91
hsa-mir-4291	4.420681	AGCUGGGUGGAGGCAGAGCU	0.525170343	0.303207239	0.118798516	20	1.745679626	92
hsa-mir-6084	4.420056	CGGAGCCUCGCAGGGUCGGGCUCGGGCUCCCUAACCGUCUCCGCUUCUUC	0.124252827	0.071737403	0.028111143	50	1.744640554	93
hsa-mir-190a	4.4179555	UAGGUUGUUAUUUAAUCCAACU	0.121228963	0.069991574	0.02744006	22	1.741148444	94
DMSMaPseq_invitro_SARS-CoV-2_Motif_274+SHAPE_invivo_SARS-CoV-2_Motif_288+SHAPE_invitro_SARS-CoV-2_Motif_277	4.415609667	GCCGCCACUAGAGGAGCUACUGUAGUAAUUGGAACAAGCAAAUUCUAUGGUGGUUGGC	0.260596164	0.150455266	0.059017029	58	1.737248463	95
SHAPE_invivo_SARS-CoV-2_Motif_351	4.415410667	GGACCUGAGCGCACCUGUUGUCU	0.589406055	0.340293744	0.133488389	23	1.736917623	96
hsa-mir-1225	4.410388133	GGGGAGAGGGACACGCCCUGGGCUCUGCCCAGGGUGCAGCCGGACUGACUGAG	0.543758985	0.313939397	0.123290506	53	1.728567591	97
hsa-mir-8089	4.405257833	GGGGGCAGGCUGCCACCUCCUG	0.318298406	0.18376967	0.072254206	22	1.720038396	98
hsa-mir-6821	4.404066867	GCGGGGGUGGGGGCCUCGCCCUGCUUGGGCCCUCCCUGAC	0.339697346	0.196124354	0.07713265	40	1.718058397	99
hsa-mir-648	4.403668667	UGGUGGGGGCCGGGGCAGGCCCAGCGAAA	0.078898063	0.045551818	0.01791644	29	1.717396384	100
hsa-mir-6839	4.398456567	CCCAAGCAGGCUUUGUGUGAGCAGUGAGGCUAUUUAUUCACUUGGGUGCGAGCUCACACGAAGCCUGCUUGGG	0.49514286	0.285870863	0.112571956	73	1.708731195	101
hsa-mir-632	4.393328133	GCGGGGAACGAGGCCGUCGGCCAUUUUGUG	0.280609913	0.162010209	0.063871831	30	1.700205103	102
hsa-mir-17	4.370329367	AGGUAGUGAUAUGUGCAUCUACU	0.275075178	0.158814728	0.062941521	23	1.661969332	103
hsa-mir-4330	4.367229633	GAGGAUGCAGGAGAGGAAGGGGGCUUCUUUUUGACGCCUACUUCAUCAGCUGCUCCUC	0.025274168	0.014592048	0.005787231	58	1.656815982	104
hsa-mir-6076	4.3569766	GUGGAGGUAGGCGAGAGUAAUAUAAUUUCUCCAGGAGAACAUCUGAGAGGGGAAGUUGCUUUCCUGCCCUGGCCCUUUCAC	0.582646996	0.3363914	0.133727364	81	1.639770171	105
hsa-mir-384	4.356600333	GACAAUAUGUAUAAUGUUCAUAAGUCAUUC	0.200579255	0.115804487	0.046040316	30	1.639144622	106
hsa-mir-4329	4.356080233	UGGAGUUUUUUUUUCCUCCUG	0.167643745	0.096789161	0.038484999	21	1.638279949	107
hsa-mir-1908	4.355966467	UUGGUCCGUAUGUGUGGUGCCACCGG	0.108630808	0.062718026	0.024938394	26	1.63809081	108
hsa-mir-3934	4.352693	GGCAGGAGGCAGUGAAGUAACUUGC	0.317753658	0.18345516	0.073001624	25	1.632648626	109
DMSMaPseq_invitro_SARS-CoV-2_Motif_425	4.3525037	AAAUUUACAAAACACCACCAAUUAAAGAUUUUGGUGGUUUUAAUUU	0.221954449	0.128145461	0.050994661	46	1.632333912	110
hsa-let-7i	4.352153233	GCUGUUGGUCGGGUUGUGACAUUGCCCGCUGUGGAGAUAACUGC	0.02694292	0.015555502	0.00619071	44	1.631751256	111
hsa-mir-19a	4.351304833	CACUACAAGAAGAAUGUAGUUGUG	0.158052966	0.091251922	0.03632312	24	1.630340779	112
IAV_invivo_PB2_1_Motif_33+IAV_invivo_PB2_1_Motif_33	4.350864033	CCCAGAUGAAGGCACAGCUGGAGUGGAGUCCGCUGUUCUGAGGGGAUUCCUCAUUCUGGG	0.306739146	0.177095928	0.070500743	60	1.629607943	113
hsa-mir-769	4.348836167	UGAGCUGUGAUGUUGCUCUCGAGCUGG	0.078524407	0.045336088	0.018056419	27	1.626236587	114
SHAPE_invitro_SARS-CoV-2_Motif_182	4.3446244	CUAUAGUAGCUGGUGGUAUUGUAGCUAUCGUAG	0.343371929	0.198245875	0.079033743	33	1.619234466	115
SHAPE_invitro_SARS-CoV-2_Multi_2_ComplexLevel_1	4.3443509	CCUCUUGAGUGCAUUAAAGACCUUCUAGCACGUGCUGGUAAAGCUUCAUGCACUUUGUCCGAACAACUGGACUUUAUUGACACUAAGAGG	0.10443417	0.060295096	0.024039073	90	1.618779768	116
hsa-let-7f-1	4.337698	AUAGUUGUGGGGUAGUGAUUUUACCCUGUUCAGGAGAUAACUAU	0.178532175	0.1030756	0.041158277	44	1.607719229	117
hsa-mir-4284	4.335913333	AUCAAAGUGGGGACUCAUGGGGAGAG	0.174915953	0.100987773	0.040341201	26	1.604752196	118
hsa-mir-8083	4.334274667	AACUGUGCGGCCGGCCACACCGUCACACCGGGU	0.093449312	0.053952985	0.021560542	33	1.602027889	119
hsa-mir-7155	4.329843933	GCCAUCUGGUUGUGACAUCACUGAUGGC	0.700599357	0.404491227	0.161807069	28	1.594661733	120
hsa-mir-6740	4.329516	GAGAAACUUGAGGUCUCUGGGAGUUGCUUAAACCAGUUGACCGUAACCUGGCCAGAGAAUUCUGAUAGUGUC	0.117452398	0.067811174	0.027128298	72	1.59411654	121
hsa-mir-6857	4.329468333	GCCAGUGUUCAAGGGCCCCUCCUCUAGUACUCCCUGUUUGUGUUCUGCCACUGA	0.166073315	0.095882473	0.038358824	54	1.594037293	122
SARS-CoV-2-Conserved-Structured-34_Interval-80-197_Motif_3	4.325173167	GUCGUUGACAGGACACGAGUAACUCGUCUAUCUUCUGCAGGCUGC	0.037845815	0.021850292	0.008750127	45	1.586896519	123
hsa-mir-3919	4.325159333	CUACUAGUUUGUAGUAGUUCGUAGCAG	0.61336323	0.354125426	0.141812863	27	1.586873521	124
SHAPE_invivo_SARS-CoV-2_Motif_37	4.3213298	GUGCCUGGAAUAUUGGUGAACAGAAAUCAAUACUGAGUCCUCUUUAUGCAUUUGCAUCAGAGGCUGCUCGUGUUGUACGAUCAAUUUUCUCCCGCAC	0.292907906	0.169110459	0.067781891	97	1.580506868	125
hsa-mir-148b	4.320807333	CAGGCUGUGGCUCUCUGAAAGUC	0.038686923	0.022335905	0.008953633	23	1.57963826	126
hsa-mir-7706	4.319369167	GGAGCCCGAGCAGCCGCGGUGAA	0.228401406	0.131867613	0.052878418	23	1.577247288	127
hsa-mir-3167	4.314734867	UUCUUUUUUCUGAAAUUCUUCAGGAAGGA	0.502088532	0.289880949	0.116366022	29	1.569542699	128
hsa-mir-6843	4.314173	CCCUGGGGAGCUGCUGCAGGCAGCAGGUGGGCGGGACGCCAGCAGGCUGUCUAGCUGUUCCCAUGAUGG	0.151709486	0.087589513	0.035165369	69	1.568608588	129
hsa-mir-378i	4.313985333	AAGGUGGAGUUCUGGGUGCUGUUUUCCCACUCU	0.521651096	0.301175401	0.120920925	33	1.568296589	130
hsa-mir-4525	4.296924333	GGUUGGGGUGGGCUGCCUGUGGACCAAUC	0.333694022	0.192658333	0.077658808	29	1.539932439	131
hsa-mir-6722	4.294872	AUGCAUGGCUGGUGGCGGCGUGCAG	0.121521624	0.070160542	0.028294586	25	1.536520406	132
hsa-mir-378e	4.28794	CAGGCCAGGGGCAGACAGUGGACAGAGAACAGUGCCCAAGACCACUG	0.286935799	0.165662461	0.066916934	47	1.524995859	133
hsa-mir-412	4.287173667	AAGUAAUUGUUUCUAAUGUACU	0.291556023	0.168329949	0.068006581	22	1.523721819	134
hsa-mir-8075	4.287020167	GCUUAUACGUGCCCUUGCU	0.269819227	0.155780203	0.062938642	19	1.523466623	135
SARS-CoV-2-Conserved-Structured-40_Interval-14526-14645_Motif_2+Selectedmotif_14556-14640_Motif_1+DMSMaPseq_invitro_SARS-CoV-2_Motif_264+SHAPE_invivo_SARS-CoV-2_Motif_277+SHAPE_invitro_SARS-CoV-2_Motif_268	4.281386667	GUGUAUGCUGCUGACCCUGCUAUGCACGCUGCUUCUGGUAAUCUAUUACUAGAUAAACGCACUACGUGCUUUUCAGUAGCUGCAC	0.116775886	0.067420589	0.027275249	85	1.514100851	136
hsa-mir-6721	4.2779942	AGUCUCUGAAGAGAGCUGUGGACUGA	0.23092119	0.133322411	0.053978846	26	1.508460828	137
hsa-mir-6765	4.276229667	GUGUGUGGCGUGGGUGCUGCGGGGCCGUCAGGGUGCCUGCGGGACGCUCAC	0.234517534	0.135398761	0.054842128	51	1.505527266	138
hsa-mir-1199	4.270476567	GCAGGCCGUGAACUCGUCGAGCUGCGCGUGCGGCCGGUGCUCA	0.097563294	0.056328194	0.022845997	43	1.495962657	139
hsa-mir-6750	4.267241	GCUGCUGCCCCAGAGGCCCAGCAGGUGUCCAGAAC	0.02399054	0.013850944	0.005622026	35	1.490583482	140
hsa-mir-618	4.266984833	GAGUGUAAUUACGUACAUGCAGUAGCUC	0.160651452	0.092752159	0.037649876	28	1.490157602	141
hsa-mir-520f	4.262556	GCUUUCUGUGGUCAGAAAGAAAAGCAAGU	0.216631681	0.125072359	0.050822014	29	1.482794604	142
DMSMaPseq_invitro_SARS-CoV-2_Motif_63+SHAPE_invivo_SARS-CoV-2_Motif_70+SHAPE_invitro_SARS-CoV-2_Motif_66	4.257491167	AACUUCUUAAGAGUGCUUAUGAAAAUUUUAAUCAGCACGAAGUU	0.546049128	0.315261611	0.12825608	44	1.474374248	143
hsa-mir-9-1	4.255207833	GUAUGAGUGGUGUGGAGUCUUCAUAA	0.272005165	0.157042255	0.063922886	26	1.470578175	144
hsa-mir-676	4.253261833	CUUGCAGAAUUAAUGGAAUGCUG	0.243437001	0.140548418	0.057235367	23	1.467342922	145
hsa-mir-6841	4.253039333	UUGUGAAACACAGGUGUUUUUUAACCUCAC	0.091631508	0.052903476	0.021544947	30	1.466973013	146
hsa-mir-6883	4.2528737	GGAUGUGUUGACCCCUGAAGUGGUUCUGAUGACCUUUCC	0.041798306	0.024132263	0.00982825	39	1.466697645	147
hsa-mir-383	4.247066033	UUGUGGCUUUGGGUGGAUAUUAAUCAGCCACAG	0.157777743	0.091093023	0.037149821	33	1.457042318	148
hsa-mir-6131	4.244440333	GGUCAGGUGGUGCCCUCCUUCCAUGGGUAGAGCCAGAGAUGGUGGGUUCUGGCU	0.467618533	0.269979686	0.110172012	54	1.452677055	149
hsa-mir-146a	4.243596667	UGGGUUGUGUCAGUGUCAGACCUC	0.443864292	0.256265169	0.104596249	24	1.451274448	150
SHAPE_invivo_SARS-CoV-2_Motif_250	4.241392533	CAGGCAAUAACAGUUACACCGGAAGCCAAUAUGGAUCAAGAAUCCUUUGGUGGUGCAUCGUGUUGUCUG	0.024171304	0.013955309	0.005698908	69	1.447610045	151
hsa-mir-18b	4.239335467	UGCAGUUAGUGAAGCAGCUUAGAAUCUACUGCC	0.302606932	0.174710194	0.071380747	33	1.444190143	152
hsa-mir-3074	4.2358671	GCCAGUGUGUAAAAUGAGAACUGAUA	0.064963846	0.037506894	0.015336611	26	1.438423935	153
hsa-mir-4667	4.2350021	GAACCCAAGAAAAGCUGACUUGGAGGUCCC	0.28515808	0.164636094	0.067333634	30	1.436985861	154
hsa-mir-6775	4.234082333	GGCUGGACAGGAGAGGGCUCACCCAGG	0.188617658	0.108898456	0.044547471	27	1.435456736	155
hsa-mir-7162	4.233058	GCUGAACCCCUGCCCCUGGAGCCCCCAGCAGGGCCCUC	0.449414009	0.259469299	0.106167695	38	1.433753767	156
hsa-mir-3907	4.228550333	GCCUGCCCUGAGUCCCCCAGCAGGU	0.205069566	0.118396969	0.048496423	25	1.426259709	157
DMSMaPseq_invitro_SARS-CoV-2_Motif_37	4.228159467	AGAAAUCAAUACUGAGUCCUCUUUAUGCAUUUGCAUCAGAGGCUGCUCGUGUUGUACGAUCAAUUUUCU	0.105767252	0.061064751	0.025014963	69	1.425609887	158
hsa-mir-6769a	4.227592667	CCCUCAUAUGGCAGUUGGCGAGGGCCCAGUGAG	0.359752801	0.207703377	0.085096373	33	1.424667574	159
hsa-mir-4746	4.224326167	CAGAGGCAUCGGGUCAG	0.269933223	0.155846019	0.063899712	17	1.419236972	160
hsa-mir-3689a	4.2227122	CUGGGAGGUGUGAUCCUGUGCUUCCUGG	0.697918209	0.402943266	0.165277238	28	1.41655373	161
hsa-mir-4313	4.217634667	ACCCUGCAGCCCCAGCUGGAGGAUGAGGAGAUGCUGGGCUUGGGU	0.093236871	0.053830332	0.022106436	45	1.40811226	162
bulge-GGG	4.215368667	GCGCUGCCAGAAACUGGCGGGAGCGC	0.590589515	0.340977015	0.140103882	26	1.404345004	163
IAV_invivo_PB1_2_Motif_18+IAV_invivo_PB1_2_Motif_18	4.2146178	GUUCUAAGUAUUGCUCCAAUAAUGUUCUCAAACAAAAUGGCGAGACUGGGAAAAGGGUAUAUGUUUGAGAGCAAGAGUAUGAAACUUAGAAC	0.068143164	0.039342474	0.01616829	92	1.403096677	164
hsa-mir-4740	4.211768267	GGGCAGGGAGUCAGAGGGGACCGCCC	0.360815957	0.20831719	0.085668521	26	1.398359288	165
DMSMaPseq_invitro_SARS-CoV-2_Motif_84+SHAPE_invivo_SARS-CoV-2_Motif_92+SHAPE_invitro_SARS-CoV-2_Motif_88	4.211306633	ACAAGAGGGUGUGGUUGAUUAUGGUGCUAGAUUUUACUUUUACACCAGUAAAACAACUGUAGCGUCACUUAUCAACACACUUAACGAUCUAAAUGAAACUCUUGU	0.179671521	0.103733401	0.04266408	105	1.397591816	166
hsa-mir-6860	4.2103933	GAGUUUGGAGUCGGUGGGUGGAGCCAAACUG	0.33609893	0.194046808	0.079826018	31	1.396073387	167
hsa-mir-194-2	4.209945167	GUGGAAGUGCCCACUGGUUCCA	0.571103352	0.329726674	0.13565577	22	1.395328359	168
hsa-mir-192	4.2045597	ACAGCCAGUGCUCUCGUCUCCCCUCUGGCUGC	0.301546408	0.1740979	0.071718903	32	1.386374946	169
hsa-mir-4275	4.202053767	CUUUUUGCCACCUGAGCACAGUCAGCAGUCAGCAUAAAA	0.869333827	0.501910119	0.20688308	39	1.382208796	170
hsa-mir-6790	4.2000652	GUUCGGGGGUUCCGACGGCGAC	0.534028586	0.308321548	0.12714769	22	1.378902776	171
hsa-mir-1247	4.1992216	CGGACGUUGCUCUCUACCCCG	0.403483357	0.232951225	0.096085274	21	1.37750028	172
hsa-mir-3656	4.199144233	CGAGGUGGGCUAGGCUCGGGCCCGUGGCG	0.158127089	0.091294717	0.03765698	29	1.377371657	173
hsa-mir-7110	4.196702133	GAGAGAGUGCACAGCCAGCUCAGGGAUUAAAGCUCUUUCUCUCUCUCUC	0.080273968	0.046346197	0.019127869	49	1.373311631	174
hsa-mir-623	4.196435667	GGGUUGCAUCCUAAGCUGUGCUGGAGCUUCCC	0.281978362	0.162800283	0.06719473	32	1.372868627	175
hsa-mir-6819	4.194674667	GAGCUGGGUGGGGUGCCAAGCCU	0.300770537	0.17364995	0.071702947	23	1.36994094	176
hsa-mir-4503	4.193947	UUUACAUAUAAAUUUCUAUUUGU	0.267699185	0.154556197	0.063829892	23	1.368731184	177
hsa-mir-5003	4.1917899	GGUAGAGAUGAUUUUUCCUACU	0.410839917	0.237198537	0.098010618	22	1.365144975	178
hsa-mir-149	4.191113467	CACUCCCGUGCUUGUCCGAGGAGGGAGG	0.300616099	0.173560786	0.071727025	28	1.364020395	179
hsa-mir-191	4.188120333	CAGCUGUUGUCUCCAGAGCAUUCCAGCUG	0.265680765	0.153390861	0.063436755	29	1.359044269	180
hsa-mir-3944	4.185199167	CGAGAAGCGCCUGCGUCUCCCAUUUUCG	0.258643688	0.149328003	0.061799613	28	1.354187788	181
hsa-mir-6741	4.184082333	CCGUGCCCUGGCCACUCAUUCGG	0.332902238	0.192201197	0.079563979	23	1.352331037	182
hsa-mir-4522	4.178956467	GAUCCAGCCCAGGCUGGUUCCGCUGAC	0.257715751	0.148792258	0.061669882	27	1.343809212	183
DMSMaPseq_invitro_SARS-CoV-2_Motif_486	4.177694167	CAAGGACCUGCCUAAAGAAAUCACUGUUGCUACAUCACGAACGCUUUCUUAUUACAAAUUGGGAGCUUCGCAGCGUGUAGCAGGUGACUCAGGUUUUG	0.354794705	0.204840819	0.084925964	98	1.341710621	184
hsa-mir-604	4.169092167	CUCUCGUGUCCACUAGCAGGCAGGUUUUCUGACACAGG	0.723178502	0.417527303	0.173461865	38	1.327409676	185
hsa-mir-637	4.165315333	CACUGCAGUUACCCUCCCCUCGGCGUUACUGAGCACUG	0.161923395	0.093486516	0.038874222	38	1.321130638	186
SARS-CoV-2-Conserved-Structured-46_Interval-1238-1357_Multi_1_ComplexLevel_1	4.165299467	GGCGAUUUUGUUAAAGCCACUUGCGAAUUUUGUGGCACUGAGAAUUUGACUAAAGAAGGUGCCACUACUUGUGGUUACUUACCCCAAAAUGCU	0.335016924	0.193422111	0.080430453	93	1.321104259	187
hsa-mir-30c-2	4.164930433	UCAGCUGUGGAAAGUAAGAAAGCUGG	0.804627183	0.464551721	0.193191026	26	1.320490736	188
hsa-mir-6809	4.162934267	GGAUCAUGUUUGCCCCCGUGGACAGCUCUCUGGUGUGCUCCUCCUGCCAUCCUGCCCACCCCUGCAUAAUGCUGCUUC	0.180239205	0.104061153	0.043296193	78	1.317172081	189
hsa-mir-4539	4.162008667	UGCUGUGCUGUGCUGAGCAGGGCUGAGCUG	0.169614593	0.097927031	0.040753061	30	1.315633258	190
hsa-mir-5591	4.161793367	GUAUACUGAGCUUAUGUAUGCAUCUGCAUAC	0.172668965	0.099690473	0.041489077	31	1.315275319	191
SHAPE_invivo_SARS-CoV-2_Multi_2_ComplexLevel_1	4.155970233	AGGGGUGUAUACUGCUGCCGUGAACAUGAGCAUGAAAUUGCUUGGUACACGGAACGUUCUGAAAAGAGCUAUGAAUUGCAGACACCUUU	0.300387229	0.173428647	0.072278484	89	1.305594278	192
hsa-mir-202	4.1534022	UUCUUUGAGGAUCUGGCCUAAAGAG	0.47033942	0.271550591	0.113241963	25	1.301324887	193
SHAPE_invitro_SARS-CoV-2_Multi_69_ComplexLevel_1	4.152375233	CUCUUGAGUGCAUUAAAGACCUUCUAGCACGUGCUGGUAAAGCUUCAUGCACUUUGUCCGAACAACUGGACUUUAUUGACACUAAGAG	0.270311385	0.156064351	0.065098015	88	1.299617541	194
IAV_invivo_PA_3_Motif_19+IAV_invivo_PA_3_Motif_19	4.1517584	GGGGUGUACAUCAAUACUGCCUU	0.223254263	0.128895909	0.053773424	23	1.298592047	195
hsa-mir-2467	4.1511398	GGCUCUGGGUCCUGCUCCUUAGAGCA	0.311833109	0.180036929	0.075119876	26	1.297563616	196
U1snRNP:5ss-11	4.1511334	CAGGUAUGAAUGAUACUUACCUG	0.560895993	0.323833453	0.135118759	23	1.297552975	197
hsa-mir-143	4.149875833	CUCUGGUCAGUUGGGAGUCUGAG	0.338677821	0.195535731	0.081611555	23	1.295462253	198
hsa-mir-940	4.144773333	CAGCCCCGUGUGUUGAGGAAGGAAGG	0.207784636	0.119964515	0.050131725	26	1.286979276	199
SARS-CoV-2-Conserved-Structured-81_Interval-23537-23656_Motif_1	4.1430232	UGAGUGUGACAUACCCAUUGGUGCAGGUAUAUGCGCUAGUUAUCAGACUCA	0.360275481	0.208005146	0.086959561	51	1.284069655	200
hsa-mir-4480	4.140480933	GGCCACCCAGGGAGUAAGUAGCC	0.142603307	0.082332058	0.034441242	23	1.279843101	201
DMSMaPseq_invitro_SARS-CoV-2_Motif_213	4.138599	AUUCUGAAGUUGUUCUUAAAAAGUUGAAGAAGUCUUUGAAU	0.637811811	0.368240821	0.154112977	41	1.27671436	202
hsa-mir-4318	4.1346557	UGUGGACAAGGGCCUUGUCUUAGACAGUCACU	0.429997151	0.248258971	0.103998297	32	1.270158569	203
hsa-mir-621	4.132375	UGCUCUGAUGAAGACCCAUGUGGC	0.212602079	0.122745867	0.051447915	24	1.266366873	204
SARS-CoV-2-Conserved-Structured-101_Interval-11690-11809_Multi_1_ComplexLevel_1	4.1319881	GUGUUUAUGAUUACUUAGUUUCUACACAGGAGUUUAGAUAUAUGAAUUCACAGGGACUACUCCCACCCAAGAAUAGCAUAGAUGC	0.189744708	0.109549158	0.045920923	85	1.265723647	205
hsa-mir-6867	4.1264815	GAAGGGAAGCUGGGAACCUGACUGCCUC	0.130147473	0.075140678	0.031539575	28	1.256568847	206
SARS-CoV-2-Conserved-Structured-83_Interval-6091-6210_Multi_1_ComplexLevel_1	4.123632667	GUUAACUGGUUAUAAGAAACCUGCUUCAAGAGAGCUUAAAGUUAC	0.281021539	0.162247861	0.068149023	45	1.251832622	207
hsa-mir-3972	4.123332633	GCAGUCCUGUGGGAAUGAGAGAUGCCAAACUGGACCUGC	0.375784205	0.216959112	0.091136039	39	1.251333813	208
hsa-mir-591	4.122753867	UUGUAAUAGUGUAGAAUGUUGGUUAAC	0.162178196	0.093633625	0.039337346	27	1.250371605	209
SARS-CoV-2-Conserved-Structured-103_Interval-1198-1317_Motif_2	4.1207821	GCAGACGGGCGAUUUUGUUAAAGCCACUUGC	0.327378653	0.189012154	0.079445757	31	1.247093515	210
SHAPE_invitro_SARS-CoV-2_Multi_71_ComplexLevel_1	4.115891367	GACUACUAGCGUGCCUUUGUAAGCACAAGCUGAUGAGUACGAACUUAUGUACUCAUUCGUUUCGGAAGAGACAGGUACGUUAAUAGUU	0.156749702	0.090499483	0.038084023	88	1.238962603	211
hsa-mir-212	4.1150882	CUUACUGCCCGGGCCGCCCUCAGUAA	0.267872537	0.154656282	0.065095212	26	1.237627327	212
SHAPE_invivo_SARS-CoV-2_Multi_65_ComplexLevel_1	4.110829533	GACGACUACUAGCGUGCCUUUGUAAGCACAAGCUGAUGAGUACGAACUUAUGUACUCAUUCGUU	0.140121312	0.080899077	0.034085897	64	1.230547234	213
hsa-mir-1231	4.110727667	CUGCAGGAAAGGGAAGACCAAGGCUUGCUGUCUGUCCAGUCUGCCACCCUACCCUGU	0.254388227	0.146871111	0.061883989	57	1.230377879	214
hsa-mir-486-1	4.1044935	CCCGAGGCCCUUCAUGCUGCCCAGCUCGGG	0.565384626	0.326424966	0.137747721	30	1.22001349	215
hsa-mir-5695	4.101845933	GCCUCUCUGAGCAUGCAUUCCUGAGACUC	0.292248215	0.168729586	0.071247975	29	1.215611874	216
hsa-mir-6890	4.101672	UAGGGCUGGAUGGUAGGGCCCA	0.088461371	0.051073196	0.021567149	22	1.215322707	217
hsa-mir-221	4.101302267	AUUUCUGUGUUCGUUAGGCAACAG	0.323945283	0.187029896	0.078985957	24	1.21470802	218
hsa-mir-211	4.100136567	UCGCCUAGGGCUCUGAGCAGGGCA	0.123101283	0.071072559	0.030023703	24	1.212770028	219
hsa-mir-4758	4.099673467	GCUGGAGUAAGGGCACGCCCGGGGCUGC	0.343987748	0.198601419	0.083906133	28	1.212000118	220
hsa-mir-342	4.097979	UUGAGGGACAUGGUUAAUGGAAUUGUCUCA	0.095083752	0.05489663	0.023202596	30	1.209183043	221
SHAPE_invitro_SARS-CoV-2_Motif_429	4.097058067	CGGCGGGCACGUAGUGUAGCUAGUCAAUCCAUCAUUGCCUACACUAUGUCACUUGGUG	0.354813818	0.204851853	0.086602096	58	1.207651978	222
DMSMaPseq_invitro_SARS-CoV-2_Motif_338+SHAPE_invivo_SARS-CoV-2_Motif_356+SHAPE_invitro_SARS-CoV-2_Motif_347	4.097020333	GUGAUGAACUGAAGAUUAAUGCGGCUUGUAGAAAGGUUCAACACAUGGUUGUUAAAGCUGCAUUAUUAGCAGACAAAUUCCCAGUUCUUCAC	0.528233236	0.304975601	0.128931075	92	1.207589246	223
hsa-mir-615	4.0962454	CGGAUCUCGAGGGUGCUUAUUGUUCGGUCCG	0.412903885	0.238390169	0.100800573	31	1.206300909	224
hsa-mir-6745	4.096118433	CCUAGUGGCUAGCCCUGGGUCUAGCAGCCUAUGGCAGUGUCUGGUAAACACUGGUGGAGUCCUGGG	0.182067177	0.105116534	0.044448709	66	1.206089825	225
hsa-mir-7159	4.095761167	GGAUGGCCAGGGAAGUAUGCCGGGCCUUGGCAUUUC	0.426299862	0.24612434	0.104083184	36	1.205495864	226
hsa-mir-6514	4.090903867	CUGGCAUUUACGAGUCAGAGUUCUUACAGAGCUGC	0.197042812	0.11376272	0.048166082	35	1.197420535	227
hsa-mir-31	4.088833667	AGCUGUUGAACUGGGAACCUGCU	0.170329545	0.098339809	0.041657245	23	1.193978799	228
IAV_invivo_HA_4_Motif_19+IAV_invivo_HA_4_Motif_19	4.0887299	GGGGAUCUAUCAGAUUCUGGCGAUCUACUCAACUGUCGCCAGUUCACUGGUGCUUUUGGUCUCC	0.628573207	0.36290691	0.153733121	64	1.193806285	229
hsa-mir-541	4.0885906	CCCACUCCAAAGUUCACAGAAUGGGUGG	0.399167179	0.230459278	0.09762953	28	1.193574697	230
hsa-mir-6071	4.086231333	AGGCUCUGGGUCCGGCUUACUCCCUAGCUUACUGUCCUCAGAACCC	0.085407908	0.049310279	0.020901388	46	1.189652383	231
hsa-mir-4632	4.0852139	GGCGGAGGCAGGCGUGACCGUUUGCC	0.091260966	0.052689543	0.022339336	26	1.187960886	232
hsa-mir-5787	4.083868267	AGGUGCUAGGUCGGCCUCGGC	0.129178892	0.074581468	0.031631503	21	1.185723752	233
SARS-CoV-2-Conserved-Structured-48_Interval-29078-29197_Multi_1_ComplexLevel_1	4.0810909	GGCAGACGUGGUCCAGAACAAACCCAAGGAAAUUUUGGGGACCAGGAACUAAUCAGACAAGGAACUGAUUACAAACAUUGGCC	0.529428409	0.305665634	0.129727179	83	1.181106341	234
hsa-mir-4418	4.078438	GGUGGUUGUGGGAGUCACU	0.030770438	0.017765321	0.007544662	19	1.176695858	235
hsa-mir-138-2	4.075840167	AGGCCGACGAGCAGCGCAUCCUCUUACCCGGCUA	0.044917287	0.025933008	0.011020375	34	1.172376923	236
hsa-mir-6859-1_6859-3_6859-2_6859-4	4.075064333	CUCAGGACAGCGGGUGUCAGCUUGCCUGAC	0.284418167	0.164208905	0.069794767	30	1.17108709	237
hsa-mir-937	4.074997767	GGCUGGCCCCCUGCUUCGUGCCCAUCC	0.116083125	0.067020624	0.028486672	27	1.170976422	238
hsa-mir-6768	4.074267733	CUGGGUUCGGCUGCUACCCCAAA	0.332380949	0.19190023	0.081580537	23	1.169762731	239
hsa-mir-4286	4.073209333	ACCAUAGUCAUAAGUUAGGAGAUGUUAGAGCUGUGAGU	0.251695579	0.14531651	0.06179294	38	1.168003126	240
hsa-mir-4267	4.072587	CUGGGGGAAGGCUCCAGACCCCAGCCU	0.249174387	0.143860899	0.061183318	27	1.166968488	241
SARS-CoV-2-Conserved-Structured-84_Interval-29118-29237_Multi_1_ComplexLevel_1	4.069966433	UGGGGACCAGGAACUAAUCAGACAAGGAACUGAUUACAAACAUUGGCCGCAAAUUGCACAAUUUGCCCCCA	0.239725547	0.138405609	0.058901111	71	1.16261176	242
SHAPE_invitro_SARS-CoV-2_Motif_342	4.0688398	UGAAGUAUUUUGUGAAAAUAGGACCUGAGCGCACCUGUUGUCUAUGUGAUAGACGUGCCACAUGCUUUUCCACUGCUUCA	0.194203585	0.112123492	0.047729474	80	1.160738716	243
SARS-CoV-2-Conserved-Structured-74_Interval-14766-14885_Motif_1	4.068813867	GCUCAGGAUGGUAAUGCUGCUAUCAGC	0.137559818	0.079420198	0.033808334	27	1.160695601	244
hsa-mir-5739	4.067741667	CCAAGGUUGUGCUUUUAGGAAAUGUUGGCUGUCCUGCGG	0.121263955	0.070011777	0.029811125	39	1.158913054	245
hsa-mir-6895	4.066835	CACAGAGUAAGCAUCAAUAGCAUUGGCAAGUUGAACUGAGCUGUC	0.317866343	0.183520219	0.078160619	45	1.157405708	246
SHAPE_invitro_SARS-CoV-2_Motif_296	4.0666929	GAGGCUAUGUACACACCGCAUACAGUCUUACAGGCUGUUGGGGCUUGUGUUCUUUGCAAUUC	0.098439538	0.056834094	0.024206288	62	1.157169465	247
hsa-mir-1292	4.060354667	GCUGAGGUUGCGUUGACGCUCGC	0.193923694	0.111961897	0.047760284	23	1.146632063	248
hsa-let-7e	4.060291833	AUAGUUGAGGAGGACACCCAAGGAGAUCACUAU	0.168192664	0.09710608	0.041423787	33	1.146527602	249
hsa-mir-7153	4.0568895	UAGGUGGUCGAAGUCAUCCACA	0.554649346	0.320226949	0.136717883	22	1.140871175	250
hsa-mir-125a	4.056499333	CUGUGAGGACAUCCAGGGUCACAG	0.355385862	0.205182123	0.087609003	24	1.140222518	251
hsa-mir-1208	4.056482	GGAGACGGGUCUUUCUC	0.338956651	0.195696714	0.083559264	17	1.140193701	252
hsa-mir-6892	4.054702667	AGGAAAAGCAGGGCUCAGGGCCAGAGAGACUGGGCAUAGAACUAAGGAGGAUGGUGUCCUCCUGACUGCAUCUCUCUUCCCUCUCCCACCCCUUGCAG	0.479506346	0.276843118	0.118259312	98	1.137235534	253
hsa-mir-6823	4.052867833	UGCUGUUGCUGUGAAAGCUGA	0.079266613	0.045764601	0.019558154	21	1.134185098	254
hsa-mir-4297	4.052510333	UGUGCCUGCCUUCGAAGUGCACGGCAGG	0.476390965	0.275044452	0.117554534	28	1.13359075	255
hsa-mir-6876	4.050763467	AGUUCAGGAGGUGGCACUGCUGUGUGUGAGCU	0.254883119	0.147156838	0.062922242	32	1.130686559	256
hsa-mir-6785	4.050196667	UGGUGGGAGAGGAGCCCCACUGUGGAAGUCUGACCCCCACA	0.123224196	0.071143523	0.03042425	41	1.129744246	257
hsa-mir-6772	4.049858333	CUGAGGACUGAGGCUCACCUUG	0.253934873	0.146609367	0.062702162	22	1.129181763	258
hsa-mir-6847	4.0494495	GAGCUGGAAGGAGUGGGCCUGGCUC	0.072533502	0.041877237	0.017911941	25	1.128502071	259
hsa-mir-6803	4.046632467	GGGCGUGGUGGACAGCGAUGCAUCCC	0.692800317	0.39998845	0.171204161	26	1.123818714	260
DMSMaPseq_invitro_SARS-CoV-2_Motif_212+SHAPE_invitro_SARS-CoV-2_Motif_220	4.045078333	CAUCAUAUGCAGCUUUUGCUACUGCUCAAGAAGCUUAUGAGCAGGCUGUUGCUAAUGGUG	0.419262872	0.242061532	0.103647652	60	1.121234946	261
hsa-mir-624	4.042094	UGUGUUCAGUGGAACCAAGGUAAACACA	0.097670315	0.056389983	0.024163296	28	1.11627345	262
hsa-mir-338	4.040049	UGAGUGAUGACUCAGGCGACUCCA	0.340931239	0.196836743	0.084387897	24	1.112873609	263
hsa-mir-589	4.038987267	CUGAGCUGGGUACUGCCUGUUCAG	0.060495114	0.034926871	0.014977793	24	1.111108462	264
hsa-mir-184	4.037872867	CCCAGCUUUGUGACUGUAAGUGUUGGA	0.229935659	0.132753414	0.056944749	27	1.109255757	265
hsa-mir-4281	4.037707	AGCUGGGGCCGGGU	0.052528761	0.030327494	0.013009552	14	1.108980001	266
hsa-mir-5572	4.0308165	CAGCCUGGGGCAUCGGUUG	0.469363966	0.270987412	0.116443893	19	1.097524449	267
hsa-mir-759	4.030402667	UGACUCAGAUCU	0.219838914	0.126924056	0.054545149	12	1.096836445	268
hsa-mir-518d	4.0297692	UUCUGUUGUCUGAAAGAAACCAA	0.151905461	0.087702659	0.037695822	23	1.095783298	269
DMSMaPseq_invitro_SARS-CoV-2_Motif_488	4.0295255	AAUAUUGCUUUGCUUGUACAGUAAGUGACAACAGAUGUUUCAUCUCGUUGACUUUCAGGUUACUAUAGCAGAGAUAUU	0.311440294	0.179810138	0.07728957	78	1.095378143	270
DMSMaPseq_invitro_SARS-CoV-2_Motif_190+SHAPE_invitro_SARS-CoV-2_Motif_198	4.026638433	CAUGUGGUAGUGUUGGUUUUAACAUAGAUUAUGACUGUGUCUCUUUUUGUUACAUGCACCAUAUG	0.105422691	0.060865819	0.026181316	65	1.090578354	271
hsa-mir-663b	4.026621733	UCCUAGGCGGGUCGCUGCGGUACCUCCCUCCUGUCUGUGGCGGUGGGAUCCCGUGGCCGUGUUUUCCUGGUG	0.079731109	0.046032777	0.019800993	72	1.09055059	272
hsa-mir-551b	4.0260914	UGAGACCUGGUGCAGAACGGGAAGGCGA	0.253603242	0.1464179	0.062989937	28	1.089668904	273
hsa-mir-4700	4.024212567	GUGUCCUGAAAUUCACAGGACUG	0.524836867	0.303014707	0.130419768	23	1.086545317	274
hsa-mir-6826	4.023476	ACCUCCUGGCUUUUCCUCUGCAGCAUGGCUCGGACCUAGUGCAAUGUUUAAGCU	0.00522497	0.003016638	0.001298621	54	1.085320765	275
hsa-mir-6134	4.023169333	UGCAUAAAUGAAGCUGAAUGA	0.093031943	0.053712017	0.023124043	21	1.084810927	276
U1snRNP:5ss-6	4.021870333	GGAAUAAGUAUGAUACUUACCUG	0.336215674	0.19411421	0.083596846	23	1.082651322	277
hsa-mir-4693	4.018303	GUCACAAAUUCAAAUAAAGUGAG	0.505602076	0.291909495	0.125824776	23	1.07672058	278
DMSMaPseq_invitro_SARS-CoV-2_Motif_236+SHAPE_invitro_SARS-CoV-2_Motif_239	4.0161409	GCUAGUGGGGGACAACCAAUCACUAAUUGUGUUAAGAUGUUGUGUACACACACUGGU	0.555915769	0.320958119	0.138420385	57	1.073126059	279
hsa-mir-199b	4.016089333	CUGUUCAGGACUCCCAAAUUGUACAG	0.250095941	0.144392959	0.0622735	26	1.073040328	280
hsa-mir-548q	4.015567333	GCGGUUUUUGCCAUUACUUUUCAUUUUUACCAUUAAAAGUAAUGGCAAAAAGCAU	0.322331126	0.186097962	0.080270383	55	1.072172496	281
hsa-mir-4647	4.015542533	GGAAAGGGGAUGCAGAGCCCUGCC	0.128051245	0.073930421	0.031888903	24	1.072131266	282
hsa-mir-1202	4.014460333	GGAGGCACUGCCAGGGCUGCCCAC	0.157306498	0.090820949	0.039184968	24	1.070332093	283
hsa-mir-296	4.014074	CUGUUGUGCCUAAUUCAGAG	0.168163042	0.097088978	0.041893359	20	1.069689809	284
hsa-mir-6729	4.013600333	CUGAGCGGCUCCAUCCCCCGGCCUGCUCAU	0.156785616	0.090520218	0.039063585	30	1.068902331	285
hsa-mir-5191	4.012847333	UCCUCUCCUGGUCUGGGAGGAUAGAAGAGAGGA	0.331319038	0.191287136	0.082564576	33	1.067650458	286
SARS-CoV-2-Conserved-Structured-89_Interval-26415-26527_Motif_3	4.01226	AAACGAACUAAAUAUUAUAUUAGUUUUUCUGUUU	0.386764138	0.223298379	0.096395582	34	1.066674008	287
hsa-mir-6796	4.0093591	CUGGCUGGUCCAGCCCCUCAGAAG	0.104815883	0.060515478	0.026142802	24	1.061851221	288
hsa-mir-6875	4.009296	AGAAGGCCUAUGGUGAUUUGCAUUCUU	0.310588576	0.179318398	0.07746711	27	1.061746317	289
hsa-mir-6730	4.008115133	CAGAGCUGCAGCUGCUCCACCCUG	0.109815349	0.063401921	0.027398252	24	1.059783109	290
hsa-mir-4265	4.0074576	ACACCUGUAAAGAAUUGGUCAGCCUGGGGACUGGUGAUCUCUGCAGCUGU	0.062954595	0.036346852	0.01570936	50	1.058689951	291
hsa-mir-1471	4.006755167	GUGUAGAGGCGGAGCACAG	0.322379649	0.186125977	0.080459034	19	1.057522146	292
hsa-mir-8077	4.0065525	AGUCCAAAGGAAAGGGCU	0.564488548	0.325907615	0.140891339	18	1.05718521	293
hsa-mir-6879	4.005919833	GGGAGAGGGGCCCAGCUGACCCUCCUGUC	0.325127778	0.18771261	0.081161828	29	1.056133393	294
hsa-mir-6886	4.004654667	GGCUCCUGGCGCUGAUGCC	0.116903335	0.067494172	0.029191864	19	1.054030035	295
hsa-mir-7154	4.004595133	GCUUGGAGCCUUGGUAGGGAAGCAAGCUGAGGAGAUAGGA	0.36248758	0.209282302	0.090517909	40	1.05393106	296
SARS-CoV-2-Conserved-Structured-77_Interval-1558-1677_Motif_2+SHAPE_invivo_SARS-CoV-2_Motif_31	4.004093667	GGUGUUGUUGGAGAAGGUUCCGAAGGUCUUAAUGACAACCUUCUUGAAAUACUCC	0.10192837	0.058848372	0.02545604	55	1.053097365	297
hsa-mir-4497	4.003810633	GGGCGCCGGCGGCCGGGAGAUCCGCGCUUCCUGAAUCCCGGCCGGCCCGCCCGGCGCCC	0.627948499	0.362546235	0.156837712	59	1.052626818	298
hsa-mir-219a-1	4.001892	UUCUCGAGUCUAUGGCUCCGGCCGAGAG	0.492391069	0.284282117	0.12303957	28	1.049437063	299
SHAPE_invivo_SARS-CoV-2_Motif_403	4.000359	GCCACUAGUCUCUAGUCAGUGUGUUAAUCUUACAACCAGAACUCAAUUACCCCCUGCAUACACUAAUUCUUUCACACGUGGU	0.138906026	0.080197431	0.03472339	82	1.046888429	300
IAV_invivo_HA_4_Motif_9+IAV_invivo_HA_4_Motif_9	3.999457667	GUGGGGUAUUCAUCACCCGC	0.86033524	0.496714782	0.215112976	20	1.04538995	301
SHAPE_invivo_SARS-CoV-2_Motif_361	3.9988065	GCUAUCUAACCUUAACUUGCCUGGUUGUGAUGGU	0.273433054	0.157866647	0.068378666	34	1.044307376	302
hsa-mir-662	3.9986994	GGGGUGGCUGCGGGCCUUCUGAAGGUCUCCC	0.285360325	0.164752861	0.071363285	31	1.044129321	303
hsa-mir-4523	3.996081833	CUGUGUGAGGACUAGAGGCGG	0.185486151	0.107090479	0.046417005	21	1.03977758	304
hsa-mir-1226	3.992245367	AUGGGGCAGCUGGGAUGGUCCAAAAGGGUGGCCUCA	0.401417233	0.231758348	0.100549239	36	1.033399401	305
hsa-mir-922	3.990001	CUGUCCUGGACUGGGGUCAGACUGUGCCCCGAGGAGAAGCAG	0.026066495	0.015049498	0.006532954	42	1.02966811	306
Selectedmotif_5296-5463_Motif_1+DMSMaPseq_invitro_SARS-CoV-2_Motif_102+SHAPE_invivo_SARS-CoV-2_Motif_112+SHAPE_invitro_SARS-CoV-2_Motif_106	3.988987733	AGAGUUGAAGUUUAAUCCACCUGCUCUACAAGAUGCUUAUUACAGAGCAAGGGCUGGUGAAGCUGCUAACUUU	0.296621045	0.17125424	0.074359979	73	1.02798354	307
hsa-mir-6720	3.9886268	GCCGCGGAAGAAGGGGAAGCGC	0.149479872	0.086302244	0.037476525	22	1.027383483	308
hsa-mir-106b	3.9876554	GCAGAUAGUGGUCCUCUCCGUGCUACCGC	0.077568886	0.044784417	0.019452254	29	1.025768517	309
hsa-mir-3908	3.987610333	GUUUCUAAAAAAAUAAAAAGUUAAAAAAAUUUAUGUUAACGUGUAAUGUGUUUACUAAUUUUUUUUUUUUUUUUUGGAGAC	0.430798204	0.248721459	0.108034178	81	1.025693593	310
bulge-UU	3.986818133	GCGCUGCCAGAAACUGGCUUAGCGC	0.19050823	0.109989978	0.04778453	25	1.024376549	311
hsa-mir-6755	3.985389667	AACGUUAUGUGUGGUCUUUAACCUGUU	0.284473401	0.164240795	0.071379068	27	1.022001704	312
hsa-mir-422a	3.984929333	AGGCCUGAGUCUCUCUGCUGCAGAUGGGCUC	0.132647503	0.076584072	0.033287291	31	1.021236393	313
hsa-mir-130a	3.983443667	GCUACUGUCUGCACCUGUCACUAGCAGU	0.088641398	0.051177135	0.022252454	28	1.018766451	314
hsa-mir-218-2	3.979553433	CAUGUGGUGGAACGAUGGAAACGGAACAUG	0.093312683	0.053874103	0.023448029	30	1.012298884	315
hsa-mir-6848	3.977373333	CCAUGGUGUGCUCUGAUCCCCCUGUGG	0.206225724	0.119064477	0.051849728	27	1.008674438	316
hsa-mir-3688-1	3.976143	CAUAUGUAUGUAUGUAUGUCUGUUACACAUAUG	0.483367961	0.279072622	0.121567046	33	1.006628991	317
hsa-mir-3180-5	3.974363433	GGAGGCCCCGCCCUGCUGCCGACCCUGUGGAGCGGAGGGUGAAGCCUCC	0.043570145	0.025155235	0.010962798	49	1.003670437	318
hsa-mir-4433a	3.971626667	CUGUUUCUGGUGAAAUAUUCAAACAG	0.359002624	0.207270262	0.090391835	26	0.999120524	319
hsa-mir-4635	3.970530167	UGGAUCACGCCGACAACACUGGUCU	0.059578273	0.034397532	0.015005118	25	0.997297577	320
hsa-mir-4669	3.969956667	UCCAGGCAUCUGUGUCUG	0.054871194	0.031679899	0.01382161	18	0.996344126	321
hsa-mir-4290	3.969914667	GUCAGUCCCAAUCUGAAUCCCACCAAAAUAGGUGGUAGAGGGUUGC	0.207469764	0.119782724	0.05226051	46	0.9962743	322
hsa-mir-7158	3.969906	GCAGCCUUCUGCCUUUGGCUUUCUGAAGCGAGCUGA	0.176705704	0.102021086	0.044511307	36	0.996259892	323
hsa-mir-107	3.966417433	GCCUUGUGGCAUGGAGUUCAAGC	0.240794693	0.139022881	0.060708359	23	0.990460101	324
hsa-mir-3143	3.965887133	UUCGCGGUUGGGCU	0.410183195	0.236819378	0.103427854	14	0.98957847	325
hsa-mir-6797	3.964765667	AACAGGACCUGUGCUCACUGGGGCCUGCA	0.37788346	0.218171117	0.095310415	29	0.987714016	326
hsa-mir-4469	3.962866667	UGGCGGCGGCGAGGACACCGCCGCU	0.386220564	0.222984547	0.097459894	25	0.984556902	327
hsa-mir-3978	3.962803133	GUGGAGCCAAAAUUAGAAGGGCCAAAAUUCUACCUGGCCCACUACCACAG	0.25616537	0.147897145	0.064642467	50	0.984451277	328
hsa-mir-3138	3.962581567	CCGGGUGCCCACAAGACUGUG	0.45094468	0.260353032	0.113800731	21	0.984082919	329
hsa-mir-6743	3.962129133	GGCCCCAGGAAGAAGGGCCUGGUGGAGCC	0.311920481	0.180087374	0.078725471	29	0.983330742	330
hsa-mir-5002	3.9599418	CUUAGUAGGUGAUAGCAUGACUGAC	0.198496059	0.114601753	0.050126004	25	0.97969427	331
hsa-mir-141	3.9593925	GUUGGAUGGUCUAAUUGUGAAGCUCCUAAC	0.141428278	0.081653654	0.035719691	30	0.978781051	332
hsa-mir-5189	3.958933767	GACAGGCUGGCCUCUGGAUGACCUGC	0.481605501	0.278055066	0.121650305	26	0.9780184	333
DMSMaPseq_invitro_SARS-CoV-2_Multi_83_ComplexLevel_1+SHAPE_invivo_SARS-CoV-2_Multi_67_ComplexLevel_1+SHAPE_invitro_SARS-CoV-2_Multi_73_ComplexLevel_1	3.958757867	ACCAACCACCACAAACCUCUAUCACCUCAGCUGUUUUGCAGAGUGGUUUUAGAAAAAUGGCAUUCCCAUCUGGU	0.23015697	0.132881188	0.058138683	74	0.977725964	334
hsa-mir-4745	3.957143	GACGGCGCCCGCCCUGGCCCUGGC	0.196059749	0.113195149	0.049545783	24	0.975041226	335
Selectedmotif_26742-26860_Motif_1+DMSMaPseq_invitro_SARS-CoV-2_Motif_483+SHAPE_invivo_SARS-CoV-2_Motif_509+SHAPE_invitro_SARS-CoV-2_Motif_490	3.9549322	ACCGGUGGAAUUGCUAUCGCAAUGGCUUGUCUUGUAGGCUUGAUGUGGCUCAGCUACUUCAUUGCUUCUUUCAGACUGUUUGCGCGUACGCGUUCCAUGUGGU	0.225490523	0.130187014	0.057015016	103	0.97136574	336
hsa-mir-4437	3.954489133	UCCACAAGGAGGGGAUGACCCUUGUGGG	0.022191919	0.01281251	0.005611829	28	0.970629135	337
hsa-mir-517a	3.9544202	CUGUCUGUUGUAUAAAAGAAAAGAUCG	0.096591012	0.055766847	0.024426087	27	0.970514533	338
SHAPE_invitro_SARS-CoV-2_Motif_335	3.953643133	GCUGUUGGUACCAAUUUACCUUUACAGC	0.266280783	0.153737282	0.067350738	28	0.969222649	339
hsa-mir-1229	3.951122667	AGAGCGUGGGCUGGGGUUCAGGGACACCCUCU	0.35823839	0.206829031	0.090667494	32	0.965032338	340
SARS-CoV-2-Conserved-Structured-73_Interval-7171-7290_Motif_3	3.950624667	CUAGGUUUUUCUAUGUACUUGG	0.084027575	0.048513343	0.02126944	22	0.964204406	341
hsa-mir-6835	3.950622167	GAAGCGAGAUGUUUGUCUAAA	0.05823251	0.033620555	0.014740086	21	0.964200249	342
IAV_invivo_NS1_NEP_8_Motif_10+IAV_invivo_NS1_NEP_8_Motif_10	3.948750767	GAAGAGGGAGCAAUUGUUGGCGAAAUUUCACCAUUGCCUUCUCUUC	0.34162198	0.197235542	0.086513938	46	0.961089021	343
hsa-mir-548f-3	3.9474698	UUUUGCAGUUUUUUUAAGUAAUUGCAAAA	0.503902359	0.290928162	0.127651986	29	0.958959396	344
SARS-CoV-2-Conserved-Structured-90_Interval-14846-14965_Multi_1_ComplexLevel_1	3.947422833	GUUGAAGUUGUUGAUAAGUACUUUGAUUGUUACGAUGGUGGCUGUAUUAAUGCUAACCAAGUCAUCGUCAACAACCUAGACAAAUCAGCUGGUUUUCCAUUUAAU	0.434899745	0.251089485	0.110173083	105	0.958881313	345
hsa-mir-4506	3.945863333	GGUUCAAGUUUGGCUCCAUCUUUAUGAAA	0.246294042	0.142197932	0.06241829	29	0.956288622	346
bulge-UUG	3.944955833	GCGCUGCCAGAAACUGGCUUGAGCGC	0.579564523	0.334611734	0.146912804	26	0.954779891	347
hsa-mir-511	3.944152	CAGUCAGUAAAUAUUUUUUUGUGAAUG	0.595835351	0.3440057	0.15106805	27	0.953443507	348
Selectedmotif_26917-26995_Motif_1+DMSMaPseq_invitro_SARS-CoV-2_Motif_485+SHAPE_invivo_SARS-CoV-2_Motif_511+SHAPE_invitro_SARS-CoV-2_Motif_492	3.9422426	GCUUCUAGAAAGUGAACUCGUAAUCGGAGCUGUGAUCCUUCGUGGACAUCUUCGUAUUGCUGGACACCAUCUAGGACGC	0.154494728	0.089197573	0.039189554	79	0.950269103	349
hsa-mir-1299	3.941731833	GGAAUCCUACGUGAGGGACAAUCAUUCAGACCCACGUAGCAGUGUUCU	0.362382274	0.209221503	0.091934786	48	0.949419946	350
hsa-mir-4728	3.940612633	CAAGCACACAGGGCCUGGGACUAGCAUG	0.24038069	0.138783856	0.061000842	28	0.94755926	351
hsa-mir-3189	3.940482	UGGGUAGGAAUAUCCUGGAUCCCCU	0.31217484	0.180234228	0.079222501	25	0.947342081	352
hsa-mir-378g	3.938829333	AGAAGACCU	0.937167278	0.54107378	0.23793041	9	0.944594499	353
Pepper530#https://www.nature.com/articles/s41587-019-0249-1	3.936683167	CCCAAUCGUGGCGUGUCGGCCUGCUUCGGCAGGCACUGGCGCCG	0.241387888	0.139365362	0.061317581	44	0.941026467	354
hsa-mir-4519	3.936317333	GCUGCACUGUCUCCGUCUGCGG	0.097339209	0.056198819	0.024728496	22	0.940418264	355
hsa-mir-4648	3.9354115	GGAGCUCAGCACCUGCCUGCCACCCACGCAGACCAGCCCCUGCUCUGUUCCCACAG	0.33593778	0.193953768	0.085362809	56	0.938912303	356
hsa-mir-4723	3.934875167	AGAGCACCUCCUAGAGAAUGUUGAACUAAAGGUGCCC	0.092825387	0.053592762	0.023590428	37	0.938020642	357
hsa-mir-598	3.933407133	GUGAGCUGGAAAUGGGGUGCUAC	0.313250552	0.180855291	0.079638477	23	0.935580016	358
hsa-mir-7151	3.933204	AUUGGCUUGGAUUCUGCAAAGCCU	0.128328647	0.074090579	0.032627	24	0.935242304	359
hsa-mir-1306	3.932013633	ACGUCCAGUGGUGCAGAGGUAAUGGACGU	0.206477656	0.11920993	0.052511938	29	0.933263303	360
hsa-mir-486-2	3.931746533	CCCGAGCUGGGCAGCAUGAAGGGCCUCGGG	0.179305551	0.103522108	0.045604555	30	0.932819245	361
hsa-mir-3605	3.9315063	GAAGCCGCUCCCACCUGACCCUCACGGCCUC	0.289401226	0.167085876	0.073610775	31	0.932419854	362
hsa-mir-26a-1	3.930659833	UAGGCUGUGCAGGUCCCAAUGGGCCUA	0.176765817	0.102055792	0.044971029	27	0.931012591	363
hsa-mir-3661	3.92761	GCUGCUUGCACUCGUUCAGC	0.324961229	0.187616453	0.082737652	20	0.925942201	364
hsa-mir-1307	3.926479867	GGCUCGUCUGUGUUGCCAAUCGACUC	0.106035414	0.061219575	0.02700521	26	0.924063338	365
hsa-mir-640	3.922962567	UCAGACACAUCAGAUCCCUUAUCUGUAAAAUGGGCAUGA	0.295835195	0.170800529	0.075411169	39	0.918215778	366
SHAPE_invitro_SARS-CoV-2_Motif_387	3.9227919	UCUUUAUUUGACAUGAGUAAAUUUCCCCUUAAAUUAAGGGGUACUGCUGUUAUGUCUUUAAAAGA	0.324927723	0.187597108	0.082830731	65	0.917932042	367
SHAPE_invivo_SARS-CoV-2_Multi_21_ComplexLevel_1	3.922787867	UAGUACAUUUAUUAGUGAUGAAGUUGCGAGAGACUUGUCACUACAGUUUAAAAGACCAAUAAAUCCUACUG	0.370349779	0.213821545	0.094409841	71	0.917925337	368
hsa-mir-4473	3.922301333	CUAAGCUAUGGACUGCUAUGGACUGCUAG	0.272941767	0.157583002	0.069587149	29	0.917116468	369
hsa-mir-6814	3.9222081	UGCCACCCAGCCCUGCAGAGCCCCUGACUC	0.37491192	0.216455498	0.095586953	30	0.916961467	370
hsa-mir-1909	3.921486	UGCCCUGGGGCCGUCCCUGCGCA	0.33318075	0.192361996	0.084962881	23	0.915760965	371
SHAPE_invitro_SARS-CoV-2_Motif_120	3.920150067	GCAAGCUUCGAUAAUUUUAAGUUUGU	0.604020214	0.348731233	0.154080891	26	0.913539957	372
SARS-CoV-2-Conserved-Structured-63_Interval-28998-29117_Motif_2+DMSMaPseq_invitro_SARS-CoV-2_Motif_521+SHAPE_invivo_SARS-CoV-2_Motif_554+SHAPE_invitro_SARS-CoV-2_Motif_529	3.919032567	ACGUACUGCCACUAAAGCAUACAAUGUAACACAAGCUUUCGGCAGACGU	0.161844813	0.093441147	0.041297134	49	0.911682098	373
hsa-mir-6083	3.918260867	AGGUGGAAAGGGAGCAGGAGCAUCGUCUUUAAGAGGGUCAGGUACCUUUGCUCUUA	0.148584868	0.085785514	0.037921127	56	0.910399136	374
hsa-mir-6787	3.914692833	GGCUGCAGGCCCGGCCCCUCUC	0.460498481	0.265868922	0.117633362	22	0.904467231	375
hsa-mir-6806	3.912977167	CCAGGUUCCAUGUGAUGCUGAA	0.319654879	0.184552831	0.081690965	22	0.901614911	376
hsa-mir-3197	3.9122398	GGCGCGCGAGGCUCCAGGCUCC	0.182525244	0.105380999	0.046654922	22	0.900389029	377
hsa-mir-505	3.911136	GAUGUUUCUGCCAGUUUAGCGUC	0.23237293	0.134160574	0.059413155	23	0.898553946	378
hsa-mir-3941	3.909864567	GUAGAUUGAAAGCCCUAAUUUUAC	0.213711689	0.123386501	0.054659614	24	0.89644017	379
hsa-mir-30e	3.907986	GAAGCUGUAAGGUGUUCAGAGGAGCUUU	0.335972485	0.193973805	0.085970749	28	0.893317027	380
hsa-mir-5690	3.907363	UAGGAUUUGGGAGUUAUACUA	0.507784945	0.293169775	0.129955918	21	0.89228128	381
hsa-mir-6754	3.905488	UGGAGGAGUCUGGUGGCCUGUUCUCUU	0.056738885	0.03275821	0.014527989	27	0.889164067	382
hsa-mir-425	3.9052795	CGUUGAGUGGGCACCCGAGAAGCCAUCG	0.123180291	0.071118174	0.031541991	28	0.888817433	383
hsa-mir-130b	3.9028062	ACUACUAUAGGCCGCUGGGAAGCAGU	0.045748584	0.026412958	0.011721972	26	0.884705537	384
hsa-mir-550b-2	3.899998867	AAGACACUAUCUGACAACAACAGGGCUCUU	0.131939355	0.076175222	0.033830614	30	0.880038306	385
hsa-mir-4450	3.899742333	GUGAGCGCAGGUCUUUGGCAC	0.489818129	0.282796629	0.125602691	21	0.879611816	386
hsa-mir-196a-1	3.899216	GGGCCUGGGUUUCUGAACAC	0.159449831	0.092058403	0.040892793	20	0.878736779	387
hsa-mir-148a	3.899204	CCGACUCUGAGUAUGAUAGAAGUC	0.45925828	0.265152892	0.117782573	24	0.878716829	388
r(GGA)6	3.898905667	GGAGGAGGAGGAGGAGGA	0.054205322	0.031295457	0.013902702	18	0.878220846	389
hsa-mir-9-2	3.898146767	GUAUGAGUGUAUUGGUCUUCAUAA	0.138145908	0.079758577	0.035438868	24	0.876959164	390
SARS-CoV-2-Conserved-Structured-29_Interval-10970-11089_Multi_1_ComplexLevel_1	3.896501	GAAAAGAACAAUCAAGGGUACACACCACUGGUUGUUACUCACAAUUUUGACUUCACUUUUAGUUUUAGUCCAGAGUACUCAAUGGUCUUUGUUCUUUUU	1.201228019	0.69352932	0.30828377	99	0.874223054	391
hsa-mir-1294	3.896495533	GUCUGGCAUUGUCUGAUAUAC	0.125567935	0.072496681	0.032225864	21	0.874213965	392
SHAPE_invitro_SARS-CoV-2_Multi_49_ComplexLevel_1	3.893656	AGGGUGUUAUCACGCAUGAUGUUUCAUCUGCAAUUAACAGGCCACAAAUAGGCGUGGUAAGAGAAUUCCUUACACGUAACCCU	0.223287804	0.128915274	0.057346567	83	0.869493201	393
DMSMaPseq_invitro_SARS-CoV-2_Multi_5_ComplexLevel_1	3.893067467	CCGAAUACCAUAAUGAAUCUGGCUUGAAAACCAUUCUUCGUAAGGGUGGUCGCACUAUUGCCUUUGG	0.480725625	0.277547069	0.12348248	67	0.868514757	394
hsa-mir-199a-1	3.892374333	CUGUUCAGGAGGCUCUCAAUGUGUACA	0.116525267	0.067275894	0.029936809	27	0.867362413	395
IAV_invivo_PA_3_Motif_21+IAV_invivo_PA_3_Motif_21	3.890250333	GGGAAGGCGAAAGACC	0.195275609	0.112742425	0.050196155	16	0.863831233	396
hsa-mir-4446	3.8890801	CUUGGCUUCAAUUUACUCCCAGG	0.133374579	0.077003849	0.034294634	23	0.861885704	397
hsa-mir-2278	3.888304	CUGGGGACUGUGUGGACUGGUAUCACCCAG	0.236411704	0.136492361	0.060800725	30	0.860595427	398
hsa-mir-4254	3.886371667	CUGCAGUGAGUAGGUCUGCCU	0.140225297	0.080959113	0.036081288	21	0.857382896	399
DMSMaPseq_invitro_SARS-CoV-2_Motif_260	3.886112767	AAUGUUUUAUUCUCUACAGUGUUCCCACUUACAAGUUUUGGACCACUAGUGAGAAAAAUAUU	0.229539459	0.132524669	0.059066598	62	0.856952471	400
hsa-mir-6505	3.88589	CUCAGCAUGUUGAGCCCUGUCUCUGGGGAGCUGAC	0.258102197	0.149015373	0.066420356	35	0.856582118	401
hsa-mir-7854	3.885883	UUGAGCAUCUUCUGGGCAGCUGA	0.335778205	0.193861637	0.086409757	23	0.85657048	402
hsa-mir-3171	3.885745433	UAUCUAUAUAUAUGUGUA	0.708182117	0.408869136	0.18225129	18	0.856341774	403
hsa-mir-4508	3.885187667	CGCGGAGCAGCGCUGGGUGCAGCGCCUG	0.181990525	0.105072279	0.046842145	28	0.855414479	404
hsa-mir-6853	3.884985467	GUCAGGUGAUGGUGAUAAGGUCAAGGCCUG	0.193653489	0.111805894	0.049846644	30	0.855078319	405
hsa-mir-4722	3.884725333	AGGUUGGCUGGGCCAGGCCUGACCU	0.152197202	0.087871095	0.039178369	25	0.854645843	406
hsa-mir-657	3.8837562	GUCCGGGUGGGUUCCGGCA	0.134174331	0.077465586	0.034547568	19	0.853034646	407
hsa-mir-431	3.883682333	CAUGCAGGCCACACUGACGGUAACGUUGCAGG	0.25076554	0.144779552	0.064569014	32	0.852911841	408
U1snRNP:5ss-12	3.882592333	GGGGUGAAGAGGAUACUUACCUG	0.168437924	0.097247681	0.043382851	23	0.851099701	409
hsa-mir-3976	3.882181133	AUGUCAUAUUGGAGUUGGACUGCAGGGCUUCCUUUACACAAUAAAUAUUGUAUGAAGUGCUGAUGUAACCUUUACUGCAGCAUGACAU	0.15875673	0.091658241	0.040893695	88	0.850416075	410
SHAPE_invivo_SARS-CoV-2_Motif_177+SHAPE_invitro_SARS-CoV-2_Motif_171	3.881256267	GCUAACAAACAUGCUGAUUUUGACACAUGGUUUAGCCAGCGUGGUGGUAGU	0.025765249	0.014875573	0.006638379	51	0.848878472	411
hsa-mir-128-2	3.8783868	ACGAGAGUGAGUAGCAGGUCUC	0.168519035	0.09729451	0.043450807	22	0.844107943	412
IAV_invivo_PB1_2_Motif_5+IAV_invivo_PB1_2_Motif_5	3.877149333	GGGCCACUGCCAGAAGACAAUGAACCAAGUGGUUAUGCCC	0.445033684	0.256940317	0.114783736	40	0.842050638	413
hsa-mir-500b	3.877045433	GGGUGAGAGUGCUUUCUGAAUGCAGUGCACCC	0.490226751	0.283032547	0.126443386	32	0.841877902	414
hsa-mir-6816	3.876917767	CUGCAGGGACUGUGACACUGAA	0.347502786	0.200630827	0.089633778	22	0.841665655	415
SHAPE_invivo_SARS-CoV-2_Motif_414	3.8765042	AGAGUUUAUUCUAGUGCGAAUAAUUGCACUUUUGAAUAUGUCUCU	0.387132068	0.223510804	0.099866284	45	0.840978094	416
hsa-mir-1285-2	3.876024633	CAAUUUGAGACCAAU	0.500593953	0.289018053	0.129151386	15	0.840180808	417
hsa-mir-765	3.876008567	AAGCCCUACGAGAAACUGGGGUUUCUGGA	0.157191392	0.090754493	0.040554965	29	0.840154097	418
hsa-mir-8081	3.875529133	CUAUGGCCCCCCUCCUCUCUGAAAGCAAGGCCACUUG	0.059100184	0.034121507	0.015249578	37	0.839357032	419
hsa-mir-29a	3.874456333	UUCAGAGUCAAUAUAAUUUUCUAG	0.638247354	0.368492281	0.164732107	24	0.837573487	420
hsa-mir-4507	3.873918567	UGGGUUAAGCCGAGCUGG	0.221198453	0.127708987	0.057099407	18	0.836679443	421
hsa-mir-4479	3.873385833	GCGCGGGAAAGUUCGGGAACGCGCG	0.136076713	0.078563927	0.035131205	25	0.835793766	422
hsa-mir-16-2	3.873085467	UUGGCGUAGUGAAAUAUAUAUUAAACACCAA	0.525858498	0.303604545	0.1357725	31	0.835294402	423
hsa-mir-5683	3.872342	CUUCUUACUGCACCAGUGAAG	0.14777056	0.085315372	0.038160514	21	0.834058379	424
hsa-mir-7111	3.871446	GGCCAUCUGCUAUUCGUCCACCAACCUGACUUGAUCC	0.122417284	0.070677652	0.031620558	37	0.832568766	425
hsa-mir-550a-1	3.870312333	AGCCCUGUUGUUGUAAGAUAGUGU	0.069206872	0.039956606	0.017881469	24	0.83068403	426
hsa-mir-144	3.870296233	UGUAAGUUUGCGAUGAGACACUACA	0.101105814	0.058373469	0.026123534	25	0.830657263	427
hsa-mir-576	3.870095167	UCUUUGGUAAUAAGGUUUGGCAAAGA	0.441757946	0.255049069	0.114146533	26	0.830322987	428
hsa-mir-4319	3.867559667	CCACUGGGAAUGCUCCCUGAGGACGUUAUAUGAGUG	0.76136912	0.439576666	0.196860342	36	0.826107683	429
hsa-mir-301a	3.866867333	ACUACUGUACUUUACAGCUAGCAGU	0.186957002	0.107939675	0.04834844	25	0.824956669	430
hsa-mir-4726	3.8662774	GAGUGGUCGGGUCGACUGAACC	0.236584259	0.136591986	0.061191744	22	0.823975897	431
hsa-mir-3119-1	3.866040433	UGGCAAAGGGGUAGCUAAACAAUCUAUGUCUUUGCCA	0.190320096	0.109881359	0.049228688	37	0.823581936	432
SHAPE_invivo_SARS-CoV-2_Motif_398+SHAPE_invitro_SARS-CoV-2_Motif_385	3.8656348	UGGAUGUAAUUAUCUUGGCAAACCACGCGAACAAAUAGAUGGUUAUGUCAUGCAUGCA	0.242372453	0.139933801	0.062699263	58	0.822907565	433
hsa-mir-489	3.864544167	CCAUUUACUUGAACCUUUAGGAGUGA	0.164104942	0.094746032	0.042464243	26	0.821094372	434
SARS-CoV-2-Conserved-Structured-13_Interval-6211-6330_Motif_1+SHAPE_invivo_SARS-CoV-2_Motif_128	3.863939167	AUUGUUACAUAAACCUAUUGUUUGGCAUGUUAACAAU	0.353626104	0.204166126	0.091519584	37	0.820088551	435
SHAPE_invivo_SARS-CoV-2_Multi_31_ComplexLevel_1	3.862091367	AGCUAUAGCCUCAGAGUUUAGUUCCCUUCCAUCAUAUGCAGCUUUUGCUACUGCUCAAGAAGCUUAUGAGCAGGCUGUUGCU	0.408544818	0.23587346	0.105783312	82	0.817016558	436
hsa-mir-6852	3.861486467	GACAUGCUCUGACUCCCCUGAUGUC	0.209567354	0.120993768	0.054271161	25	0.816010903	437
SARS-CoV-2-Conserved-Structured-59_Interval-21325-21444_Motif_1	3.861303933	CAUGCAAAUUACAUAUUUUGGAGGAAUACAAAUCCAAUUCAGUUGUCUUCCUAUUCUUUAUUUGACAUG	0.199544235	0.115206918	0.051677941	69	0.815707439	438
hsa-mir-6125	3.860114	CCGCUAGUGGAAGAAGAUGGCGG	0.217031566	0.125303233	0.056224134	23	0.813729158	439
hsa-mir-5701-1_5701-2_5701-3	3.859725133	GAUUGGUUAGCCUAAGACUUGUUCUGAUCCAAUC	0.297985029	0.172041737	0.077203692	34	0.813082662	440
hsa-mir-6829	3.859544667	GGCAGGGUCCUCCAGCUCAUUCCUCCUGCC	0.459944489	0.265549075	0.119170661	30	0.812782633	441
hsa-mir-6716	3.8592037	AGGGCCUUCUGAGCCCAGGUCCG	0.149494388	0.086310625	0.038737107	23	0.812215771	442
hsa-let-7c	3.859082667	AUGGUUUAGAGUUACACCCUGGGAGUUAACUGU	0.330600367	0.190872211	0.085668123	33	0.812014552	443
SARS-CoV-2-Conserved-Structured-70_Interval-14446-14565_Multi_1_ComplexLevel_1	3.858978267	CAUUUGUAGUUUCAACUGGAUACCACUUCAGAGAGCUAGGUGUUGUACAUAAUCAGGAUGUAAACUUACAUAGCUCUAGACUUAGUUUUAAGGAAUUACUUGUG	0.120547487	0.069598124	0.031238188	104	0.811840985	444
hsa-mir-3129	3.858801667	GUUUGCCUGUUAAUGAAUUCAAAC	0.475259944	0.274391457	0.123162574	24	0.811547385	445
hsa-mir-4428	3.858379	CUUACUGUACACGUGGCUGGCAAG	0.216119977	0.124776927	0.056013154	24	0.810844696	446
hsa-mir-4800	3.858204333	GAAGGAAGGCAAGGCUGUCUGUCCAUC	0.212513601	0.122694785	0.055080961	27	0.81055431	447
hsa-mir-3127	3.857819833	GGGAAGGAGAAGGGACGCUUCCC	0.737604733	0.425856291	0.191197299	23	0.809915074	448
hsa-mir-4303	3.857228167	CAGCUUGCUCUGCUUU	0.254389058	0.146871591	0.06595126	16	0.80893142	449
DMSMaPseq_invitro_SARS-CoV-2_Motif_115	3.856048167	UAUCCAAACGCAAGCUUCGAUAAUUUUAAGUUUGUAUGUGAUA	0.346892797	0.200278649	0.089960701	43	0.806969653	450
Selectedmotif_29621-29866_Motif_3+DMSMaPseq_invitro_SARS-CoV-2_Multi_90_ComplexLevel_1+SHAPE_invivo_SARS-CoV-2_Motif_571+SHAPE_invitro_SARS-CoV-2_Motif_546	3.8545788	CCACAUUUUCACCGAGGCCACGCGGAGUACGAUCGAGUGUACAGUGAACAAUGCUAGG	0.138735309	0.080098868	0.035992339	58	0.804526811	451
hsa-mir-6874	3.8521924	UCAGGCUUUAAUGUUUGAAGUAAUGUCAGU	0.130701747	0.075460689	0.033929185	30	0.800559387	452
hsa-mir-7847	3.851841667	UAGGCCCACUGCUCAGUGGAGC	0.071838595	0.041476032	0.018650454	22	0.799976288	453
hsa-mir-520c_520b_519c_519b	3.851677567	CUUUCUGUUGUCUGAAAGAAAAGAAAG	0.712204371	0.411191385	0.184907578	27	0.79970347	454
hsa-mir-4476	3.851025	CCCAGCCUUCCAGAGUUGGUGCCAGG	0.172067894	0.099343445	0.044681064	26	0.798618568	455
IAV_invivo_HA_4_Motif_17+IAV_invivo_HA_4_Motif_17	3.850610833	GGAUUUCUGGACAUUUGGACAUAUAAUGCAGAAUUGUUAGUUCUACUGGAAAAUGAAAGGACUCUGGAUUUCC	0.29047715	0.167707061	0.075436642	73	0.797930011	456
hsa-mir-3653	3.850593667	CUUCCUGAGCACGCUCAUGAUGAGCAAACUGAGCCUCUAAG	0.569960759	0.329066997	0.148018931	41	0.797901471	457
SHAPE_invivo_SARS-CoV-2_Motif_513	3.8504579	GCAUACAGUCGCUACAGGAUUGGCAACUAUAAAUUAAACACAGACCAUUCCAGUAGCAGUGACAAUAUUGC	0.465969424	0.269027573	0.121016626	71	0.797675757	458
hsa-mir-1324	3.8502317	GUCCUGCCCUCACUGGGAACCCCCUUCCCUCUGGGUACCAG	0.296820839	0.171369591	0.077091682	41	0.797299696	459
hsa-mir-6870	3.849317667	UUGAACUUCAUUUCUCAUGCUCA	0.114665072	0.06620191	0.029788415	23	0.795780103	460
hsa-mir-2110	3.848761	AGUGAGGCGUCGGCUGUGUUUCU	0.261217288	0.150813872	0.067870488	23	0.794854637	461
hsa-mir-1272	3.8484195	AAACGUGCUCAGUGUCUUUAUAACAGGAAAGCCGUAAAC	0.301942347	0.174326496	0.078458793	39	0.794286888	462
hsa-mir-3174	3.8482395	AGCCCUGGGCUCCUCAGCAAACCUACUGGAU	0.045922425	0.026513325	0.011933359	31	0.793987636	463
hsa-mir-19b-2	3.847494167	CAUUUCAGCGUAUAUAUGUAUAUGUGGCUGUG	0.718691847	0.414936931	0.186794785	32	0.792748509	464
hsa-mir-548o-2	3.8470785	UUUGCCAUUAAAAGUAAUGCGGCCAA	0.290443386	0.167687567	0.07549713	26	0.792057457	465
hsa-mir-1250	3.846395833	UGUGGCCUUUUUGCCUUUUCUAAAGGCCACAU	0.049942415	0.028834267	0.012984211	32	0.790922514	466
Selectedmotif_14055-14160_Multi_1_ComplexLevel_1	3.8463066	ACAUUAGAUAAUCAAGAUCUCAAUGGUAACUGGUAUGAUUUCGGUGAUUUCAUACAAACCACGCCAGGUAGUGGAGUUCCUGUUGUAGAUUCUUAUUAUUCAUUGU	0.185520773	0.107110468	0.048233485	106	0.790774163	467
hsa-mir-139	3.8449634	UCCAGUGUGGCUCGGAGGCUGGA	0.523155656	0.302044059	0.136062584	23	0.788541074	468
hsa-mir-378d-1	3.8447673	UUGUUGUUAUUACU	0.062101817	0.035854501	0.016152295	14	0.788215055	469
hsa-mir-187	3.8442384	CCGGGCGCUGCUCUGACCCCUCGU	0.051677792	0.029836187	0.013442921	24	0.787335751	470
hsa-mir-562	3.843884933	CUUUUAGAGUAAUUGUGAAACUGUUUUUCAAAG	0.635295717	0.366788153	0.165274385	33	0.786748108	471
DMSMaPseq_invitro_SARS-CoV-2_Motif_14	3.843855533	AAGGAGCUGGUGGCCAUAGUUACGGCGCCGAUCUAAAGUCAUUUGACUUAGGCGACGAGCUUGGCACUGAUCCUU	0.201520955	0.116348178	0.052426776	75	0.78669923	472
hsa-mir-193b	3.842312333	AGAUGAGUUUAUGUUUUAUCCAACU	0.263123157	0.151914226	0.068480419	25	0.784133638	473
IAV_invivo_NS1_NEP_8_Motif_6+IAV_invivo_NS1_NEP_8_Motif_6	3.841844667	GAGGCACUUAAAAUGACCAUGGCCUC	0.214428904	0.123800586	0.055814048	26	0.783356136	474
hsa-mir-33a	3.838591	AUUGCAUGUUCUGGUGGUACCCAUGCAAU	0.342491646	0.197737644	0.089223271	29	0.77794687	475
hsa-mir-4698	3.8376975	UCCACCUAGACGGGCCUGGGUCAA	0.302973111	0.174921607	0.078946585	24	0.776461414	476
hsa-mir-544a	3.835736333	GAUUCUGAUUCAGGGACCAAGAUUC	0.118407543	0.068362627	0.030869573	25	0.773200947	477
IAV_invivo_HA_4_Motif_10+IAV_invivo_HA_4_Motif_10	3.8355895	CCCGGAAAUAGCAGGAAGACCCAAAGUAAGAGAUCAAGCUGGG	0.192890008	0.111365098	0.050289534	43	0.772956834	478
hsa-mir-3649	3.835348767	ACCUGUGUGUGCCCAAGUGUUUCUAGCAAACACAGGG	0.424416325	0.245036879	0.110659121	37	0.772556612	479
hsa-let-7d	3.833825067	AUAGUUUUAGGGCAGGGAUUUUGCCCACAAGGAGGUAACUAU	0.069931596	0.040375026	0.018240685	42	0.770023439	480
IAV_invivo_PB2_1_Motif_30+IAV_invivo_PB2_1_Motif_30	3.833446533	GUGCUUGGGACAUUUGAUACCGCAC	0.214281525	0.123715496	0.055897877	25	0.769394122	481
hsa-mir-6871	3.833156333	GGUUGCUGGAGGUCAGC	0.507662637	0.29309916	0.132439847	17	0.768911661	482
SHAPE_invitro_SARS-CoV-2_Motif_53	3.832571067	AUGAGAAGUGCUCUGCCUAUACAGUUGAACUCGGUACAGAAGUAAAUGAGUUCGCCUGUGUUGUGGCAGAUGCUGUCAU	0.123166947	0.07111047	0.032136899	79	0.767938647	483
IAV_invivo_PB2_1_Motif_16+IAV_invivo_PB2_1_Motif_16	3.831462633	GGUUGGGAGAAGAGCAACAGCC	0.253788004	0.146524573	0.066237891	22	0.766095861	484
hsa-mir-4488	3.830449833	GGCGCUGGGACCCCACUAGGGUGGCGCC	0.165691291	0.095661911	0.043256353	28	0.764412067	485
hsa-mir-4732	3.8301168	AAGCUGUGUGUGUCCAGC	0.100624034	0.058095313	0.026271793	18	0.763858394	486
SHAPE_invivo_SARS-CoV-2_Motif_203	3.8301134	GCUGGUAAUGUUCAACUCAGGGUUAUUGGACAUUCUAUGC	0.37215415	0.214863299	0.097165309	40	0.763852741	487
hsa-mir-27a	3.829247833	UGAGCAGGGUCCACACCAAGUCGUGUUCA	0.57294785	0.330791596	0.149624123	29	0.762413725	488
hsa-mir-3689e	3.828811667	GGGAGGUAUGAUAUCGUGGUUCCU	0.389399453	0.224819879	0.101702431	24	0.761688592	489
hsa-mir-448	3.828269833	GCUGCCAGGAAAUCCCUAUUUCAUAUAAGAGGGGGCUGGCUGGUUGC	0.100543472	0.058048801	0.026263424	47	0.760787786	490
DMSMaPseq_invitro_SARS-CoV-2_Motif_279+SHAPE_invivo_SARS-CoV-2_Motif_293	3.826961533	GGUUCACUAUAUGUUAAACCAGGUGGAACC	0.173139883	0.099962358	0.045242128	30	0.758612719	491
hsa-mir-4682	3.826390333	GUCUGUCACUGGGGAAGUC	0.083693312	0.048320356	0.021872654	19	0.757663091	492
hsa-mir-5192	3.826356	UCCUGGGAAGCAUGGUAGCCAGGA	0.608871776	0.351532284	0.159125752	24	0.757606011	493
IAV_invivo_PB2_1_Motif_34+IAV_invivo_PB2_1_Motif_34	3.826118067	CCUUGCGAAAGGAGAGAAGGCUAAUGUGCUAAUUGGGCAAGG	0.152193334	0.087868862	0.03977748	42	0.757210444	494
hsa-mir-6090	3.8259795	GCCCUGGGCCGGGCGAUGUCCGCUUGGGGG	0.249148721	0.143846081	0.065120245	30	0.756980075	495
hsa-mir-490	3.825861167	GUGGGUCAAGUUUAGAGAUGCACCAAC	0.062799063	0.036257056	0.01641436	27	0.756783344	496
DMSMaPseq_invitro_SARS-CoV-2_Multi_86_ComplexLevel_1+SHAPE_invitro_SARS-CoV-2_Multi_76_ComplexLevel_1	3.825468767	UUGGCUACUACCGAAGAGCUACCAGACGAAUUCGUGGUGGUGACGGUAAAAUGAAAGAUCUCAGUCCAAGAUGGUAUUUCUACUACCUAGGAACUGGGCCAG	0.068634146	0.039625943	0.017941369	102	0.756130974	497
hsa-mir-6808	3.8250975	CCAUGGGGGCCUUGCUGUGU	0.169207379	0.097691926	0.044236096	20	0.755513738	498
SHAPE_invivo_SARS-CoV-2_Motif_371+SHAPE_invitro_SARS-CoV-2_Motif_361	3.824958267	CUGUUAAUGUAGCAUUUGAGCUUUGGGCUAAGCGCAACAUUAAACCAG	0.587619715	0.339262401	0.153627746	48	0.75528226	499
hsa-mir-3689c	3.824922	CUGGGAGGUGUGAUAUCGUGGUUCCUGG	0.382349773	0.220749745	0.099962764	28	0.755221966	500
hsa-mir-6846	3.822908333	UAGAGUAGGAGAGCCCACUGA	0.098456172	0.056843697	0.025754259	21	0.751874217	501
hsa-mir-5693	3.821520733	UGCUGUGAGCUAGCCAGCAG	0.205260477	0.118507192	0.053711727	20	0.749567313	502
SARS-CoV-2-Conserved-Structured-100_Interval-25216-25335_Motif_2+Selectedmotif_25278-25325_Motif_1+DMSMaPseq_invitro_SARS-CoV-2_Motif_454+SHAPE_invivo_SARS-CoV-2_Motif_477+SHAPE_invitro_SARS-CoV-2_Motif_459	3.8212428	UUGCUGUAGUUGUCUCAAGGGCUGUUGUUCUUGUGGAUCCUGCUGCAA	0.25072887	0.144758381	0.065614483	48	0.749105245	503
hsa-mir-6724-2_6724-3_6724-1_6724-4	3.820582167	GGGCUGCCCGGGCCGGUCGACCAGCGCGCCGUAGCUCC	0.305664634	0.176475559	0.080004727	38	0.748006933	504
DMSMaPseq_invitro_SARS-CoV-2_Motif_435	3.819844833	UUUAAACACGCUUGUUAAACAACUUAGCUCCAAUUUUGGUGCAAUUUCAAGUGUUUUAAA	0.431798007	0.249298695	0.113040719	60	0.746781106	505
hsa-mir-889	3.817738167	AUGGUCUCUAUAUUUAUGAUGAUUAA	0.047555273	0.02745605	0.0124564	26	0.743278743	506
hsa-mir-103b-1	3.817347	UGCUUGAUCCAUAUGCAACAAGGCA	0.80974789	0.467508162	0.212123207	25	0.742628423	507
hsa-mir-5583-2	3.817047833	AUUCUGAUGAUCACCUAGCCAGAAU	0.11216212	0.06475683	0.02938452	25	0.742131054	508
hsa-mir-6728	3.816513167	GAGGGGCUUACUGCCCUGUGGGGCUCUCUGGACCCAGUGCCAUGCUUCUC	0.281238714	0.162373247	0.073689963	50	0.741242163	509
hsa-mir-4777	3.814982333	AGAUAUAUAUAUACCUCAUAUGUAUAUGGUAUAC	0.072567062	0.041896613	0.019021598	34	0.738697132	510
hsa-mir-5187	3.8141718	AAGUGGAGCAGGAAUGCGCUUUUCUCCACUG	0.509470198	0.294142756	0.133572955	31	0.737349609	511
SARS-CoV-2-Conserved-Structured-71_Interval-2118-2237_Motif_1	3.813910333	GUUUAUGAAAAACUCAAACCCGUCCUUGAUUGGCUUGAAGAGAAGUUUAAGGAAGGUGUAGAGUUUCUUAGAGAC	0.872325745	0.503637504	0.228722143	75	0.736914917	512
hsa-mir-1302-5	3.8137285	CCAUGUAAUCUUUGG	0.298701037	0.172455124	0.078322575	15	0.736612616	513
hsa-mir-6793	3.813641833	GGGUGAUACACAAGCCUGACCCUCCC	0.197759764	0.114176653	0.051855883	26	0.736468532	514
hsa-mir-375	3.812976867	CAAACCGGACCUGAGCGUUUUG	0.50342758	0.290654049	0.132030064	22	0.735363015	515
hsa-mir-5196	3.812792533	GUUGGGGAACAGGUGGUUAGCACUUCAU	0.171619185	0.099084383	0.045011414	28	0.735056559	516
hsa-mir-3684	3.812014567	UUAACAUGUUGAGCAUUACUCAUGUUAG	0.468985603	0.270768964	0.123028282	28	0.733763178	517
DMSMaPseq_invitro_SARS-CoV-2_Motif_424	3.8113042	GUUUUUGUACACAAUUAAACCGUGCUUUAACUGGAAUAGCUGUUGAACAAGACAAAAAC	0.272053743	0.157070302	0.071380747	59	0.732582184	518
hsa-mir-609	3.810576567	CUCUGGUCUAUAAUGGGUUAAAUAGUAGAG	0.238703092	0.137815294	0.062642251	30	0.731372483	519
DMSMaPseq_invitro_SARS-CoV-2_Motif_530+SHAPE_invivo_SARS-CoV-2_Motif_565+SHAPE_invitro_SARS-CoV-2_Motif_540	3.810285833	GCAGAGACAGAAGAAACAGCAAACUGUGACUCUUCUUCCUGC	0.339833781	0.196203125	0.089188527	42	0.730889135	520
hsa-mir-5006	3.8099979	GGAAGGGAGCCCCAUUUACAGUGGUAACUUCCUUUCC	0.851940348	0.491867989	0.223606514	37	0.730410442	521
hsa-mir-4754	3.809693667	GAGUGAGGCCCAGUGGUCACCGCCGCCCUC	0.359044821	0.207294624	0.094245063	30	0.729904649	522
hsa-mir-4695	3.807812433	CAGGCGGGGCAGCCCAAUGCCAUGGGCCUGAU	0.224911531	0.129852733	0.059065811	32	0.726777073	523
SARS-CoV-2-Conserved-Structured-78_Interval-4214-4333_Motif_2	3.8074289	GUAGAGGAGGCAAAGACAGUGCUUAAAAAGUGUAAAAGUGCCUUUUAC	0.073793451	0.042604669	0.019381439	48	0.726139443	524
hsa-mir-6774	3.807025667	CCUGUAUGUCUCCCCGCAGCACCGUCAUCGU	0.320112132	0.184816826	0.084084574	31	0.725469062	525
hsa-mir-8060	3.806838	UGGUCAGAUAUCCCAU	0.440343614	0.254232504	0.11567175	16	0.725157064	526
hsa-mir-365a	3.806673	AGAUGUGUUUCCAUUCCACUAUCAUAAU	0.10072624	0.058154322	0.026460439	28	0.724882749	527
Selectedmotif_10164-10260_Motif_1+DMSMaPseq_invitro_SARS-CoV-2_Motif_184+SHAPE_invivo_SARS-CoV-2_Motif_201+SHAPE_invitro_SARS-CoV-2_Motif_193	3.806164833	CAUGUGAUCUGCACCUCUGAAGACAUG	0.312037941	0.180155189	0.081982246	27	0.724037915	528
U1snRNP:5ss-3	3.805288667	AAAUAAGUACGAUACUUACCUG	0.251342217	0.145112497	0.066050762	22	0.722581275	529
hsa-mir-7846	3.8051772	GCUGGGGCGCGGGCUUUCGCUUUCAGUCGAGGGCUAGCGAGCGCAGC	0.251046458	0.14494174	0.065974972	47	0.722395961	530
SHAPE_invitro_SARS-CoV-2_Motif_152	3.804537333	CAUCGUUGAUAGUG	0.141780629	0.081857085	0.037266195	14	0.721332173	531
hsa-mir-320b-1	3.803553767	AAUCCCUCUCUUUCUAGUUCUUCCUAGAGUGAGGAAAA	0.121453062	0.070120958	0.03193147	38	0.71969698	532
hsa-mir-3973	3.8018261	UUGUUACAUUUUAGGAUUGCUUGCCCCUUGCUCCAAUGGUGCAGGCAGAAGAAAUGCAAACAA	0.281201405	0.162351707	0.073964826	63	0.71682471	533
hsa-mir-4305	3.8013391	CUGGGUUCUUAGAGGCCUAAUCCUCUACAAACUCAGUUU	0.276860072	0.159845237	0.072832248	39	0.716015066	534
hsa-mir-4314	3.801037	ACAGGUAGUGGCCACAGUGAGAAAGCUGGCCUGUCCUUCUGC	0.373144778	0.215435238	0.098169204	42	0.71551282	535
DMSMaPseq_invitro_SARS-CoV-2_Motif_269+SHAPE_invitro_SARS-CoV-2_Motif_273	3.800476533	UUGUUACGAUGGUGGCUGUAUUAAUGCUAACCAAGUCAUCGUCAACAA	0.418462474	0.241599422	0.110107896	48	0.714581037	536
Selectedmotif_18795-18846_Motif_1+DMSMaPseq_invitro_SARS-CoV-2_Motif_335+SHAPE_invivo_SARS-CoV-2_Motif_353+SHAPE_invitro_SARS-CoV-2_Motif_344	3.800391433	CUACAAAGCAACCAUGAUCUGUAUUGUCAAGUCCAUGGUAAUGCACAUGUAG	0.539134356	0.311269366	0.141862849	52	0.714439557	537
SARS-CoV-2-Conserved-Structured-68_Interval-17965-18084_Multi_1_ComplexLevel_1	3.800067367	ACAAGUUGCAAUUUACAAGUCUUGAAAUUCCACGUAGGAAUGUGGCAACUUUACAAGCUGAAAAUGUAACAGGACUCUUUAAAGAUUGU	0.23633632	0.136448838	0.062192666	89	0.713900791	538
hsa-mir-4309	3.79879	UCCAGGAUCUGGGUUUUGAGGUCUUGG	0.293130885	0.169239196	0.077164277	27	0.711777151	539
DMSMaPseq_invitro_SARS-CoV-2_Motif_161	3.7981845	GUGGUAGUUAUACUAAUGACAAAGCUUGCCCAUUGAUUGCUGC	0.26652681	0.153879325	0.07017216	43	0.710770499	540
SARS-CoV-2-Conserved-Structured-36_Interval-120-237_Multi_1_ComplexLevel_1	3.797977633	GUUGACAGGACACGAGUAACUCGUCUAUCUUCUGCAGGCUGCUUACGGUUUCGUCCGUGUUGCAGCCGAUCAUCAGC	0.130307397	0.075233011	0.03430968	77	0.71042658	541
SARS-CoV-2-Conserved-Structured-80_Interval-13806-13925_Motif_1	3.797204367	ACAAUGGCAGACCUCGUCUAUGCUUUAAGGCAUUUUGAUGAAGGUAAUUGU	0.056917423	0.03286129	0.014989297	51	0.709141014	542
hsa-mir-587	3.796871167	UCACAGGGCUCAGGGAAUGUGUCUGCACCUGUGA	0.296482778	0.171174412	0.078086078	34	0.708587064	543
SARS-CoV-2-Conserved-Structured-65_Interval-4094-4213_Motif_1	3.796865	UUCUUAAAGAAAGAUGCUCCAUAUAUAGUGGGUGAUGUUGUUCAAGAG	0.117705327	0.067957202	0.031000662	48	0.708576812	544
hsa-mir-584	3.79678	CUGAGGAAUUUGCUGGGAUAUGUCAG	0.210681119	0.121636801	0.05548942	26	0.708435498	545
IAV_invivo_PB2_1_Multi_1_ComplexLevel_1+IAV_invivo_PB2_1_Multi_1_ComplexLevel_1	3.794986433	CCUGGUCAUGCAGAUCUCAGUGCCAAGGAGGCACAGGAUGUAAUCAUGGAAGUUGUUUUCCCUAACGAAGUGGGAGCCAGG	0.234760294	0.135538919	0.061860641	81	0.705453669	546
hsa-mir-7157	3.794905433	CAGAGAUGAAAUUGGGACUCCUCU	0.269514691	0.155604379	0.071020134	24	0.705319005	547
SARS-CoV-2-Conserved-Structured-76_Interval-29238-29357_Multi_1_ComplexLevel_1	3.794840367	GUGCCAUCAAAUUGGAUGACAAAGAUCCAAAUUUCAAAGAUCAAGUCAUUUUGCUGAAUAAGCAUAUUGACGCAU	0.104845853	0.060532782	0.027628528	75	0.705210831	548
hsa-mir-3659	3.7947299	CACGUGCUGCUUGUAUAGACAUGAG	0.287065687	0.165737452	0.075648516	25	0.705027178	549
hsa-mir-6854	3.792400967	UGCUGAUGUCAUCAGUCAUAACUUCUGCG	0.060618941	0.034998362	0.015984318	29	0.701155294	550
SHAPE_invitro_SARS-CoV-2_Motif_57	3.7923512	UGGUACUGAAGAUGAUUACCA	0.54131133	0.312526242	0.142737658	21	0.701072556	551
bulge-UG	3.792337667	GCGCUGCCAGAAACUGGCUGAGCGC	0.155768504	0.089932988	0.041074534	25	0.701050057	552
hsa-mir-1237	3.790436433	AGCGCGGCGACCGUAACUCCU	0.213251338	0.123120718	0.056260365	21	0.69788923	553
hsa-mir-603	3.7899208	CUUCCCAUUUAAAAGUAAUGGCACA	0.168712925	0.097406453	0.044516214	25	0.697031982	554
hsa-mir-4531	3.788695633	CAGUGGGGACAUG	0.095993141	0.055421666	0.025336725	13	0.694995126	555
SHAPE_invivo_SARS-CoV-2_Multi_39_ComplexLevel_1	3.787959633	GUGUACCUUCCUUACCCAGAUCCAUCAAGAAUCCUAGGGGCCGGCUGUUUUGUAGAUGAUAUCGUAAAAACAGAUGGUACAC	0.558771317	0.32260677	0.147512479	82	0.693771515	556
SARS-CoV-2-Conserved-Structured-94_Interval-25016-25135_Multi_1_ComplexLevel_1	3.786940267	AGAUAAAUAUUUUAAGAAUCAUACAUCACCAGAUGUUGAUUUAGGUGACAUCU	0.281299765	0.162408495	0.074281543	53	0.692076804	557
hsa-mir-3612	3.786504467	UGGAAGGAAUGGGAUCUACUUCCA	0.335030627	0.193430023	0.088480188	24	0.691352281	558
DMSMaPseq_invitro_SARS-CoV-2_Multi_85_ComplexLevel_1+SHAPE_invitro_SARS-CoV-2_Multi_75_ComplexLevel_1	3.786342	GAAUGGAGAACGCAGUGGGGCGCGAUCAAAACAACGUCGGCCCCAAGGUUUACCCAAUAAUACUGCGUCUUGGUUC	0.800968462	0.462439357	0.211541499	76	0.691082177	559
hsa-mir-920	3.7857556	GACCUGGAUGUGUAGGAGCUAAGACACACUCCAGGGG	0.254108523	0.146709624	0.067122273	37	0.690107279	560
hsa-mir-5095	3.785609833	CGCGCCCGGCCUAACUUUUAAGAAACGUCGGCCCGGGAGCG	0.835917175	0.482617006	0.220814403	41	0.68986494	561
hsa-mir-550a-2	3.7847281	AGCCCUGUUGUUGUCAGAUAGUGU	0.199127495	0.114966313	0.052613421	24	0.688399046	562
SARS-CoV-2-Conserved-Structured-83_Interval-6091-6210_Motif_3+DMSMaPseq_invitro_SARS-CoV-2_Motif_116+SHAPE_invivo_SARS-CoV-2_Motif_127+SHAPE_invitro_SARS-CoV-2_Motif_123	3.7847158	CCUGACUUAAAUGGUGAUGUGGUGGCUAUUGAUUAUAAACACUACACACCCUCUUUUAAGAAAGG	0.374207014	0.21604852	0.098873214	65	0.688378597	563
hsa-mir-548ar	3.784608867	UUUGCUGUUGAACGUAGUGGUAA	0.347137164	0.200419735	0.091723392	23	0.688200819	564
hsa-mir-7112	3.783633	CCUGCAGGUGAGAGCGGGAACACCUGCAU	0.386305484	0.223033575	0.102099089	29	0.686578427	565
hsa-mir-711	3.783507	GCUGCAGGCAAAGCUGGGG	0.122527978	0.070741561	0.032384763	19	0.68636895	566
hsa-mir-4707	3.783363167	GGUUCUGGGGUGUAGACGCUGCUGGCCAGCC	0.068457302	0.039523842	0.018094298	31	0.686129825	567
hsa-mir-557	3.7830677	UGCUGGAGAAGUGUUU	0.185466949	0.107079393	0.049025543	16	0.685638608	568
hsa-mir-595	3.782401	CUCAAUGUAGUCUUGUAAGGAACAGGUUGAAG	0.4615021	0.266448361	0.122013002	32	0.68453021	569
hsa-mir-20a	3.782133333	AGGUAGUGUUUAGUUAUCUACU	0.184520816	0.106533143	0.048787496	22	0.68408521	570
hsa-mir-6761	3.781522333	GGCAGGUGCCUCCGUGUUGCCGAACCCUCCU	0.066313082	0.038285876	0.017536081	31	0.683069414	571
DMSMaPseq_invitro_SARS-CoV-2_Motif_315+SHAPE_invivo_SARS-CoV-2_Motif_334+SHAPE_invitro_SARS-CoV-2_Motif_322	3.781308033	GGCGUUGUCCUGCUGAAAUUGUUGACACUGUGAGUGCUUUGGUUUAUGAUAAUAAGCUUAAAGCACAUAAAGACAAAUCAGCUCAAUGCU	0.124378532	0.071809979	0.032892991	90	0.682713138	572
hsa-mir-4328	3.781183767	UUGAGAACCAG	0.077670959	0.044843349	0.02054144	11	0.682506543	573
hsa-mir-1273f	3.7811532	AGUGAGCUGAGAUCACGCAACU	0.701044895	0.404748459	0.185405049	22	0.682455725	574
hsa-mir-4501	3.780414433	AUCACUGAAAUAUGUCUGAGCUUCUGUU	0.291322844	0.168195322	0.077061087	28	0.681227515	575
DMSMaPseq_invitro_SARS-CoV-2_Motif_191	3.779795467	AGCAGCUGGUACGGACACAACUAUUACAGUUAAUGUUUUAGCUUGGUUGUACGCUGCU	0.344779387	0.199058472	0.091216414	58	0.680198474	576
hsa-mir-346	3.778017467	CUCUCUGUUGCUCUGAAGGAG	0.474135032	0.273741989	0.12549837	21	0.677242525	577
hsa-mir-6085	3.777301333	UACAUAGUUCAUGCUGAGGCCGGGAUUUCAUGCAGAAAACUGGUUGCAAAAGGUGCUGAAG	0.124090932	0.071643933	0.032851743	61	0.676051943	578
Selectedmotif_19491-19545_Motif_1+DMSMaPseq_invitro_SARS-CoV-2_Motif_346+SHAPE_invivo_SARS-CoV-2_Motif_366+SHAPE_invitro_SARS-CoV-2_Motif_357	3.7767361	AGACAUCAUGCUAAUGAGUACAGAUUGUAUCUCGAUGCUUAUAACAUGAUGAUCU	0.346960528	0.200317754	0.091867824	55	0.675112235	579
hsa-mir-503	3.776530333	CUGCAGUGAGCGAUCGGUGCUCUGGGG	0.104895347	0.060561357	0.027775587	27	0.674770145	580
SHAPE_invitro_SARS-CoV-2_Motif_522	3.7752438	CGGCAUCAUAUGGGUUGCAACUGAGGGAGCCUUGAAUACACCAAAAGAUCACAUUGGCACCCGCAAUCCUGCUAACAAUGCUG	0.100138378	0.05781492	0.02652501	83	0.672631265	581
hsa-mir-18a	3.7745317	AGAUAGUGAAGUAGAUUAGCAUCUACU	0.075100943	0.043359549	0.019896758	27	0.671447389	582
DMSMaPseq_invitro_SARS-CoV-2_Multi_17_ComplexLevel_1+SHAPE_invivo_SARS-CoV-2_Multi_14_ComplexLevel_1+SHAPE_invitro_SARS-CoV-2_Multi_17_ComplexLevel_1	3.7744399	UCUUAAGAGAGGUGAUAAAAGUGUAUAUUACACUAGUAAUCCUACCACAUUCCACCUAGAUGGUGAAGUUAUCACCUUUGACAAUCUUAAGA	0.188153362	0.108630394	0.049849346	92	0.67129477	583
hsa-mir-4787	3.773587833	CAUCCCGGACGGCCUGUGAGGGAUG	0.539196121	0.311305026	0.142886861	25	0.669878197	584
hsa-mir-301b	3.773498767	ACUACUGUGCUCUGAGAAGCAGU	0.262143137	0.151348411	0.069469517	23	0.669730123	585
hsa-mir-499b	3.772735833	UGUUCACGUGGAGAGGAGUUAAACA	0.441430272	0.254859886	0.117005349	25	0.668461735	586
hsa-mir-7161	3.77253	CUGGUGUUCUCACGCAAAGUGGCCAGGGUGUGGGAGACUAGA	0.659356782	0.380679816	0.174778407	42	0.668119535	587
SARS-CoV-2-Conserved-Structured-99_Interval-14886-15005_Motif_1	3.771981333	GAUGGUGGCUGUAUUAAUGCUAACCAAGUCAUCGUC	0.132098189	0.076266925	0.035020902	36	0.667207369	588
hsa-mir-4649	3.771567767	CAGAGGGGCUGGCAGUACUGCUCUG	0.181078707	0.10454584	0.048011521	25	0.666519808	589
DMSMaPseq_invitro_SARS-CoV-2_Motif_242	3.771061867	GUCUUACACCGUGCGGCACAGGCACUAGUACUGAUGUCGUAUACAGGGCUUUUGAC	0.163584765	0.094445708	0.043378966	56	0.665678742	590
hsa-mir-6767	3.770215667	AUGGAGAACGCCCCCACCAGUUCCCAC	0.528833204	0.305321993	0.140266035	27	0.664271923	591
DMSMaPseq_invitro_SARS-CoV-2_Motif_226	3.768793167	UAGUCCUGUUGCACUACGACAGAUGUCUUGUGCUGCCGGUACUA	0.597102512	0.344737296	0.158433346	44	0.661906997	592
hsa-mir-6795	3.7672157	AGGCUGUCUUCAUUCCCUCUUGACCACCC	0.075627368	0.043663481	0.020075136	29	0.659284437	593
hsa-mir-548f-2	3.767139233	UUUUAUCAUUACUUUUAAUGGCAAAA	0.417115791	0.240821914	0.110724814	26	0.65915731	594
hsa-mir-6828	3.765568	CUGUGGUCUAACCUUUCCCAUCU	0.282497562	0.163100043	0.075021235	23	0.656545112	595
hsa-mir-1184-3_1184-2_1184-1	3.764511833	ACAGUGGCCACAUCUCCAC	0.388557787	0.224333943	0.103215982	19	0.65478922	596
hsa-mir-4691	3.763244333	CUGCGGCCCUGAUGUCUCUACUCCAG	0.246751076	0.1424618	0.06556871	26	0.652681984	597
hsa-mir-1295a	3.763203133	CUAUUCAGAAAUGUGGCCUGUGAUUAG	0.258424729	0.149201587	0.06867148	27	0.652613488	598
hsa-mir-6866	3.763119333	GAUUCUUGAGGCUUGGAAGAGUAAGGAUC	0.355974904	0.205522207	0.094595699	29	0.65247417	599
hsa-mir-96	3.7627116	UUUUGCUUGUGUCUCUCCGCUCUGAGCAAUC	0.04999075	0.028862173	0.013285831	31	0.651796307	600
hsa-mir-4716	3.762305467	CCUUCUGUAUACAUGUAUACAGGAGGAAGG	0.327217438	0.188919076	0.086972587	30	0.651121105	601
r(CAG)16	3.761673067	CAGCAGCAGCAGCAGCAGCAGCAGCAGCAGCAGCAGCAGCAGCAGCAG	0.294779187	0.170190843	0.078363851	48	0.650069731	602
hsa-mir-5582	3.761464433	UAUAGCUACAUCAGUUAUAACUAUAUCAGUUAAA	0.268745785	0.155160451	0.071447116	34	0.649722875	603
hsa-mir-450b	3.761441	UGAAUAUGUAAUAUAAGUGUAUUG	0.331726868	0.191522596	0.088191432	24	0.649683917	604
hsa-mir-206	3.760615833	CCCAUAUGGAUUACUUUGCUAUGGA	0.09402593	0.054285896	0.025002801	25	0.648312066	605
SARS-CoV-2-Conserved-Structured-3_Interval-17125-17244_Multi_1_ComplexLevel_1+Selectedmotif_17020-17331_Multi_1_ComplexLevel_1+DMSMaPseq_invitro_SARS-CoV-2_Multi_51_ComplexLevel_1+SHAPE_invivo_SARS-CoV-2_Multi_43_ComplexLevel_1+SHAPE_invitro_SARS-CoV-2_Multi_48_ComplexLevel_1	3.7605157	UCUGCUCGCAUAGUGUAUACAGCUUGCUCUCAUGCCGCUGUUGAUGCACUAUGUGAGAAGGCAUUAAAAUAUUUGCCUAUAGA	0.280390631	0.161883606	0.07456175	83	0.648145593	606
hsa-mir-409	3.760441167	UUUGCAUCUGGACGACGAAU	0.368607971	0.212815911	0.098022534	20	0.64802168	607
hsa-mir-6515	3.7603621	GACAUCUGGGCCAACUCUGAUCUC	0.061572693	0.035549011	0.016374139	24	0.647890231	608
hsa-mir-1257	3.760173667	GACCCCCAUGCACCCCUGUGGGCCCCUGGCAUC	0.141160592	0.081499106	0.037540977	33	0.647576958	609
hsa-mir-300	3.7599945	CACGCAUUUGCUUUACUUGCAAUGAUUAUA	0.5200851	0.300271272	0.138320708	30	0.647279091	610
hsa-mir-1193	3.7593515	GUGCACUUCAUUUACGAUGUAG	0.448127891	0.258726758	0.119203509	22	0.646210094	611
SHAPE_invivo_SARS-CoV-2_Motif_83+SHAPE_invitro_SARS-CoV-2_Motif_79	3.759185333	CCUACUAAAAAGG	0.372694792	0.215175439	0.099142436	13	0.64593384	612
hsa-mir-646	3.758640667	GCUUUUCACCUGUGAUCCCAGGAGAGGAAGC	0.046515053	0.026855478	0.012375499	31	0.645028324	613
hsa-mir-4784	3.757516167	CUGAGAGUGUCAUGGUGGAGCCUCCG	0.225737956	0.130329869	0.060076376	26	0.643158827	614
SARS-CoV-2-Conserved-Structured-93_Interval-5691-5810_Motif_1	3.757396	ACCUGCUCAGUAUGAACUUAAGCAUGGU	0.080181569	0.04629285	0.021339664	28	0.642959048	615
hsa-mir-6788	3.7573585	UGAAGAAGAGUAUUGAUUGUGCUGUUCG	0.350570891	0.202402198	0.093302487	28	0.642896704	616
hsa-mir-6873	3.755858	GCAAUCAGGACUGGGUCAUUC	0.209330689	0.12085713	0.055734452	21	0.640402102	617
hsa-mir-1270	3.755618267	GUGUUGGGUAUAAGUAACA	0.145517566	0.084014606	0.038746634	19	0.640003542	618
hsa-mir-6864	3.755285	GAUAUGCCAUUAUGUGGGUCAUGAGGUGGUGA	0.138136658	0.079753237	0.0367846	32	0.639449481	619
SHAPE_invitro_SARS-CoV-2_Motif_11	3.755183167	CGUUCGGAUGCUCGAACUGCACCUCAUGGUCAUGUUAUGGUUGAGCUGGUAGCAGAACUCGAAGGCAUUCAGUACG	0.480666974	0.277513207	0.12800094	76	0.639280182	620
hsa-mir-6780b	3.754881333	GGAAGACACAUGAGCAGUGCCUCCACUUCACGCCUCUCCC	0.307153858	0.177335362	0.081801216	40	0.63877838	621
hsa-mir-548h-5	3.754111333	UGUCAUUACUUUUAACUGUA	0.186981922	0.107954063	0.049807239	20	0.637498244	622
hsa-mir-7843	3.753090667	UCCUGAUCUGAUGGAAGUCAUGA	0.397229935	0.22934081	0.105840751	23	0.635801371	623
SHAPE_invitro_SARS-CoV-2_Multi_51_ComplexLevel_1	3.752199467	GUUGCUGUACCUACAGGUUAUGUUGAUACACCUAAUAAUACAGAUUUUUCCAGAGUUAGUGCUAAACCACCGCCUGGAGAUCAAU	0.312846871	0.180622225	0.08337693	85	0.634319739	624
hsa-mir-6130	3.7509265	UAUAUACUGAUGUAAUUUUCCUUGGAUUUAUAUGCAGUACUGAG	0.351371666	0.202864526	0.093675967	44	0.632203414	625
SARS-CoV-2-Conserved-Structured-4_Interval-7011-7130_Motif_3	3.748913333	UACUGGUUCUAUACCUUGUA	0.565120392	0.32627241	0.150742453	20	0.628856496	626
hsa-mir-6805	3.748064667	GUGUAUGGGCUGAGCCUUGC	0.234730994	0.135522002	0.062627253	20	0.627445576	627
hsa-mir-433	3.747468333	UUAUUCAGAGAGGCUAGAUCCUCUGUGUUGAGAAGGAUCA	0.109333378	0.063123655	0.029175264	40	0.626454164	628
DMSMaPseq_invitro_SARS-CoV-2_Multi_47_ComplexLevel_1	3.747309333	AUUAUGUGUACCUUCCUUACCCAGAUCCAUCAAGAAUCCUAGGGGCCGGCUGUUUUGUAGAUGAUAUCGUAAAAACAGAUGGUACACUUAUGAU	0.233437365	0.134775126	0.062294661	94	0.626189824	629
hsa-mir-6762	3.747085	GCCUGUGUAGACGGGGACCUGCCCUGCAUGGGCACCCCCUCACUGGC	1.007319704	0.581576302	0.268827556	47	0.625816867	630
hsa-mir-4283-1_4283-2	3.746886333	GUUUGCAAGGGGUGUUUCUGUCCAUGGUCAGGC	0.552361295	0.318905943	0.147418749	33	0.625486581	631
SHAPE_invitro_SARS-CoV-2_Motif_443	3.746868233	UAAACACGCUUGUUAAACAACUUAGCUCCAAUUUUGGUGCAAUUUCAAGUGUUUUA	0.304274211	0.175672798	0.081207609	56	0.625456489	632
hsa-mir-4270	3.746811667	GGGCAGAAAUAGAUGGCCU	0.177682601	0.102585097	0.047422346	19	0.625362446	633
DMSMaPseq_invitro_SARS-CoV-2_Multi_33_ComplexLevel_1	3.746637	CCAAGACAUGUGAUCUGCACCUCUGAAGACAUGCUUAACCCUAAUUAUGAAGAUUUACUCAUUCGUAAGUCUAAUCAUAAUUUCUUGG	0.318188461	0.183706193	0.084926418	88	0.62507206	634
DMSMaPseq_invitro_SARS-CoV-2_Motif_291+SHAPE_invivo_SARS-CoV-2_Motif_305+SHAPE_invitro_SARS-CoV-2_Motif_294	3.745883	GGUUCGUGUCUUUAGCUAUAGAUGCUUACC	0.118254337	0.068274174	0.031569149	30	0.623818525	635
hsa-mir-4289	3.745563767	AUCAGGCAGUUUCCUG	0.31611495	0.182509052	0.084397161	16	0.623287795	636
hsa-mir-483	3.744728333	GGGAGUGGUUCCAUCACGCCUCCUCAC	0.550521836	0.31784393	0.14701249	27	0.621898875	637
hsa-mir-548g	3.744685667	UUUUUGCAUUACGUUCUAUGGCAAAA	0.199130793	0.114968217	0.053176905	26	0.621827941	638
DMSMaPseq_invitro_SARS-CoV-2_Multi_15_ComplexLevel_1	3.7443865	GACAUCACUUUCUUAAAGAAAGAUGCUCCAUAUAUAGUGGGUGAUGUU	0.223896189	0.129266525	0.05979516	48	0.621330573	639
hsa-mir-4742	3.74383	CAGAUACUUUUUAAAAUUUGUUUGAGUUGAGGCAGAUUAAAUAUCUG	0.191775482	0.110721626	0.05122441	47	0.620405384	640
hsa-mir-1976	3.742377333	GGGUCCUAAGGUGUGUCCUC	0.155970496	0.090049608	0.041676849	20	0.617990305	641
SHAPE_invivo_SARS-CoV-2_Motif_420	3.742130667	AGGUUGGACAGCUGGUGCUGCAGCUU	0.27304111	0.157640358	0.072964077	26	0.617580218	642
SHAPE_invivo_SARS-CoV-2_Motif_26+SHAPE_invitro_SARS-CoV-2_Motif_27	3.741675167	GUGGCACUGAGAAUUUGACUAAAGAAGGUGCCAC	0.465398251	0.268697805	0.124382323	34	0.616822943	643
hsa-mir-1302-7	3.741435333	UGGUGCAAUAAUUGG	0.12407738	0.071636109	0.033163043	15	0.616424217	644
DMSMaPseq_invitro_SARS-CoV-2_Motif_382	3.740925933	AGGACUUGUUCUUACCUUUCUUUUCCAAUGUUACUUGGUUCCAUGCUAUACAUGUCUCUGGGACCAAUGGUACUAAGAGGUUUGAUAACCCUGUCCU	0.230649066	0.1331653	0.061655609	97	0.615577332	645
DMSMaPseq_invitro_SARS-CoV-2_Motif_301+SHAPE_invivo_SARS-CoV-2_Motif_317+SHAPE_invitro_SARS-CoV-2_Motif_305	3.7407481	CCGAAAUUAUGUCUUUACUGGUUAUCGUGUAACUAAAAACAGUAAAGUACAAAUAGG	0.314750482	0.181721275	0.084141052	57	0.615281682	646
hsa-mir-3911	3.740135767	GCAGAGAAGACAGUGAGCUUGCCAGUUCUGGUUUCCAACACUUCCUUUCCUGCG	0.075889464	0.043814802	0.020290564	54	0.614263669	647
hsa-mir-4502	3.737166233	CUUUUUGCUGAUGGAGGGUCUUGCCUCCAUGGGGAUGGCUG	0.138188384	0.079783101	0.036976783	41	0.609326778	648
hsa-mir-4748	3.736739167	UGCUGGUGCUAGAGAGGAAAGCA	0.25054729	0.144653545	0.067049713	23	0.608616774	649
DMSMaPseq_invitro_SARS-CoV-2_Motif_128	3.736138	UAUAUGCCUUAUUUCUUUACUUUAUUGCUACAAUUGUGUACUUUUACUAGAAGUACAAAUUCUAGAAUUAAAGCAUCUA	0.252688016	0.145889494	0.06763348	79	0.607617326	650
hsa-mir-6831	3.735393667	GGUCUGAGCCCAUGUGUGGACCUAGGUCUGCUGUUAAACUGACU	0.196623329	0.113520532	0.052637914	44	0.606379862	651
SARS-CoV-2-Conserved-Structured-73_Interval-7171-7290_Motif_2+DMSMaPseq_invitro_SARS-CoV-2_Motif_137+SHAPE_invivo_SARS-CoV-2_Motif_148	3.732585333	CUGCUUUUGGCUUAGUUGCAG	0.456581105	0.263607224	0.122323018	21	0.601710968	652
SARS-CoV-2-Conserved-Structured-53_Interval-11050-11169_Multi_1_ComplexLevel_1	3.7321688	UGUAUGAAAAUGCCUUUUUACCUUUUGCUAUGGGUAUUAUUGCUAUGUCUGCUUUUGCAAUGAUGUUUGUCAAACAUAAGCAUGCA	0.077755598	0.044892215	0.020833891	86	0.601018476	653
SHAPE_invitro_SARS-CoV-2_Multi_44_ComplexLevel_1	3.732133333	GAUUAUGUGUACCUUCCUUACCCAGAUCCAUCAAGAAUCCUAGGGGCCGGCUGUUUUGUAGAUGAUAUCGUAAAAACAGAUGGUACACUUAUGAUU	0.313764806	0.181152195	0.084071167	96	0.600959512	654
hsa-mir-500a	3.731676133	GAGAGUGCUGUCUGAAUGCAAUGC	0.313425366	0.180956219	0.083990506	24	0.600199411	655
IAV_invivo_NP_5_Motif_16+IAV_invivo_NP_5_Motif_16	3.731424233	GGGUACGACUUUGAAAGGGAGGGAUACUCUCUAGUCGGAAUAGACCC	0.221562376	0.127919097	0.059377428	47	0.599780623	656
SHAPE_invivo_SARS-CoV-2_Motif_237+SHAPE_invitro_SARS-CoV-2_Motif_228	3.731328333	AUUGUUCAACUUAGUGAAAUUAGUAUGGACAAU	0.452747868	0.261394104	0.121336915	33	0.599621188	657
Selectedmotif_21130-21239_Motif_1+DMSMaPseq_invitro_SARS-CoV-2_Motif_372+SHAPE_invivo_SARS-CoV-2_Motif_397+SHAPE_invitro_SARS-CoV-2_Motif_383	3.730572267	GCUAGCUCUUGGAGGUUCCGUGGCUAUAAAGAUAACAGAACAUUCUUGGAAUGCUGAUCUUUAUAAGCUCAUGGGACACUUCGCAUGGUGGACAGC	0.26952348	0.155609454	0.072247221	96	0.598364217	658
U1snRNP:5ss-17	3.729313167	AGAGUGAGUAAGAUACUUACCUG	0.496657061	0.286745088	0.13317655	23	0.596270945	659
SHAPE_invitro_SARS-CoV-2_Motif_465	3.7288135	GGCAACUAGCACUCUCCAAGGGUGUUCACUUUGUUUGCAACUUGCUGUUGUUGUUUGUAACAGUUUACUCACACCUUUUGCUCGUUGCU	0.0319068	0.0184214	0.008556824	89	0.595440243	660
hsa-mir-4294	3.728681	GGGCCAUGUCUGUGAGGGCCCA	0.258926088	0.149491047	0.069441738	22	0.59521996	661
hsa-mir-200b	3.726314133	AUUGGAUGGAGUCAGGUCUCUAAU	0.108248047	0.062497039	0.02904963	24	0.591285011	662
hsa-mir-4262	3.725740767	UGUUGGGGGGACA	0.176262176	0.101765015	0.047309297	13	0.590331781	663
hsa-mir-4518	3.7247606	AUGUCUGCUGGGGAACCGGGGCU	0.028624371	0.016526288	0.007684889	23	0.58870224	664
DMSMaPseq_invitro_SARS-CoV-2_Motif_371	3.724567	CCCUAAGACUAAAAAUGUUACAAAAGAAAAUGACUCUAAAGAGGGUUUUUUCACUUACAUUUGUGGG	0.334636214	0.193202308	0.089845669	67	0.588380377	665
SARS-CoV-2-Conserved-Structured-94_Interval-25016-25135_Multi_2_ComplexLevel_1	3.723959933	UGGCAUUAAUGCUUCAGUUGUAAACAUUCAAAAAGAAAUUGACCGCCUCAAUGAGGUUGCCA	0.128267378	0.074055205	0.034443813	62	0.58737112	666
hsa-mir-6715b	3.723932333	UGGCAAUUCAGUAAAAAUGCUCA	0.017729655	0.010236221	0.004761003	23	0.587325235	667
SHAPE_invitro_SARS-CoV-2_Multi_27_ComplexLevel_1	3.723776	UGUUGCUUAUGAAAGUUUACGCCCUGACACACGUUAUGUGCUCAUGGAUGGCUCUAUUAUUCAAUUUCCUAACACCUACCUUGAAGGUUCUGUUAGAGUGGUAACA	0.460604382	0.265930064	0.123692827	106	0.587065329	668
hsa-mir-523	3.723665533	UUUCUGUUGUCUGAAAGAAAAGAAC	0.055232836	0.031888693	0.014832921	25	0.586881676	669
hsa-mir-6885	3.721896333	AAAGCCAGGGACCCUGAGAGGCUUU	0.386788485	0.223312436	0.103922423	25	0.583940356	670
hsa-mir-1261	3.720247333	GCUUAUGGGGAUAUUGUGGUUGAUCUGUUCUAUCCAGAUGAC	0.343333769	0.198223844	0.092287888	42	0.581198871	671
hsa-mir-4312	3.720167667	GGAGCCUUCCCCAGAGGAGUCAGGCC	0.117297509	0.067721749	0.031530167	26	0.581066424	672
hsa-mir-548ay	3.71861	UUUUGCAUUUAAAGUAAUGGCCAAA	0.179212526	0.1034684	0.048193418	25	0.578476781	673
hsa-mir-3180-4	3.718599133	GGAGGCCCCGCUCUGCUGCCGACCCUGUGGAGCGGAGGGUGAAGCCUCC	0.415157748	0.239691437	0.111643588	49	0.578458715	674
hsa-mir-27b	3.717766767	UGAACAGUGAUUGGUUUCCGCUUUGUUCA	0.257148423	0.148464711	0.069167444	29	0.577074894	675
DMSMaPseq_invitro_SARS-CoV-2_Multi_29_ComplexLevel_1	3.717316067	UGAGUACUGUAGGCACGGCACUUGUGAAAGAUCAGAAGCUGGUGUUUGUGUAUCUACUAGUGGUAGAUGGGUACUUA	0.263623729	0.152203231	0.07091776	77	0.576325599	676
hsa-mir-569	3.717170167	AACAACAGCAUCAGAAGCAACAUCAGCUUUAGUU	0.214961702	0.124108197	0.057829395	34	0.576083038	677
hsa-mir-1179	3.716653867	UUGGUGUGUAUUGCCUUGUCAA	0.259202442	0.1496506	0.069740808	22	0.575224682	678
hsa-mir-3689d-1	3.714226	CUCGCUGGGAGGUGUGCUAUCGUCUUCCCCGGGAG	0.408935924	0.236099266	0.110099904	35	0.57118832	679
hsa-mir-627	3.712681667	AAGAGGAGGUGGUUGUUUUCCUCCUCUU	0.452399488	0.261192966	0.121852485	28	0.568620844	680
DMSMaPseq_invitro_SARS-CoV-2_Motif_197+SHAPE_invivo_SARS-CoV-2_Motif_213+SHAPE_invitro_SARS-CoV-2_Motif_204	3.712649533	AAAGUGCAGUGAAAAGAACAAUCAAGGGUACACACCACUGGUUGUUACUCACAAUUUUGACUUCACUUU	0.832270175	0.48051141	0.224171489	69	0.568567422	681
hsa-let-7a-2	3.712456333	AUAGUUUAGAAUUACAUCAAGGGAGAUAACUGU	0.072752615	0.042003742	0.019596895	33	0.568246225	682
SHAPE_invivo_SARS-CoV-2_Motif_457	3.711982133	UUAAACACGCUUGUUAAACAACUUAGCUCCAAUUUUGGUGCAAUUUCAAGUGUUUUAA	0.244489203	0.141155907	0.065864865	58	0.56745786	683
hsa-mir-4273	3.7109871	CAGUAAGCCUUGACUUAUGGCUAAAUGCUUC	0.675935859	0.39025175	0.182144492	31	0.565803604	684
hsa-mir-574	3.710790633	UGUGUGUCGCUCCGGGUCCACG	0.178703463	0.103174492	0.048157786	22	0.565476975	685
hsa-mir-6791	3.709900633	GGCUGGGCAGGCGGAAAGAGGUCUGAACUGCCUCUGCC	0.401358767	0.231724592	0.108185854	38	0.563997338	686
hsa-mir-7845	3.709761967	UGGCGACACUCGCGCCAGCUCCCGGGACGGCUGGGCUCGGGCUGGUCGCCGA	0.37099716	0.21419531	0.100005651	52	0.563766802	687
hsa-mir-935	3.709665	CUCGGCCAUCCUCCGUCUGCCCAG	0.188614915	0.108896872	0.050844191	24	0.563605594	688
hsa-mir-6880	3.7093158	AGGGCAGCUCCCAUGACUGCCUGACCGC	0.15344817	0.088593342	0.041368322	28	0.563025044	689
hsa-mir-7-1	3.709022667	GUUGUUUUUAGAUAACUAAAUCGACAAC	0.195279881	0.112744892	0.052649956	28	0.562537706	690
hsa-mir-6127	3.7073578	GAGGUGGGAAGGCUGCCCCAAAUGGCCUCUAACAUCCCUUCCAGUCUCCUCCUC	0.097370969	0.056217155	0.026264249	54	0.559769842	691
SARS-CoV-2-Conserved-Structured-70_Interval-14446-14565_Motif_2+Selectedmotif_14486-14531_Motif_1+DMSMaPseq_invitro_SARS-CoV-2_Motif_262+SHAPE_invivo_SARS-CoV-2_Motif_276+SHAPE_invitro_SARS-CoV-2_Motif_266	3.706483167	AGAGCUAGGUGUUGUACAUAAUCAGGAUGUAAACUUACAUAGCUCU	0.255481874	0.147502529	0.068928378	46	0.558315752	692
hsa-mir-550b-1	3.706467667	AAGACACUAUCUUACAACAACAGGGCUCUU	0.295438937	0.17057175	0.079709029	30	0.558289983	693
DMSMaPseq_invitro_SARS-CoV-2_Multi_66_ComplexLevel_1	3.7058761	UCUUCAGGUUGGACAGCUGGUGCUGCAGCUUAUUAUGUGGGUUAUCUUCAACCUAGGA	0.323589285	0.186824361	0.087317891	58	0.557306495	694
DMSMaPseq_invitro_SARS-CoV-2_Motif_498+SHAPE_invitro_SARS-CoV-2_Motif_506	3.704992833	GUUUUAAUUAUGCUUAUUAUCUUUUGGUUCUCACUUGAACUGCAAGAUCAUAAUGAAAC	0.194633945	0.11237196	0.05253288	59	0.555838052	695
hsa-mir-4526	3.70459	AUGCCCCAGGUGACGUGCUGGGCU	0.258060924	0.148991544	0.06965978	24	0.555168336	696
SARS-CoV-2-Conserved-Structured-9_Interval-26491-26607_Motif_1+SHAPE_invivo_SARS-CoV-2_Motif_500	3.704192667	UCUGUUUGGAACUUUAAUUUUAGCCAUGGCAGA	0.194231774	0.112139767	0.052435656	33	0.554507763	697
hsa-mir-193a	3.704086333	AGAUGAGGGUGUCGGAUCAACU	0.064351496	0.037153354	0.017373109	22	0.554330983	698
hsa-mir-4783	3.702927667	CGGGCUGAUUGCGCUAACAGUGGCCCC	0.440569969	0.25436319	0.118978821	27	0.552404683	699
hsa-mir-3165	3.702142233	CUCAACUCUUGGUCCUCUGAG	0.354028674	0.20439855	0.095628058	21	0.551098889	700
hsa-mir-3136	3.701944667	GUCAUUUUUCUGUGACUGCACAUGGC	0.139364582	0.080462179	0.037646317	26	0.550770432	701
hsa-mir-4653	3.701394667	CACCAAAGGGUUAAGGGUUUGCUCUGGAG	0.112898615	0.065182046	0.030501642	29	0.549856049	702
hsa-mir-501	3.700698	GAGAGUGCUUUCUGAAUGCAAUGC	0.408951189	0.236108079	0.110506501	24	0.548697831	703
SARS-CoV-2-Conserved-Structured-21_Interval-26375-26490_Multi_1_ComplexLevel_1	3.699992333	GUUAAAAAUCUGAAUUCUUCUAGAGUUCCUGAUCUUCUGGUCUAAAC	0.237248525	0.1369755	0.064121356	47	0.54752465	704
hsa-mir-593	3.6996342	CACCAGCCAGGCAUUGCUCAGCCCGUUUCCCUCUGGGGGAGCAAGGAGUGGUGCUGGGUUUGUC	0.417553757	0.241074774	0.112863525	64	0.546929249	705
hsa-mir-378h	3.699278933	GGGAUGAGCCCUGGCUCUGUUUCCUAG	0.155403253	0.08972211	0.042009066	27	0.546338613	706
DMSMaPseq_invitro_SARS-CoV-2_Motif_241	3.6991008	GGCUGUAGUUGUGAUCAACUCCGCGAACCCAUGCUUCAGUCAGCUGAUGCACAAUCGUUUUUAAACGGGUUUGCGGUGUAAGUGCAGCC	0.552472669	0.318970244	0.149353234	89	0.546042464	707
hsa-mir-626	3.696903667	AUCUGAAUGAUCUCAGC	0.11523042	0.066528314	0.031169441	17	0.542389699	708
hsa-mir-4638	3.696283	AAGUCCGGCUCCAGAACCUGGACACCGCUCAG	0.02961794	0.017099926	0.008012898	32	0.541357832	709
hsa-mir-147b	3.695740133	AUUCUGGACACCAG	0.158590461	0.091562245	0.042911692	14	0.540455309	710
hsa-mir-4685	3.695612333	GCAAGGUUGUUGGUGAUAUGGCUUCCUCUC	0.111082681	0.064133616	0.030057991	30	0.540242839	711
hsa-mir-6888	3.694073	AGAUCUGUCUCUGAUUGUUUCCAAGAUCU	0.13736433	0.079307333	0.037185061	29	0.537683676	712
hsa-mir-378f	3.693966133	CAGGCUGCUAAACAACAGAACGAGCACUG	0.282193171	0.162924303	0.076393004	29	0.537506009	713
hsa-mir-3689d-2	3.693604	CUCGCUGGGAGGUGUGCUAUCGUCUUCCCUGGGAG	0.340637795	0.196667322	0.092223691	35	0.536903957	714
hsa-mir-3917	3.692679	UGGUCAGGCGGCU	0.209562661	0.120991059	0.056750847	13	0.535366132	715
hsa-mir-6801	3.691732	AAAUGAGAGUUAGCCAGGAGCUUUGCAUACUCA	0.189889551	0.109632784	0.05143644	33	0.533791731	716
hsa-mir-432	3.6909482	UGGGUGGAUCCUCUAUUUCCUUACGUGGGCCACUGG	0.227752697	0.131493081	0.061705742	36	0.532488652	717
U1snRNP:5ss-13	3.690836733	GCUGUGAGUUGGAUACUUACCUG	0.231542038	0.133680858	0.062734294	23	0.532303338	718
hsa-mir-936	3.690770333	GCAGAAAUCACUCCAGGAGCAACUGA	0.152034642	0.087777241	0.0411932	26	0.532192947	719
IAV_invivo_PB2_1_Motif_25+IAV_invivo_PB2_1_Motif_25	3.6898548	GGGAGAUUAAUGGUCCU	0.415165269	0.23969578	0.112515341	17	0.53067086	720
hsa-mir-578	3.688929333	GAAGCUCCUAUAGCUCCUGUAGCUUC	0.200739237	0.115896853	0.054416667	26	0.529132258	721
hsa-mir-515-1_515-2	3.688872	UUUCUGUUGUCUGAAAGCAGA	0.154687216	0.089308706	0.041933473	21	0.529036941	722
hsa-mir-138-1	3.686998167	AGGCCGUUGCCAAUCAGAGAACGGCUA	0.228509529	0.131930038	0.06197712	27	0.525921667	723
SARS-CoV-2-Conserved-Structured-102_Interval-5251-5370_Motif_3	3.686211533	GCUCUACAAGAUGCUUAUUACAGAGC	0.445543116	0.257234438	0.120867485	26	0.524613878	724
SHAPE_invivo_SARS-CoV-2_Motif_251	3.6859488	CCACAUAGAUCAUCCAAAUCCUAAAGGAUUUUGUGACUUAAAAGG	0.101252235	0.058458005	0.027469789	45	0.52417708	725
hsa-mir-5000	3.685781	CUGAGUAACUUGUGCUUAUAACUCAG	0.340716488	0.196712756	0.092440785	26	0.52389811	726
hsa-mir-4743	3.6842419	GGAGGCAUGAAUGAGCCAUCUUUCCAAUGCCUUUC	0.365680759	0.211125885	0.099255361	35	0.521339335	727
hsa-mir-8067	3.683601233	UCAUAAAGAUGAUC	0.17911956	0.103414726	0.048626208	14	0.520274218	728
hsa-mir-4637	3.682050833	AGUAUUUUAAUCAUAGAUUGUAUUUAGUUAGUUUUUAAUACU	0.141411091	0.081643731	0.038405524	42	0.517696656	729
IAV_invivo_PB2_1_Motif_27+IAV_invivo_PB2_1_Motif_27	3.681642167	CUGGGAAACUGUUAAAAUUCAGUGGUCCCAG	0.192984218	0.11141949	0.052417973	31	0.517017242	730
hsa-mir-639	3.681397167	CGGGGCGGACGCAGAGCCGCGUUUAGUCUAUCG	0.312044486	0.180158968	0.084762516	33	0.516609926	731
hsa-mir-7156	3.6812341	CAGAGUGUGCAUGGCAGGCU	0.243803238	0.140759865	0.06622867	20	0.516338826	732
hsa-mir-4316	3.680760167	UGUGGUCACCCACUCU	0.157800106	0.091105933	0.042871608	16	0.515550905	733
hsa-mir-6783	3.680757667	GAUCCGGGAACCCACAGCCCCGUUC	0.193960269	0.111983014	0.052695745	25	0.515546748	734
Selectedmotif_27533-27667_Multi_1_ComplexLevel_1	3.680594467	GCACUGACUUGCUUUAGCACUCAAUUUGCUUUUGCUUGUCCUGACGGCGUAAAACACGUCUAUCAGUUACGUGC	0.324843463	0.187548461	0.088258423	74	0.515275426	735
DMSMaPseq_invitro_SARS-CoV-2_Multi_32_ComplexLevel_1+SHAPE_invivo_SARS-CoV-2_Multi_25_ComplexLevel_1+SHAPE_invitro_SARS-CoV-2_Multi_30_ComplexLevel_1	3.680362333	CUUUACCAACCACCACAAACCUCUAUCACCUCAGCUGUUUUGCAGAGUGGUUUUAGAAAAAUGGCAUUCCCAUCUGGUAAAG	0.689499064	0.39808247	0.18734543	82	0.514889501	736
hsa-mir-3943	3.6803008	GGCGUGGACAACUUGCU	0.139113261	0.080317079	0.037799427	17	0.514787201	737
hsa-mir-608	3.680078433	CCGUUUAAAAAGGCAUCUCCAAG	0.379654949	0.219193887	0.103164907	23	0.514417514	738
SARS-CoV-2-Conserved-Structured-105_Interval-17765-17884_Multi_1_ComplexLevel_1	3.680066333	AGCCUCAAAGAUUUUGGGACUACCAACUCAAACUGUUGAUUCAUCACAGGGCU	0.447775807	0.258523482	0.121676015	53	0.514397397	739
DMSMaPseq_invitro_SARS-CoV-2_Multi_36_ComplexLevel_1	3.679344	AUGCCUUUUUACCUUUUGCUAUGGGUAUUAUUGCUAUGUCUGCUUUUGCAAUGAUGUUUGUCAAACAUAAGCAUGCAU	0.57198053	0.330233113	0.155457204	78	0.513196508	740
hsa-mir-146b	3.678859467	GGCUGUGAGCUCUAGCAAUGCCC	0.1136985	0.06564386	0.03090591	23	0.512390964	741
SARS-CoV-2-Conserved-Structured-74_Interval-14766-14885_Multi_1_ComplexLevel_1	3.678809167	CAACAAUGUGUGAUAUCAGACAACUACUAUUUGUAGUUGAAGUUGUUG	0.279428511	0.161328126	0.07595624	48	0.51230734	742
DMSMaPseq_invitro_SARS-CoV-2_Motif_249+SHAPE_invivo_SARS-CoV-2_Motif_262	3.678133867	ACCUCGUCUAUGCUUUAAGGCAUUUUGAUGAAGGU	0.081503449	0.047056038	0.022158913	35	0.511184644	743
DMSMaPseq_invitro_SARS-CoV-2_Multi_63_ComplexLevel_1	3.677924533	GAUGUUCUUGUUAACAACUAAACGAACAAUGUUUGUUUUUCUUGUUUUAUUGCCACUAGUCUCUAGUCAGUGUGUUAAUCUUACAACCAGAACUC	0.173115759	0.09994843	0.047068872	95	0.510836625	744
hsa-mir-4311	3.6778999	UGUGACCUGGAGCAGCUCAGGAGGGCUUCCUGGGUGAGGUGGCAGGUUACA	0.166076328	0.095884213	0.045155206	51	0.510795671	745
hsa-mir-6752	3.676983167	UGGAGCCAGGGGGCCCAGGUCUACAGCUUCUCCCCGCUCCC	0.269102505	0.155366403	0.073185678	41	0.509271589	746
hsa-mir-4661	3.676412267	CCUGACAGACAGCCUGAUAGACAGG	0.557871725	0.322087391	0.151743516	25	0.50832246	747
SARS-CoV-2-Conserved-Structured-61_Interval-19765-19884_Motif_2	3.676331	CCAGUACCAGAGGUGAAAAUACUCAAUAAUUUGGGUGUGGACAUUGCUGCUAAUACUGUG	0.131299095	0.075805568	0.03571471	60	0.508187353	748
hsa-mir-3188	3.675967667	UCCCCUAGCGCGCCUUCUGGAGA	0.046643261	0.0269295	0.012688703	23	0.507583307	749
Selectedmotif_406-477_Motif_1+DMSMaPseq_invitro_SARS-CoV-2_Motif_10+SHAPE_invivo_SARS-CoV-2_Motif_10+SHAPE_invitro_SARS-CoV-2_Motif_10	3.675276	GAUGGCACUUGUGGCUUAGUAGAAGUUGAAAAAGGCGUUUUGCCUCAACUUGAACAGCCCUAUGUGUUCAUC	0.316924701	0.182976561	0.086231538	72	0.506433401	750
hsa-mir-6784	3.674929333	AGGGACCCCCGGAGUCUGUCACGGUCUCA	0.192393994	0.111078724	0.052353114	29	0.505857063	751
SHAPE_invivo_SARS-CoV-2_Motif_555+SHAPE_invitro_SARS-CoV-2_Motif_530	3.674721333	GGUCCAGAACAAACCCAAGGAAAUUUUGGGGACC	0.293579154	0.169498004	0.079891542	34	0.50551126	752
hsa-mir-100	3.673760333	CUUGUGGUAUUAGUCCGCACAAG	0.056953273	0.032881988	0.015502719	23	0.503913584	753
hsa-mir-223	3.673562133	AGUUGGACACUCCAUGUGGUAGAGUGUC	0.178175213	0.102869507	0.048502028	28	0.503584074	754
hsa-mir-4276	3.673187667	GUGCUGGCAGUGGCCACGUAA	0.415939073	0.240142536	0.113236543	21	0.502961518	755
hsa-mir-548b	3.672545333	UUGGCCUUUAUUUUCAAUGGCAAG	0.52103932	0.300822192	0.14187417	24	0.50189363	756
hsa-mir-363	3.672502333	AAUUUUGAUGAGUAUCAUAGGAGAAAAAUU	0.289923418	0.167387363	0.078944379	30	0.501822141	757
hsa-mir-4655	3.672315167	GGGUCGUGGGAAAGUGUUGACCC	0.057377566	0.033126953	0.015624358	23	0.501510974	758
DMSMaPseq_invitro_SARS-CoV-2_Motif_11	3.6720525	GUUCGGAUGCUCGAACUGCACCUCAUGGUCAUGUUAUGGUUGAGCUGGUAGCAGAACUCGAAGGCAUUCAGUAC	0.434999669	0.251147176	0.118462268	74	0.501074287	759
hsa-mir-23b	3.6719935	UGAUUUGUGACUUAAGAUUAAAAUCA	0.073734721	0.042570761	0.020080297	26	0.500976199	760
DMSMaPseq_invitro_SARS-CoV-2_Motif_129+SHAPE_invivo_SARS-CoV-2_Motif_141+SHAPE_invitro_SARS-CoV-2_Motif_137	3.671934667	UGCCGACUACUAUAGCAAAGAAUACUGUUAAGAGUGUCGGUA	0.102512575	0.059185663	0.027917865	42	0.500878388	761
hsa-mir-197	3.671439167	UGGGAGGUAAGAGCUCUUCACCCUUCA	0.062101771	0.035854474	0.01691483	27	0.500054612	762
hsa-mir-8078	3.671219833	GGCCUGGGAUUCCUGCCUUCUAGGUC	0.258808112	0.149422933	0.07049649	26	0.499689967	763
DMSMaPseq_invitro_SARS-CoV-2_Motif_77+SHAPE_invivo_SARS-CoV-2_Multi_12_ComplexLevel_1+SHAPE_invitro_SARS-CoV-2_Multi_15_ComplexLevel_1	3.670912333	GUGGUUAUACCUACUAAAAAGGCUGGUGGCACUACUGAAAUGCUAGCGAAAGCUUUGAGAAAAGUGCCAACAGACAAUUAUAUAACCAC	0.111686557	0.064482264	0.030424741	89	0.499178744	764
hsa-mir-4440	3.6707732	UGGCUUGCACCGUGACUCCCUCUCACCAAGCAAGUGUC	0.179175481	0.103447012	0.048811373	38	0.498947433	765
SARS-CoV-2-Conserved-Structured-73_Interval-7171-7290_Multi_1_ComplexLevel_1	3.6706315	UUAGAAACUAUACAAAUUACCAUUUCAUCUUUUAAAUGGGAUUUAACUGCUUUUGGCUUAGUUGCAGAGUGGUUUUUGG	0.293565342	0.169490029	0.079976795	79	0.498711855	766
hsa-mir-6893	3.669840333	AGGGUGGAGCCCACUGUGGCUCCUGACUCAGCCCU	0.343502056	0.198321005	0.093601363	35	0.497396529	767
U1snRNP:5ss-5	3.669753667	GGAAUAAGUACGAUACUUACCUG	0.265402828	0.153230394	0.072321701	23	0.497252445	768
DMSMaPseq_invitro_SARS-CoV-2_Multi_72_ComplexLevel_1	3.669162233	UAGUGUUACCACAGAAAUUCUACCAGUGUCUAUGACCAAGACAUCAGUAGAUUGUACAAUGUACAUUUGUGGUGAUUCAACUG	0.323270472	0.186640294	0.088104709	83	0.496269179	769
hsa-mir-3132	3.668636667	AGGACGGUGCGCCUUGUUUCCC	0.206369175	0.119147299	0.05625228	22	0.495395417	770
hsa-mir-5585	3.667643067	UCGAGAGGUCAGAGGAUUGCUCCUGA	0.373450771	0.215611903	0.101823096	26	0.493743543	771
hsa-mir-6840	3.667192333	AGAUCCCCUGUUAGAGACGGGCC	0.216519053	0.125007334	0.059042186	23	0.492994192	772
DMSMaPseq_invitro_SARS-CoV-2_Motif_388+SHAPE_invitro_SARS-CoV-2_Motif_399	3.6663196	GUUCAGAGUUUAUUCUAGUGCGAAUAAUUGCACUUUUGAAUAUGUCUCUCAGC	0.097103547	0.056062759	0.026485293	53	0.491543261	773
hsa-mir-3680-2_3680-1	3.665404833	UGCAAAUGCAAAGUUGGCUUUUGCA	0.369834473	0.213524032	0.10089867	25	0.490022449	774
hsa-mir-8079	3.6649805	UGGCUGUAGGGCAGCAGUCA	0.239192502	0.138097855	0.065264331	20	0.489316989	775
hsa-mir-4701	3.663557333	CCUUGUGAAUGUCGGGCAAUGG	0.182665831	0.105462167	0.049860235	22	0.486950954	776
SHAPE_invitro_SARS-CoV-2_Motif_494	3.663528667	GUCGCUACAGGAUUGGCAACUAUAAAUUAAACACAGACCAUUCCAGUAGCAGUGAC	0.152311346	0.087936996	0.041575039	56	0.486903295	777
DMSMaPseq_invitro_SARS-CoV-2_Motif_400+SHAPE_invivo_SARS-CoV-2_Motif_428+SHAPE_invitro_SARS-CoV-2_Motif_410	3.663167333	GUCUCCUACUAAAUUAAAUGAUCUCUGCUUUACUAAUGUCUAUGCAGAUUCAUUUGUAAUUAGAGGUGAU	0.110563896	0.063834095	0.030182595	70	0.486302574	778
IAV_invivo_PB1_2_Motif_12+IAV_invivo_PB1_2_Motif_12	3.662739167	CCCUGAACACAAUGACCAAAGAUGCUGAGAGAGGG	0.314075983	0.181331853	0.085748935	35	0.485590741	779
DMSMaPseq_invitro_SARS-CoV-2_Motif_337+SHAPE_invivo_SARS-CoV-2_Motif_355+SHAPE_invitro_SARS-CoV-2_Motif_346	3.6617232	GUCUAGCUGUCCACGAGUGCUUUGUUAAGCGUGUUGACUGGAC	0.352528586	0.203532474	0.096273958	43	0.483901682	780
hsa-mir-6511b-1_6511b-2_6511a-2_6511a-3_6511a-1_6511a-4	3.661065	GACAGGGCAGAGGGUUGCGCCCCCUC	0.230453612	0.133052455	0.062947151	26	0.482807415	781
hsa-mir-943	3.6604538	UCACUGCUGCUGGCGCCCUGA	0.06498128	0.03751696	0.017752247	21	0.481791287	782
hsa-mir-127	3.6602019	CUGAUUCAGAAAGAUCAUCGG	0.309474656	0.178675276	0.084551253	21	0.481372499	783
hsa-mir-4674	3.660082333	CACGCCGCGCCGCCGGGUCCCUCCUCCCCGGAGAGGCUG	0.331529474	0.191408631	0.090579786	39	0.481173718	784
SARS-CoV-2-Conserved-Structured-106_Interval-22101-22218_Multi_1_ComplexLevel_1	3.6598565	AUCUUAGGGAAUUUGUGUUUAAGAAUAUUGAUGGUUAUUUUAAAAUAUAUUCUAAGCACACGCCUAUUAAUUUAGUGCGUGAUCUCCCUCAGGGU	0.105843038	0.061108506	0.028919997	95	0.480798267	785
hsa-mir-1282	3.659605	GCUUCUGCUGCAUGAUCUCCGAGUCCCUGGGGGUAGAGAUGAUGGGGCACUGGGAGGU	0.136272195	0.078676788	0.037236859	58	0.480380145	786
hsa-mir-3166	3.659183667	UGCGUUAGGAUUUCUGUAUCAUCCUCCUAACGCA	0.1195705	0.069034061	0.032676824	34	0.479679672	787
SHAPE_invivo_SARS-CoV-2_Motif_220+SHAPE_invitro_SARS-CoV-2_Motif_209	3.658743667	GCUGUAGUGUUACUAAUCCUUAUGACAGC	0.161456414	0.093216904	0.044128922	29	0.478948166	788
IAV_invivo_HA_4_Motif_12+IAV_invivo_HA_4_Motif_12	3.658689767	GGGAGCUAUAAACAGCAGUCUCCC	0.549893198	0.317480986	0.150297848	24	0.478858556	789
hsa-mir-219b	3.657902333	UUCUCGGUUGGCCGCAGACUCGUACAAGAA	0.170626805	0.098511432	0.04664608	30	0.477549438	790
hsa-mir-4537	3.657814967	GCUGGGCUGAGCUAACCAGGGCUGGGCUGAGC	0.193058906	0.111462611	0.052779845	32	0.477404189	791
DMSMaPseq_invitro_SARS-CoV-2_Motif_56+SHAPE_invivo_SARS-CoV-2_Motif_63+SHAPE_invitro_SARS-CoV-2_Motif_59	3.657747167	UGAUAGUCAACAAACUGUUGGUCAACAAGACGGCAGUGAGGACAAUCA	0.197130666	0.113813443	0.053894011	48	0.477291471	792
SHAPE_invivo_SARS-CoV-2_Motif_348+SHAPE_invitro_SARS-CoV-2_Motif_339	3.657511467	AUACCACUUAUGUACAAAGGACUUCCUUGGAAUGUAGUGCGUAU	0.309406241	0.178635776	0.084594743	44	0.476899616	793
hsa-mir-151b	3.655311367	CGAGACACAGAAACAGACACCUGCCCUCGA	0.093829887	0.05417271	0.025669465	30	0.473241919	794
hsa-mir-6758	3.653722467	AUGUGAUGUGAGCAGAUGGUUCUCACU	0.399445479	0.230619955	0.109325621	27	0.470600351	795
hsa-mir-99a	3.652697	CUUGUGGUGAAGUGGACCGCACAAG	0.066641098	0.038475256	0.018244354	25	0.468895498	796
hsa-mir-4481	3.652695	GUUUUUUAAGAGGAAGGGAGACCUAAGCUAGCA	0.310019955	0.178990104	0.084874306	33	0.468892173	797
hsa-mir-6798	3.652667	CUUGGGCCCAUUCCUUUCCUUACCCUAC	0.07651913	0.04417834	0.020948838	28	0.468845623	798
SHAPE_invitro_SARS-CoV-2_Motif_416	3.6509373	GCCGGUAGCACACCUUGUAAUGGUGUUGAAGGU	0.350242414	0.202212552	0.095932191	33	0.465969972	799
hsa-mir-7114	3.650915	CUGUCCCCUGCCACUGGGUGACC	0.391837931	0.226227735	0.107325953	23	0.465932898	800
hsa-mir-8072	3.650909333	GCAGAGCAGGACGCCGCUGCUGC	0.403551312	0.232990459	0.110534466	23	0.465923477	801
hsa-mir-3065	3.650394667	CUGGAGUCGCCUGAGUCAUCACUCAG	0.189624815	0.109479938	0.051946387	26	0.465067837	802
hsa-mir-152	3.650237667	CCGACUCGGGCUCUGGAGCAGUC	0.205958908	0.118910431	0.056423424	23	0.464806822	803
hsa-mir-3192	3.650006133	AGUGGAAAAAGUUCUUUUCUUCCUCU	0.341504576	0.197167759	0.09356274	26	0.464421895	804
hsa-mir-2681	3.649863333	GAGACUGCCCAAAGACUCUUCAGUAUC	0.091075969	0.052582735	0.024953255	27	0.464184488	805
hsa-mir-4725	3.648177	CCACCCACCAGGGAGCUUUCCAUGGGCUGUGGG	0.092041322	0.053140082	0.025229401	33	0.461380935	806
Selectedmotif_20833-20907_Motif_1+DMSMaPseq_invitro_SARS-CoV-2_Multi_61_ComplexLevel_1+SHAPE_invitro_SARS-CoV-2_Motif_377	3.647971433	UAGCUGUACCCUAUAAUAUGAGAGUUAUACAUUUUGGUGCUGGUUCUGAUAAAGGAGUUGCACCAGGUACAGCUG	0.237530578	0.137138343	0.065113059	75	0.461039178	807
DMSMaPseq_invitro_SARS-CoV-2_Motif_319	3.647853433	CCUUAUAAUUCACAGAAUGCUGUAGCCUCAAAGAUUUUGGGACUACCAACUCAAACUGUUGAUUCAUCACAGG	0.313467629	0.18098062	0.085932079	73	0.460843001	808
hsa-mir-3177	3.6464042	GGCGCUGUCUUGAGACAUUCGCGCAGUGCA	0.377784667	0.218114079	0.103604715	30	0.45843363	809
DMSMaPseq_invitro_SARS-CoV-2_Multi_30_ComplexLevel_1	3.645476433	UAGAUGCUGUAAAUUUACUUACUAAUAUGUUUACACCACUAAUUCAACCUAUUGGUGCUUUGGACAUAUCAGCAUCUA	0.278229123	0.160635659	0.076321745	78	0.456891205	810
hsa-mir-4302	3.6441108	CGAGGUGG	0.644571603	0.372143588	0.176880352	8	0.454620821	811
hsa-mir-3135b	3.643757033	GGUGCAGUCAGUCCUAGCUC	0.076847339	0.044367832	0.021090138	20	0.454032679	812
DMSMaPseq_invitro_SARS-CoV-2_Motif_176+SHAPE_invivo_SARS-CoV-2_Motif_193+SHAPE_invitro_SARS-CoV-2_Motif_186	3.6420881	ACCUUUAGUACCUUUCUGGAUAACAAUUGCUUAUAUCAUUUGUAUUUCCACAAAGCAUUUCUAUUGGU	0.243304357	0.140471836	0.066803534	68	0.451258054	813
hsa-mir-6869	3.6415962	GGCGGCUCGGAGUACCUCUGCCGCC	0.384687795	0.222099602	0.105637137	25	0.450440263	814
hsa-mir-4654	3.641556567	CUGGGGUUGGAAUGUGACCCCA	0.371446224	0.214454577	0.102002047	22	0.450374372	815
SHAPE_invivo_SARS-CoV-2_Motif_207	3.6413751	UUACCAACUGGAGUUCAUGCUGGCACAGACUUAGAAGGUAA	0.081623826	0.047125538	0.02241566	41	0.450072681	816
SHAPE_invivo_SARS-CoV-2_Motif_462	3.640618167	UGAUUUUUGUGGAAAGGGCUAUCAUCUUAUGUCCUUCCCUCAGUCA	0.427855361	0.247022408	0.117522723	46	0.448814269	817
hsa-mir-7704	3.640349333	CGUGCUCAGCUUGGCACCCAAGUUCUGC	0.347122007	0.200410984	0.095354037	28	0.44836733	818
hsa-mir-3141	3.637649833	AGGAGGGUCC	0.460941311	0.26612459	0.126714041	10	0.443879373	819
hsa-mir-4468	3.6373615	CUUUGGUGGCUAUGGUUGACUGGGCCACUCAGAG	0.149137321	0.086104472	0.041001512	34	0.443400015	820
hsa-let-7f-2	3.6363569	AUAGUUUUAGGGUCAUACCCCAUCUUGGAGAUAACUAU	0.184266251	0.106386169	0.050673313	38	0.441729854	821
DMSMaPseq_invitro_SARS-CoV-2_Multi_65_ComplexLevel_1+SHAPE_invivo_SARS-CoV-2_Multi_55_ComplexLevel_1+SHAPE_invitro_SARS-CoV-2_Multi_59_ComplexLevel_1	3.636233167	AAAAAUCUUAGGGAAUUUGUGUUUAAGAAUAUUGAUGGUUAUUUUAAAAUAUAUUCUAAGCACACGCCUAUUAAUUUAGUGCGUGAUCUCCCUCAGGGUUUUU	0.20362212	0.117561286	0.055998092	103	0.441524145	822
hsa-mir-134	3.636203	GAGGGGCAUGCACUGUGUUCACCCUG	0.383777343	0.221573952	0.105543432	26	0.441473993	823
IAV_invivo_PB2_1_Motif_22+IAV_invivo_PB2_1_Motif_22	3.635753233	GGGUAGUGGUGAGCAUUGACC	0.584322533	0.337358772	0.160715675	21	0.440726249	824
hsa-mir-195	3.634446567	UUGGCACAGGGAAGCGAGUCUGCCAA	0.239495244	0.138272643	0.065895932	26	0.438553898	825
DMSMaPseq_invitro_SARS-CoV-2_Multi_38_ComplexLevel_1	3.6333374	UUCUCUUAGCUAAAGAUACUACUGAAGCCUUUGAAAAAAUGGUUUCACUACUUUCUGUUUUGCUUUCCAUGCAGGGUGCUGUAGACAUAAACAAGCUUUGUGAA	0.338222048	0.195272591	0.093088533	104	0.436709893	826
SARS-CoV-2-Conserved-Structured-56_Interval-17525-17644_Motif_2	3.632850067	GCUGAAAUUGUUGACACUGUGAGUGCUUUGGUUUAUGAUAAUAAGCUUAAAGCACAUAAAGACAAAUCAGC	0.398272846	0.229942935	0.109630961	71	0.435899694	827
SARS-CoV-2-Conserved-Structured-55_Interval-24256-24375_Multi_1_ComplexLevel_1	3.6327978	GAGUUACACAGAAUGUUCUCUAUGAGAACCAAAAAUUGAUUGCCAACCAAUUUAAUAGUGCUAUUGGCAAAAUUCAAGACUC	0.215710646	0.124540599	0.059378655	82	0.4358128	828
hsa-mir-4435-1_4435-2	3.632680233	GAGGGAUGAGUGCACUUCACCUGC	0.12561627	0.072524587	0.034579501	24	0.435617344	829
SARS-CoV-2-Conserved-Structured-79_Interval-9410-9529_Motif_1	3.632622167	GGUGGUAUUGUAGCUAUCGUAGUAACAUGCCUUGCC	0.158705883	0.091628885	0.04368907	36	0.435520807	830
SHAPE_invivo_SARS-CoV-2_Motif_47	3.632379167	GGAUUGUACAGAAAGUGUGUUAAAUCC	0.251360392	0.14512299	0.069199932	27	0.435116816	831
hsa-mir-182	3.6322164	CACACUGGUGAGGUAACAGGAUCCGGUG	0.269257916	0.15545613	0.074130472	28	0.434846215	832
hsa-mir-4461	3.631735067	AGGCCAUACGUGUUGGAGAUU	0.60471066	0.349129862	0.166507371	21	0.434045991	833
hsa-mir-3924	3.63157	AGAUCUAUGUCAUAUAUACAGAUAU	0.245289993	0.141618243	0.067543788	25	0.433771566	834
SHAPE_invivo_SARS-CoV-2_Motif_360+SHAPE_invitro_SARS-CoV-2_Motif_351	3.6309778	UGGAAUUGCAAUGUCGAUAGAUAUCCUGCUAAUUCCA	0.13318072	0.076891924	0.036679023	37	0.432787025	835
hsa-mir-4753	3.630939833	AGAACAGAUAUAUCCACAGUACACUUGGCUGUUCU	0.241465731	0.139410305	0.066502267	35	0.432723905	836
SARS-CoV-2-Conserved-Structured-69_Interval-25815-25934_Motif_2+DMSMaPseq_invitro_SARS-CoV-2_Motif_464+SHAPE_invivo_SARS-CoV-2_Motif_486+SHAPE_invitro_SARS-CoV-2_Motif_469	3.6306569	GUUACGACUAUUGUAUACCUUACAAUAGUGUAAC	0.481006811	0.277709412	0.132484788	34	0.432253524	837
SARS-CoV-2-Conserved-Structured-20_Interval-14726-14845_Multi_1_ComplexLevel_1+DMSMaPseq_invitro_SARS-CoV-2_Multi_43_ComplexLevel_1+SHAPE_invivo_SARS-CoV-2_Multi_34_ComplexLevel_1+SHAPE_invitro_SARS-CoV-2_Multi_39_ComplexLevel_1	3.630476867	UGGUAAUGCUGCUAUCAGCGAUUAUGACUACUAUCGUUAUAAUCUACCA	0.117973456	0.068112006	0.032495306	49	0.431954216	838
IAV_invivo_PA_3_Motif_13+IAV_invivo_PA_3_Motif_13	3.630329333	CCCAAGUCAUGAAGGAGAGGG	0.461496615	0.266445195	0.12712252	21	0.43170894	839
SARS-CoV-2-Conserved-Structured-35_Interval-13886-14005_Multi_1_ComplexLevel_1	3.630280033	AAAGGACUGGUAUGAUUUUGUAGAAAACCCAGAUAUAUUACGCGUAUACGCCAACUUAGGUGAACGUGUACGCCAAGCUUU	0.159605265	0.092148143	0.043965001	81	0.431626978	840
hsa-mir-661	3.629491133	GGUUUCGGGCUGCC	0.0402638	0.023246316	0.011093511	14	0.430315421	841
hsa-mir-5699	3.628365167	CAAGAGGUGUGAGCCACACACACGCCUGGCCUCCUG	0.18316894	0.105752637	0.050482499	36	0.428443485	842
IAV_invivo_NA_6_Multi_2_ComplexLevel_1+IAV_invivo_NA_6_Multi_2_ComplexLevel_1	3.628308667	UGUCUUUCGAUCAAAACCUGGAUUAUCAAAUAGGAUACAUCUGCAGUGGGGUUUUCGGUGACAACCCGCGUCCCGAAGAUGGAACAGGCA	0.395760201	0.228492258	0.109075671	90	0.428349553	843
hsa-mir-3126	3.627837	GAAGCACUGGUUAUGAUUUGCAUC	0.235004784	0.135680075	0.064778209	24	0.427565401	844
hsa-mir-140	3.627596033	GGUAGGUUACGUCAUGCUGUUCUACC	0.351229362	0.202782367	0.09682152	26	0.42716479	845
hsa-mir-1273e	3.627552133	UGGAGGCUGCAGUGAGCCGAGAUCGAGCCACUGUACUCCA	0.476250402	0.274963298	0.13128699	40	0.427091806	846
hsa-mir-6781	3.626676	GCGUCGCUUCUCCCUAAUGUUGCC	0.175703479	0.101442451	0.048447526	24	0.425635222	847
hsa-mir-4760	3.626354833	AGUUAGAAUUCUUAAGUAUCAAAACUAAAU	0.199294206	0.115062564	0.054957172	30	0.425101278	848
hsa-mir-4271	3.626314	CCUGCAGCCCCCAGGUGGGGGG	0.334618221	0.19319192	0.092275027	22	0.425033392	849
SHAPE_invivo_SARS-CoV-2_Motif_313	3.6256749	UGUGACUGGACA	0.529594506	0.305761531	0.146067841	12	0.423970879	850
SHAPE_invivo_SARS-CoV-2_Motif_58	3.6256675	CCAGUAUCUGAAUUACUUACACCACUGG	0.170128808	0.098223913	0.046923444	28	0.423958577	851
hsa-mir-3159	3.625648333	CCACGGGCUGGGCACAGUGG	0.287587835	0.166038914	0.079320389	20	0.423926712	852
SHAPE_invivo_SARS-CoV-2_Motif_180+SHAPE_invitro_SARS-CoV-2_Motif_174	3.624794	ACAUCAGCUUGUGUUUUGGCUGCUGAAUGU	0.257072598	0.148420934	0.070920609	30	0.422506371	853
hsa-mir-643	3.624731333	AAGUAGUUGGCGUCUUCAGAGACACUU	0.356910873	0.206062589	0.09846547	27	0.422402187	854
DMSMaPseq_invitro_SARS-CoV-2_Motif_289+SHAPE_invivo_SARS-CoV-2_Motif_303+SHAPE_invitro_SARS-CoV-2_Motif_292	3.6244331	CCUUACCCAGAUCCAUCAAGAAUCCUAGGGGCCGG	0.319286003	0.18433986	0.088092674	35	0.42190637	855
hsa-mir-7848	3.624338	UAUGCAAAGCUCUGACAGUGUUUCACUUGCUA	0.3308441	0.19101293	0.091284008	32	0.421748265	856
IAV_invivo_NS1_NEP_8_Motif_8+IAV_invivo_NS1_NEP_8_Motif_8	3.623270167	CUGGUCCAUGCUCAUACCCAAGCAGAAAGUGGCAGGCCCUCUUUGUAUCAGAAUGGACCAG	0.149417111	0.086266009	0.041238192	61	0.419972977	857
hsa-mir-203b	3.623158333	UCACAAUUGCGCUACAGAACUGUUGA	0.399104357	0.230423008	0.110153717	26	0.419787052	858
hsa-mir-204	3.623147933	AUGCCUGAGAAUAUAUGAAGGAGGCU	0.226903836	0.131002991	0.062626158	26	0.419769762	859
hsa-mir-21	3.622738667	GUUGACUGUUGAAUCUCAUGGCAAC	0.109983608	0.063499066	0.030359244	25	0.419089351	860
hsa-mir-3161	3.622568667	GAUUGAAGUUGAAUAGUGC	0.315690127	0.18226378	0.087145381	19	0.418806723	861
hsa-mir-324	3.622114433	CAUUGGUGUAAAGCUGGAGACCCACUG	0.065112575	0.037592763	0.017976399	27	0.418051554	862
hsa-mir-1269b	3.621245333	CUGGCUUCUCUGGUUCUCCAGCUUACAG	0.323968477	0.187043287	0.089463278	28	0.416606663	863
hsa-mir-203a	3.620155767	CAACAGUUCUGUAGCGCAAUUGUG	0.046420059	0.026800633	0.012822669	24	0.414795243	864
hsa-mir-4668	3.619357833	UGUCUUGUAGCCAGGAUAUUGUUUUAAAGAA	0.364129819	0.210230449	0.100606195	31	0.413468668	865
hsa-mir-1827	3.619330467	UUCAGCCUAAAGCAAUGAGAAGCCUCUGAAAGGCUGA	0.156149698	0.09015307	0.043143255	37	0.41342317	866
hsa-mir-135a-2	3.6189657	GUGAUAGUAAUAAAGUCUCAU	0.154583724	0.089248955	0.042714891	21	0.412816741	867
hsa-mir-6748	3.618243333	UGGAUUUGAAAUGGUCCCACUCCUGACGAUCCU	0.16322027	0.094235267	0.045110363	33	0.411615796	868
hsa-mir-670	3.616991167	GUGAACCUGAAUUUGCCUUGGGUUUCCU	0.265439719	0.153251693	0.073386886	28	0.409534052	869
DMSMaPseq_invitro_SARS-CoV-2_Motif_42	3.616920767	UUUCUUAGAGACGGUUGGGAAAUUGUUAAAUUUAUCUCAACCUGUGCUUGUGAAA	0.197699542	0.114141884	0.054659628	55	0.409417011	870
hsa-mir-611	3.616452	UCCAGACGGAGAUGCGA	0.330834531	0.191007406	0.091480415	17	0.408637679	871
hsa-mir-6764	3.616368567	GAGUUGCUGAGUGGGUUGAUCUC	0.20504823	0.118384651	0.056700037	23	0.40849897	872
hsa-mir-526a-2	3.616217067	CUGUUGAAAGAAAAG	0.173484436	0.100161286	0.04797401	15	0.408247099	873
hsa-mir-181a-2	3.616144	GAGUUUGGGAUUUGAAAAAACC	0.096172335	0.055525123	0.026595272	22	0.408125625	874
SARS-CoV-2-Conserved-Structured-28_Interval-7131-7250_Multi_1_ComplexLevel_1	3.615696433	GUUUGUCUUAGUGGUUUAGAUUCUUUAGACACCUAUCCUUCUUUAGAAACUAUACAAAU	0.365867105	0.211233471	0.101188557	59	0.407381539	875
hsa-mir-6877	3.615448	GCUGCUGGUGCUCAUCUCAGC	0.233097081	0.134578662	0.06447253	21	0.406968515	876
hsa-mir-548ba	3.615071667	UGCUAUUAGAAAGUAAUGGCA	0.450948184	0.260355055	0.124741146	21	0.406342856	877
hsa-mir-4644	3.6142831	UCCACCCUGGUCCAGGUCCACAGCAGUGGA	0.347147582	0.20042575	0.096048808	30	0.405031853	878
IAV_invivo_NP_5_Motif_22+IAV_invivo_NP_5_Motif_22	3.613964267	GUUCUCAGUACAGAGAAAUCUCCCUUUUGACAGAACAACCAUUAUGGCAGCAUUCAAUGGGAAUACAGAGGGGAGAACAUCUGACAUGAGGAC	0.25166504	0.145298879	0.069636837	93	0.404501788	879
hsa-mir-938	3.613664	CAGUGCACCUUCAUGAACCG	0.285428803	0.164792396	0.078985983	20	0.40400259	880
SHAPE_invitro_SARS-CoV-2_Motif_217	3.613458	GCUAAAGAUACUACUGAAGCCUUUGAAAAAAUGGUUUCACUACUUUCUGUUUUGC	0.349104544	0.201555602	0.096612315	55	0.403660113	881
SHAPE_invivo_SARS-CoV-2_Motif_386	3.612802333	UUGACUAUACAGAAAUUUCAUUUAUGCUUUGGUGUAAAGAUGGCCAUGUAGAAACAUUUUACCCAAAAUUACAAUCUAGUCAA	0.127905727	0.073846406	0.035403467	83	0.402570058	882
hsa-mir-33b	3.612028333	AUUGCACGUGUGUGAGGCGGGUGCAGU	0.278281773	0.160666056	0.077043076	27	0.401283272	883
hsa-mir-6845	3.611530333	GAGCCCUUGCACACCACCAGCCUC	0.513762651	0.296621005	0.142256219	24	0.40045534	884
DMSMaPseq_invitro_SARS-CoV-2_Motif_342	3.611263367	GGAAUUGCAAUGUCGAUAGAUAUCCUGCUAAUUCC	0.515249382	0.29747937	0.142678429	35	0.400011504	885
hsa-mir-8056	3.610948	UAGGAGCUGUGCCUCCUGGCCUAUUCCUGUUCGUG	0.082362472	0.047551995	0.022809099	35	0.399487203	886
SHAPE_invivo_SARS-CoV-2_Motif_415+SHAPE_invitro_SARS-CoV-2_Motif_400	3.608611	ACCUUGAAGGAAAACAGGGU	0.254927474	0.147182445	0.07064421	20	0.395601907	887
hsa-mir-4794	3.606875667	CUGUAUGUCCUAACAGUGCUUGUAG	0.243138072	0.140375831	0.067409607	25	0.392716891	888
DMSMaPseq_invitro_SARS-CoV-2_Motif_162	3.606354867	AGUCAUAACAAGAGAAGUGGGUUUUGUCGUGCCUGGUUUGCCUGGCACGAUAUUACGCACAACUAAUGGUGACU	0.608009593	0.351034502	0.168593945	74	0.391851054	889
hsa-mir-4324	3.605502167	CAGGGAACUUUAAAACC	0.307038992	0.177269045	0.085158454	17	0.390433429	890
hsa-mir-4258	3.605132667	UGGAGGCUGACCUCUUACUUUCGGUCGGUCUUCUU	0.406824519	0.234880245	0.112845922	35	0.38981913	891
hsa-mir-4642	3.605096667	GGCUGUGGCCUAGGGCAAGCCACAAAGCC	0.337625611	0.194928237	0.093652305	29	0.389759279	892
DMSMaPseq_invitro_SARS-CoV-2_Motif_220+SHAPE_invivo_SARS-CoV-2_Motif_234+SHAPE_invitro_SARS-CoV-2_Motif_225	3.605084133	GCAGCCAAACUAAUGGUUGU	0.48012304	0.277199166	0.133179427	20	0.389738442	893
hsa-mir-24-1	3.604605	AUCAGUUCUCAUUUUACACACUGGC	0.119370852	0.068918794	0.033116209	25	0.388941876	894
SARS-CoV-2-Conserved-Structured-24_Interval-4174-4293_Motif_2	3.604599	UUAUAUAACCACUUACCCGGGUCAGGGUUUAAAUGGUUACACUGUAG	0.58040497	0.335096966	0.161017902	47	0.388931901	895
hsa-mir-4306	3.604447933	UCCAGAGGCAUCCCUAACCCAGAAUCUUUUGACUGUCCUCUGGA	0.253927975	0.146605385	0.070448507	44	0.388680751	896
DMSMaPseq_invitro_SARS-CoV-2_Motif_327+SHAPE_invivo_SARS-CoV-2_Motif_346	3.604183567	CUGUUGGUACCAAUUUACCUUUACAGCUAGGUUUUUCUACAGGUGUUAACCUAGUUGCUGUACCUACAG	0.184076019	0.106276339	0.051072876	69	0.388241238	897
hsa-mir-5087	3.6040929	CAUGUUAAGUGUUGUCCUACAG	0.312442064	0.18038851	0.086690902	22	0.388090503	898
hsa-mir-3149	3.603252667	CACACAUACAUAUAUAUAUGUUUG	0.358809019	0.207158484	0.0995792	24	0.386693603	899
SHAPE_invitro_SARS-CoV-2_Motif_211	3.603085667	GGAGAGUGUGGACACUUAUGAAUGUCUUGACACUCGUU	0.169904845	0.098094608	0.047155372	38	0.386415964	900
hsa-mir-6817	3.602408667	GUGGAACUGACCUGCCCCCUUUCUC	0.194592312	0.112347924	0.054017278	25	0.385290442	901
hsa-mir-532	3.6018778	GACCGUUGGCAUCUUAAUUACCCUC	0.119098927	0.068761798	0.033065788	25	0.384407868	902
hsa-mir-29c	3.6013295	GUUCAGAGUCUGUUUUUGUCUAGC	0.42617387	0.246051599	0.118337928	24	0.383496312	903
SARS-CoV-2-Conserved-Structured-72_Interval-17205-17324_Multi_1_ComplexLevel_1	3.6009625	AAUGUAGUAGAAUUAUACCUGCACGUGCUCGUGUAGAGUGUUUUGAUAAAUUCAAAGUGAAUUCAACAUUAGAACAGUAUGUCUUUUGUACUGUAAAUGCAUU	0.396560891	0.228954537	0.11012636	103	0.382886169	904
hsa-mir-3130-2	3.600896167	CAGCCUUGACAACAGGCUG	0.09872592	0.056999437	0.027417042	19	0.382775889	905
hsa-mir-6080	3.600608167	GGGGCUGGUUGUCUA	0.513415728	0.296420709	0.142591391	15	0.382297085	906
hsa-mir-330	3.600095267	AGGCUCUGCAAGAUCAACCGAGCA	0.140521798	0.081130298	0.0390328	24	0.381444382	907
hsa-mir-8084	3.600051833	AGUAUGGAUUAAAUUUAUAUUUUCCUCGAUACU	0.343349518	0.198232937	0.095373493	33	0.381372173	908
SHAPE_invivo_SARS-CoV-2_Motif_377+SHAPE_invitro_SARS-CoV-2_Motif_366	3.598527333	GCUAGUCUUAAUGGAGUCACAUUAAUUGGAGAAGC	0.1019914	0.058884762	0.028342539	35	0.378837671	909
hsa-mir-2392	3.5978071	UCCUCAGACCAGGUGGCUCCCGAGCCACCCCAGGCUGUAGG	0.295492265	0.170602539	0.082131214	41	0.377640273	910
hsa-mir-4757	3.5972927	CACGGUGUCUGCGGGAGGAGACCAUG	0.097236589	0.056139571	0.027030491	26	0.376785076	911
hsa-mir-137	3.596849667	AUAAUACGGAUUACGUUGUUA	0.273658409	0.157996756	0.076082804	21	0.376048526	912
hsa-mir-4300	3.596770667	AUCAGCAGAGACAUGAGGUGAUCAAAAACCUUUUUUCAAAGCAGUGGG	0.229225551	0.132343434	0.063730933	48	0.375917188	913
SHAPE_invitro_SARS-CoV-2_Motif_28	3.596194167	UGCUGUUGUUAAAAUUUAUUGUCCAGCA	0.070673883	0.040803585	0.01965241	28	0.374958749	914
hsa-mir-1539	3.595872667	AGCGCGAAAGU	0.25689835	0.148320331	0.07144256	11	0.37442425	915
DMSMaPseq_invitro_SARS-CoV-2_Motif_268	3.595395767	CAAUGUGUGAUAUCAGACAACUACUAUUUGUAGUUGAAGUUGUUGAUAAGUACUUUG	0.662997156	0.382781587	0.184401718	57	0.373631397	916
hsa-mir-15a	3.5943961	UUUGUGGAUUUUGAAAAGGUGCAGG	0.106477018	0.061474535	0.029623062	25	0.371969438	917
hsa-mir-573	3.593109767	UCAGGAUCUACUCAUGUCGUCUUUGG	0.193120744	0.111498313	0.053747521	26	0.36983089	918
IAV_invivo_NP_5_Motif_14+IAV_invivo_NP_5_Motif_14	3.5922218	GUGAGAGAGAGCCGGAACCCAGGGAAUGCUGAGUUCGAAGAUCUCAC	0.644217403	0.371939091	0.179336755	47	0.368354633	919
SHAPE_invivo_SARS-CoV-2_Motif_79+SHAPE_invitro_SARS-CoV-2_Motif_75	3.592090167	UGUUACUUUAUAUUGACAUUAAUGGCAAUCUUCAUCCAGAUUCUGCCACUCUUGUUAGUGACA	0.134715042	0.077777766	0.037503246	63	0.368135791	920
hsa-mir-3621	3.59139	CAGGGCGGUGCGGCAGCCGCCACC	0.18911317	0.10918454	0.052657375	24	0.366971754	921
SHAPE_invivo_SARS-CoV-2_Motif_133+SHAPE_invitro_SARS-CoV-2_Motif_129	3.591136533	GUCUCUGAAGAAGUAGUGGAAAAUCCUACCAUACAGAAAGAC	0.211144558	0.121904368	0.058796026	42	0.366550362	922
SARS-CoV-2-Conserved-Structured-4_Interval-7011-7130_Multi_1_ComplexLevel_1	3.588867333	UAGGUGUUUUAAUGUCUAAUUUAGGCAUGCCUUCUUACUGUACUGGUUACAGAGAAGGCUAUUUGAACUCUACUAAUGUCACUAUUGCAACCUA	0.173762258	0.100321686	0.048417019	94	0.362777786	923
hsa-mir-6868	3.588769	GCAGCAGGCACCUGCUUCC	0.131447647	0.075891335	0.036627503	19	0.362614305	924
IAV_invivo_NS1_NEP_8_Motif_3+IAV_invivo_NS1_NEP_8_Motif_3	3.5885771	GCCCCAUUCCUUGAUCGGCUUCGCCGAGAUCAGAAAUCCCUAAGAGGAAGGGGC	0.258344045	0.149155004	0.071990663	54	0.362295269	925
Selectedmotif_14972-15080_Motif_1+DMSMaPseq_invitro_SARS-CoV-2_Motif_271+SHAPE_invivo_SARS-CoV-2_Motif_285+SHAPE_invitro_SARS-CoV-2_Motif_275	3.588094467	ACUUUAUUAUGAUUCAAUGAGUUAUGAGGAUCAAGAUGCACUUUUCGCAUAUACAAAACGUAAUGUCAUCCCUACUAUAACUCAAAUGAAUCUUAAGU	0.0913658	0.052750069	0.025463599	98	0.361492884	926
hsa-mir-1-2	3.588028	CCCAUAUGAACAUACAAUGCUAUGGA	0.581573175	0.335771429	0.162087134	26	0.361382382	927
hsa-mir-3663	3.587226867	CUCGGGUGGAUAAGUCUGAUCUGAG	0.165658037	0.095642712	0.046179972	25	0.360050487	928
hsa-mir-6856	3.587132333	UGUGGCAGUGGCAGAGGUCGCUACA	0.228744357	0.132065616	0.063768028	25	0.359893324	929
DMSMaPseq_invitro_SARS-CoV-2_Motif_321+SHAPE_invivo_SARS-CoV-2_Motif_340+SHAPE_invitro_SARS-CoV-2_Motif_329	3.586978867	CUCUUGUAAUGUAAACAGAUUUAAUGUUGCUAUUACCAGAG	0.18890984	0.109067147	0.052665445	41	0.359638184	930
hsa-mir-6751	3.586845167	GUGUCUGGCCCCAGCAGCCCAGACU	0.208586475	0.120427457	0.058153186	25	0.359415905	931
hsa-mir-362	3.586579867	UGAGUGCUAUUUCAGUGCAACA	0.015361898	0.008869196	0.004283161	22	0.35897484	932
DMSMaPseq_invitro_SARS-CoV-2_Motif_204+SHAPE_invivo_SARS-CoV-2_Motif_222	3.585954667	UAUAAAGUUUAUUAUGGUAAUGCUUUAGAUCAAGCCAUUUCCAUGUGGGCUCUUAUA	0.597444698	0.344934857	0.166606874	57	0.357935437	933
DMSMaPseq_invitro_SARS-CoV-2_Motif_493+SHAPE_invivo_SARS-CoV-2_Motif_519+SHAPE_invitro_SARS-CoV-2_Motif_500	3.584686133	GAACCUUGCUCUUCUGGAACAUACGAGGGCAAUUC	0.23978073	0.138437469	0.0668903	35	0.355826482	934
SARS-CoV-2-Conserved-Structured-89_Interval-26415-26527_Multi_1_ComplexLevel_1	3.583826767	UCGUGUUAAAAAUCUGAAUUCUUCUAGAGUUCCUGAUCUUCUGGUCUAAACGAACUAAAUAUUAUAUUAGUUUUUCUGUUUGGAACUUUAAUUUUAGCCAUGG	0.253712621	0.14648105	0.070793774	103	0.354397773	935
hsa-mir-6075	3.5833739	CCUGCCUGCCCUCCAGGUCAUGUUCCAGUGUCCCACAGAUGCAGCACCACGG	0.109705656	0.06333859	0.030615185	52	0.353644876	936
hsa-mir-4646	3.583306333	GGGACAUUGCGGAGAGGGUCUCACAUUGUCCC	0.198492477	0.114599685	0.055393667	32	0.353532546	937
hsa-mir-499a	3.5832018	UGUUUAACUCCUCUCCACGUGAACA	0.1357211	0.078358613	0.037877046	25	0.353358757	938
hsa-mir-4759	3.582831167	AUUAGACAGAAAAAAGUUAGACACAAAAAAUUGUGUCUAAU	0.349876968	0.202001562	0.097653769	41	0.352742574	939
hsa-mir-5700	3.582775933	AAGGCCCUUGGGCACCCCAGGCCUU	0.131503866	0.075923792	0.036704463	25	0.352650748	940
hsa-mir-6778	3.582662	GGCAGGUGUGGUUGGAGGAAGCAGCCUGAACCUGCC	0.336294633	0.194159797	0.093867251	36	0.352461332	941
hsa-mir-3193	3.582512667	AGUGGACGAGUCUCAUUA	0.405505394	0.234118648	0.113190219	18	0.352213064	942
hsa-mir-4280	3.582220333	GAGCCUUAAAGGAUGAGGUA	0.156420375	0.090309345	0.04366576	20	0.351727055	943
hsa-mir-7150	3.580209933	GGUAAGGUCUUUCAGCC	0.162317411	0.093714001	0.0453374	17	0.348384737	944
U1snRNP:5ss-20	3.580175467	GAGGUGAUGCAGAUACUUACCUG	0.275570735	0.159100838	0.076971293	23	0.348327436	945
DMSMaPseq_invitro_SARS-CoV-2_Motif_122	3.579903867	UCUGAAGAAGUAGUGGAAAAUCCUACCAUACAGA	0.150839738	0.087087363	0.042135136	34	0.347875897	946
DMSMaPseq_invitro_SARS-CoV-2_Motif_278+SHAPE_invivo_SARS-CoV-2_Motif_292+SHAPE_invitro_SARS-CoV-2_Motif_282	3.579773	GCUUGUCACACCGUUUCUAUAGAUUAGCUAAUGAGUGUGCUCAAGU	0.33256943	0.19200905	0.09290238	46	0.34765833	947
hsa-mir-3147	3.579656833	GUGACGCCGCGAAGUGCAC	0.13250424	0.076501359	0.037015906	19	0.347465201	948
SHAPE_invivo_SARS-CoV-2_Motif_466	3.579078667	UGGUUUGUAACACAAAGGAAUUUUUAUGAACCA	0.681212593	0.393298274	0.19033183	33	0.346503991	949
hsa-mir-4687	3.578681833	CCCAAACUUGGAGCACUUGACCUUUGGC	0.789495251	0.455815296	0.220610629	28	0.34584425	950
hsa-mir-5004	3.5771382	CACGAGAUUGGGUUGUGCAGAGGCUGACACUUG	0.403659091	0.233052685	0.112844142	33	0.343277938	951
hsa-mir-30c-1	3.576200133	UCAGCUGUGAGCUCAAGGUGGCUGG	0.04200612	0.024252245	0.01174602	25	0.341718389	952
hsa-mir-4672	3.576174033	GUGGCCUUGGACAAGCCUCUUGGUUAC	0.125645175	0.072541276	0.035133965	27	0.341674997	953
hsa-mir-6771	3.576165367	CCAGGCCACAUAAUGAGCCAAA	0.43176547	0.24927991	0.120734202	22	0.341660589	954
SARS-CoV-2-Conserved-Structured-28_Interval-7131-7250_Motif_4	3.575841833	AACUGCUUUUGGCUUAGUUGCAGAGUGGUU	0.281954424	0.162786463	0.078849803	30	0.34112271	955
SHAPE_invitro_SARS-CoV-2_Multi_5_ComplexLevel_1	3.575495867	AGGACCUGAGCAUAGUCUUGCCGAAUACCAUAAUGAAUCUGGCUUGAAAACCAUUCUUCGUAAGGGUGGUCGCACUAUUGCCUUUGGAGGCUGUGUGUUCU	0.160011769	0.092382838	0.04475233	101	0.340547536	956
hsa-mir-2909	3.57479	UUGGUCUUUCCCCUGUGGUCCCAA	0.407928792	0.235517798	0.114112659	24	0.339374022	957
hsa-mir-649	3.574751333	GUUGAAAAAUAUCUAUGUAUUAGUAAAC	0.149554088	0.086345093	0.041836221	28	0.339309739	958
hsa-mir-3666	3.574134333	CGACUCCGUGGCAGAGUUCA	0.154251006	0.08905686	0.043157585	20	0.338283967	959
DMSMaPseq_invitro_SARS-CoV-2_Motif_209	3.5737031	CACAUCAGUAGUCUUACUCUCAGUUUUGCAACAACUCAGAGUAGAAUCAUCAUCUAAAUUGUG	0.174700109	0.100863155	0.048884897	63	0.337567036	960
hsa-mir-199a-2	3.573274533	CUGUUCAGGACAAUGCCGUUGUACA	0.163967659	0.094666772	0.045887227	25	0.336854538	961
hsa-mir-4776-1	3.573194167	CAAGGGCUCUCCUGAAAGGACAGUAGAGCCCUUG	0.063859144	0.036869094	0.017871725	34	0.336720927	962
hsa-mir-3191	3.573118333	UCCACACUGACAAGGGCCGUGGGG	0.064894703	0.037466974	0.018161924	24	0.336594853	963
DMSMaPseq_invitro_SARS-CoV-2_Motif_258	3.572643	UUAAAAUAUGACUUCACGGAAGAGAGGUUAAAACUCUUUGACCGUUAUUUUAA	0.082922019	0.04787505	0.023210273	53	0.335804605	964
hsa-mir-1203	3.572362	GCUCAAGCCACAGCAGGGUGUUUAGCGCUCUUCAGUGGCUCCAG	0.540877579	0.312275816	0.151406151	44	0.335337439	965
IAV_invivo_M1_M2_7_Motif_18+IAV_invivo_M1_M2_7_Motif_18	3.571612133	AUGCUGACGAUGGUCAUUUUGUCAGCAU	0.292756715	0.169023168	0.081967667	28	0.334090775	966
DMSMaPseq_invitro_SARS-CoV-2_Motif_88+SHAPE_invivo_SARS-CoV-2_Motif_96+SHAPE_invitro_SARS-CoV-2_Motif_92	3.571557033	AUGGUUAUCUUACUUCUUCUUCUAAAACACCUGAAGAACAUUUUAUUGAAACCAU	0.335994114	0.193986292	0.094074968	55	0.33399917	967
hsa-mir-1323	3.5706505	UUCUGUGGUUUGAAAGGAA	0.090393825	0.052188899	0.025315786	19	0.332492046	968
hsa-mir-6077	3.569789333	CUUCGCGCUAGUUUGUUUGUGUUAAG	0.409725813	0.236555308	0.114775908	26	0.331060344	969
hsa-mir-548s	3.569321333	CCAUUAUUUUUAAUAAUUAUAAUAAUGG	0.443911383	0.256292356	0.124368568	28	0.330282288	970
hsa-mir-3170	3.569295767	CAGUGUUAGCUCCAGAAGCAUUG	0.308738227	0.178250099	0.086498359	23	0.330239783	971
hsa-mir-1301	3.567701667	GCAGCACUGUGCUGGGGAUGUUGC	0.506138521	0.292219211	0.141866829	24	0.327589569	972
hsa-mir-6727	3.567667	GGGAGCGGCCCUCACAUUGAUGGCUCCU	0.348015977	0.200927118	0.097547214	28	0.327531935	973
SARS-CoV-2-Conserved-Structured-43_Interval-15645-15764_Motif_1	3.567560033	CAGACUUUGUGAAUGAGUUUUACGCAUAUUUGCGUAAACAUUUCUCAAUGAUGAUACUCUCUG	0.396656649	0.229009823	0.111184296	63	0.327354102	974
Selectedmotif_8840-8899_Motif_1+SHAPE_invitro_SARS-CoV-2_Motif_172	3.567320667	CAAGAGAAGUGGGUUUUGUCGUGCCUGGUUUGCCUGGCACGAUAUUACGCACAACUAAUG	0.32799211	0.189366333	0.091943546	60	0.326956151	975
hsa-mir-1910	3.567274333	CCGCCUUUGUGCUGUCCUUGGAGGGAGG	0.436013413	0.251732462	0.122225927	28	0.326879122	976
hsa-mir-4786	3.5666195	UGCACCACUCUCCCUGUGAUGAGGUGAA	0.158200472	0.091337085	0.044355859	28	0.325790452	977
hsa-mir-548a-2	3.566462	UUUGCCGUUAAAAGUAAUGGCA	0.626093857	0.361475457	0.175550407	22	0.325528606	978
hsa-mir-4714	3.566315667	UUGAUGUCAGAAUGAGGUGUACCAA	0.165898975	0.095781818	0.046518309	25	0.325285325	979
hsa-mir-5682	3.565998667	CUGCAGAGACGAGGCCUGUAG	0.465753875	0.268903125	0.130609661	21	0.324758308	980
DMSMaPseq_invitro_SARS-CoV-2_Motif_40+SHAPE_invivo_SARS-CoV-2_Motif_40+SHAPE_invitro_SARS-CoV-2_Motif_41	3.565078667	GCAGUGGCUAACUAACAUCUUUGGCACUGU	0.473223765	0.273215868	0.13273866	30	0.323228795	981
hsa-mir-522	3.564250167	CUUUCUGUUGUCUGAAAGAAAAGAAAA	0.20996909	0.121225711	0.058909751	27	0.321851402	982
SHAPE_invitro_SARS-CoV-2_Motif_210	3.5634972	ACUGUGUAUGAUGAUGGU	0.399426098	0.230608765	0.112088231	18	0.320599585	983
SARS-CoV-2-Conserved-Structured-19_Interval-2943-3062_Multi_1_ComplexLevel_1	3.562389067	GCAUUGAUUUAGAUGAGUGGAGUAUGGCUACAUACUACUUAUUUGAUGAGUCUGGUGAGUUUAAAUUGGCUUCACAUAUGU	0.021069614	0.012164548	0.005914462	81	0.318757298	984
hsa-mir-548ag-2	3.561908833	CUGCCAUUGAAAGUAAAGGCAA	0.439439396	0.253710453	0.123371882	22	0.317958903	985
IAV_invivo_M1_M2_7_Motif_9+IAV_invivo_M1_M2_7_Motif_9	3.560918	GGGCUGUGACCACUGAAGUGGCAUUUGGCCU	0.195957199	0.113135941	0.055029967	31	0.316311629	986
hsa-mir-6068	3.560606667	GUGGCUUGUGGCUGAGUGUCACGCUGC	0.28589527	0.165061711	0.080293977	27	0.315794033	987
hsa-mir-6858	3.560242667	GCAGGGACCCCUCCAAGUUGGGGACGGCAGC	0.010176415	0.005875356	0.002858349	31	0.315188878	988
hsa-mir-3671	3.557104433	ACAUGAAAAUAAAAUGUAAAUUAUUUUAUUUCUAUCA	0.38910964	0.224652555	0.109389434	37	0.309971521	989
SHAPE_invitro_SARS-CoV-2_Motif_40	3.556757667	GAUUUGGCUACUAACAAUC	0.075407568	0.04353658	0.021201211	19	0.309395016	990
hsa-mir-20b	3.556012833	CAGGUAGUUUUGGCAUGACUCUACUG	0.422531187	0.243948495	0.118821615	26	0.308156721	991
SHAPE_invivo_SARS-CoV-2_Motif_396+SHAPE_invitro_SARS-CoV-2_Multi_57_ComplexLevel_1	3.555635667	GACCCUAAGACUAAAAAUGUUACAAAAGAAAAUGACUCUAAAGAGGGUUUUUUCACUUACAUUUGUGGGUU	0.269734786	0.155731451	0.075861199	71	0.307529676	992
hsa-mir-6799	3.554580933	GGCUGGGGUCACUGACUCUGCUUCCCCUGCC	0.124967917	0.072150261	0.035156864	31	0.305776167	993
hsa-mir-6855	3.553810067	GACAUUGCCAGAGGAUGGGCAGCAGAC	0.017480321	0.010092268	0.004918755	27	0.30449459	994
SHAPE_invitro_SARS-CoV-2_Motif_350	3.553319167	ACACAUUCUGACAAAUUCACAGAUGGUGU	0.403897112	0.233190106	0.113667558	29	0.303678462	995
SARS-CoV-2-Conserved-Structured-23_Interval-2158-2277_Motif_1	3.553024333	GUUUAAGGAAGGUGUAGAGUUUCUUAGAGAC	0.087292685	0.050398455	0.024568558	31	0.303188298	996
hsa-mir-6499	3.552834867	UGCAGUUCUGUUGGGUGACAGCA	0.152362973	0.087966804	0.042884901	23	0.302873307	997
hsa-mir-9500	3.551982133	CCACAUAGGAGGGACAGCGGCCUUUCCAACAGG	0.286794613	0.165580947	0.080742133	33	0.301455626	998
SARS-CoV-2-Conserved-Structured-103_Interval-1198-1317_Multi_1_ComplexLevel_1	3.551928033	CAACUCUCAUGAAGUGUGAUCAUUGUGGUGAAACUUCAUGGCAGACGGGCGAUUUUGUUAAAGCCACUUGCGAAUUUUG	0.125821993	0.072643361	0.035423576	79	0.301365684	999
hsa-mir-6132	3.55138	UGCAGUAUCCGCUGUUGCUGCU	0.163877335	0.094614623	0.046144692	22	0.30045457	1000
SHAPE_invivo_SARS-CoV-2_Multi_58_ComplexLevel_1	3.5510629	GCUGACACUACUGAUGCUGUCCGUGAUCCACAGACACUUGAGAUUCUUGACAUUACACCAUGUUCUUUUGGUGGUGUCAGU	0.162238548	0.093668469	0.04568732	81	0.299927387	1001
hsa-mir-8064	3.550370667	GGACAUCCUUCCAUAGUAAAUAAGCGGUGCC	0.061947981	0.035765684	0.017448314	31	0.29877654	1002
hsa-mir-3681	3.5497928	CUGUGCAGGGCCAACUGUGCACAC	0.351102807	0.2027093	0.098907972	24	0.297815828	1003
SARS-CoV-2-Conserved-Structured-31_Interval-26095-26214_Multi_1_ComplexLevel_1	3.5496565	GUUGAUGAGCCUGAAGAACAUGUCCAAAUUCACACAAUCGACGGUUCAUCCGGAGUUGUUAAUCCAGUAAUGGAACCAAUUUAUGAUGAACCGACGACGAC	0.455627538	0.263056682	0.128358205	101	0.297589228	1004
hsa-mir-371a	3.548723667	CACUUUCUGCUCUCUGGUGAAAGUG	0.183583332	0.105991886	0.051732214	25	0.296038379	1005
SHAPE_invitro_SARS-CoV-2_Motif_336	3.5487005	UAGGUUUUUCUACAGGUGUUAACCUA	0.31696461	0.182999603	0.089318501	26	0.295999864	1006
hsa-mir-153-1	3.5486886	GCAGCUAGUAUUCUCACUCCAGUUGC	0.323660057	0.186865221	0.091205539	26	0.29598008	1007
hsa-mir-493	3.548131333	UUCAUUCAUUCGUUUGCACAUUCGGUGAA	0.589295649	0.340230002	0.1660862	29	0.295053617	1008
hsa-mir-6736	3.547945	CUGUGGUUUGCUGGCUGCCUCAG	0.076966403	0.044436574	0.021693235	23	0.294743835	1009
hsa-mir-6882	3.547668667	GCAGCUGGAAUUCAAGCCCUGCUGC	0.258096309	0.149011973	0.072750962	25	0.294284427	1010
SARS-CoV-2-Conserved-Structured-94_Interval-25016-25135_Motif_3	3.547140533	UCAGUUGUAAACAUUCAAAAAGAAAUUGA	0.342203975	0.197571557	0.096473194	29	0.293406398	1011
hsa-mir-575	3.546913133	GCUUAUGUCAUGACCUUGGGCUACUCAGGCUGUCUGCACAAUGAGC	0.026323007	0.015197595	0.007421385	46	0.293028342	1012
hsa-mir-1468	3.546660333	CGCUGAUGUGCAUUCAACUCAUUCUCAGCA	0.17577546	0.101484009	0.049560838	30	0.292608059	1013
Selectedmotif_17020-17331_Motif_1+DMSMaPseq_invitro_SARS-CoV-2_Motif_304+SHAPE_invivo_SARS-CoV-2_Motif_321+SHAPE_invitro_SARS-CoV-2_Motif_310	3.546641667	AGGUUGGUAUGCAAAAGUAUUCUACACUCCAGGGACCACCUGGUACUGGUAAGAGUCAUUUUGCUAUUGGCCU	0.293284414	0.169327835	0.082693557	73	0.292577025	1014
SHAPE_invivo_SARS-CoV-2_Motif_125	3.545205	UCCAAACGCAAGCUUCGAUAAUUUUAAGUUUGUAUGUGA	0.302937026	0.174900773	0.085449791	39	0.290188547	1015
hsa-mir-4780	3.544539167	GGACCAGCCCAAAGGCCAGGCCUGACCC	0.132048456	0.076238212	0.037254055	28	0.289081589	1016
3-way model-2_DENV2# https://elifesciences.org/articles/01892	3.544198	CAGGCCAUCACAAAUGCCACAGCUUGAGUAAACUGUGCAGCCUG	0.08502174	0.049087324	0.023988993	44	0.288514395	1017
SARS-CoV-2-Conserved-Structured-98_Interval-10850-10969_Motif_1+SHAPE_invivo_SARS-CoV-2_Motif_211+SHAPE_invitro_SARS-CoV-2_Motif_202	3.5441779	CUUCAUUAAAAGAAUUACUGCAAAAUGGUAUGAAUGGACGUACCAUAUUGGGUAGUGCUUUAUUAGAAG	0.043738729	0.025252567	0.012341008	69	0.288480979	1018
hsa-mir-708	3.543899667	GCUGGGGGUAAAUGACUUGCACAUGAACACAAC	0.147937489	0.085411749	0.041744266	33	0.288018412	1019
U1snRNP:5ss-1	3.543790133	GGAGUAAGUCUGAUACUUACCUG	0.002380802	0.001374556	0.000671824	23	0.287836311	1020
hsa-mir-4421	3.543461567	AGUUGAACACUUGUUGGGACAACCU	0.221391404	0.127820387	0.06247885	25	0.287290064	1021
hsa-mir-6081	3.542769667	CCCGUAGGACACCGAGGCUUAUGAAUAGGA	0.14892778	0.085983494	0.042037105	30	0.286139771	1022
hsa-mir-8061	3.5420489	UGUUCAGUGGGAUUUGGAGA	0.272385949	0.157262101	0.076900674	20	0.284941486	1023
hsa-mir-6773	3.541806	CAGGAUUAGUGCUUAUGCUAAGAUGUCUUCACUG	0.537121611	0.310107307	0.151651901	34	0.284537662	1024
SARS-CoV-2-Conserved-Structured-38_Interval-25655-25774_Multi_1_ComplexLevel_1	3.541204767	GCCUUGAAGCCCCUUUUCUCUAUCUUUAUGCUUUAGUCUACUUCUUGCAGAGUAUAAACUUUGUAAGAAUAAUAAUGAGGC	0.047951692	0.027684922	0.013541067	81	0.283538103	1025
hsa-mir-6777	3.540965	UGGUGGAGAUGGAGAGCCCUGAGCCUCCA	0.350843753	0.202559735	0.099081395	29	0.283139487	1026
hsa-mir-103a-2	3.540489	UGCCUUGUAGCAUUCAGGUCAAGCA	0.106272026	0.061356183	0.0300162	25	0.282348131	1027
hsa-mir-5584	3.5401759	ACUAGAUUUGAAUCCAGACCUUUAGU	0.857186363	0.494896777	0.242131009	26	0.281827598	1028
hsa-mir-1273h	3.540141667	GCAGUGUCGUGGUCACAGCUUGCUGC	0.123418652	0.071255792	0.034862631	26	0.281770684	1029
hsa-mir-7850	3.538766167	CUGGGUCCUCUGUGCAGGGUCUUACCCAG	0.223927897	0.129284832	0.063278523	29	0.279483896	1030
DMSMaPseq_invitro_SARS-CoV-2_Motif_41	3.538423633	CUCAAACCCGUCCUUGAUUGGCUUGAAGAGAAGUUUAAGGAAGGUGUAGAG	0.372232502	0.214908535	0.105197269	51	0.27891443	1031
SHAPE_invivo_SARS-CoV-2_Motif_73	3.5380861	CUUAGCUGUCUUUGAUAAAAAUCUCUAUGACAAACUUGUUUCAAGCUUUUUGGAAAUGAAGAGUGAAAAGCAAGUUGAACAAAAGAUCGCUGAG	0.47659329	0.275161264	0.1347037	94	0.278353276	1032
hsa-mir-4257	3.538018	UUGGGGAGGAGCUAAGAAGCCCCUACAGGGCCCAG	0.434436622	0.2508221	0.122790959	35	0.278240059	1033
hsa-mir-4802	3.537985667	UGUUAGUGUUCAAGUCUACA	0.328662918	0.189753624	0.092895492	20	0.278186304	1034
hsa-mir-329-1	3.537752833	UGUUUCUUUAAUGAGGACGAAACA	0.183143831	0.10573814	0.051768408	24	0.277799216	1035
hsa-mir-7978	3.536150267	CUCAAGUCCUCUAUUUCUUUGAA	0.076310705	0.044058006	0.021580165	23	0.275134926	1036
hsa-mir-181c	3.536029133	GAGUUUGGGCAGCUCAGGCAAACC	0.221001722	0.127595404	0.062499972	24	0.27493354	1037
hsa-mir-34a	3.5347372	GUUGUUGUGAGCAAUAGUAAGGAAGCAAU	0.238911584	0.137935667	0.067589631	29	0.272785683	1038
hsa-mir-3678	3.5343124	GCUGUGUUGAAUGAUUGGUGAGUUUGUUUGCUCAUUGAUUGAAUCACUGC	0.11462694	0.066179895	0.0324326	50	0.272079447	1039
hsa-mir-4299	3.533344867	GUGUUUUCUCCUUUAGAGAGAGCUG	0.221119106	0.127663176	0.062580675	25	0.270470909	1040
bulge-UUU	3.533248867	GCGCUGCCAGAAACUGGCUUUAGCGC	0.458853708	0.264919312	0.129867362	26	0.270311308	1041
IAV_invivo_PB1_2_Motif_10+IAV_invivo_PB1_2_Motif_10	3.532647	GGCUCAUAGACUUCCUUAAGGAUGUAAUGGAGUC	0.011358258	0.006557693	0.003215226	34	0.269310696	1042
hsa-mir-8076	3.531638333	UGUGAGAGCUACUAAGUCUUAUA	0.061042117	0.035242683	0.017284363	23	0.267633774	1043
hsa-mir-601	3.531333533	GAGUCAGAAAAACUAC	0.356917885	0.206066637	0.1010717	16	0.26712704	1044
hsa-mir-92b	3.531012667	AGUGUUGUUUUUUCCCCCGCCAAUAUU	0.106093598	0.061253167	0.030046224	27	0.266593594	1045
hsa-mir-429	3.530433667	GUUAGACCUGGCCCUCUGUCUAAU	0.471808268	0.27239863	0.133640315	24	0.265630999	1046
SARS-CoV-2-Conserved-Structured-97_Interval-11010-11129_Multi_1_ComplexLevel_1	3.5296778	AUGGUCUUUGUUCUUUUUUUUGUAUGAAAAUGCCUUUUUACCUUUUGCUAUGGGUAUUAUUGCUAU	0.230092719	0.132844093	0.065188023	66	0.26437436	1047
DMSMaPseq_invitro_SARS-CoV-2_Motif_152	3.528908	UUGACUGUAGUGCGCGUCAUAUUAAUGCGCAGGUAGCAA	0.217366452	0.12549658	0.061595953	39	0.263094557	1048
SARS-CoV-2-Conserved-Structured-49_Interval-23497-23616_Multi_1_ComplexLevel_1	3.528715667	GCUGUUUAAUAGGGGCUGAACAUGUCAACAACUCAUAUGAGUGUGACAUACCCAUUGGUGCAGGUAUAUGCGCUAGUUAUCAGACUCAGACUAAUUCUCCUCGGC	0.267915582	0.154681133	0.075924389	105	0.2627748	1049
DMSMaPseq_invitro_SARS-CoV-2_Motif_399	3.528132333	AUGCUUGGAACAGGAAGAGAAUCAGCAACUGUGUUGCUGAUUAUUCUGUCCUAUAUAAUUCCGCAU	0.655536226	0.378474017	0.185802619	66	0.261805	1050
hsa-mir-4266	3.526886133	CUACUCAAGGCUAG	0.535471011	0.309154332	0.151825432	14	0.259733175	1051
hsa-mir-93	3.524721	AGGUAGUGUGAUUACCCAACCUACU	0.087731528	0.050651821	0.024890347	25	0.256133611	1052
hsa-mir-181b-1	3.524554667	UGGGUUGAACUGUGUGGACAAGCUCA	0.216509888	0.125002042	0.061429005	26	0.255857079	1053
hsa-mir-647	3.523625667	CUUCAGCCCCAGGAAGCCUUGGUCGGGGGCAGGAG	0.161930218	0.093490455	0.045955568	35	0.254312604	1054
SARS-CoV-2-Conserved-Structured-62_Interval-6971-7090_Multi_1_ComplexLevel_1	3.522474667	UAGGUGUUUUAAUGUCUAAUUUAGGCAUGCCUUCUUACUGUACUGGUUACAGAGAAGGCUAUUUGAACUCUA	0.247510282	0.142900128	0.070266022	72	0.25239905	1055
hsa-mir-326	3.521838	AAGGCGGGUGGUGCUCAGAUCGCCU	0.236931181	0.136792281	0.067274866	25	0.251340583	1056
hsa-mir-6891	3.521821367	AGGGGUCAUAUCUCUUCUCAGGGAAAGCAGGAGCCCUUCAGCAGGGUCAGGGCCCCU	0.269463215	0.15557466	0.07651246	57	0.25131293	1057
hsa-mir-6770-1_6770-3_6770-2	3.521809467	ACGUGACCUCCUGGGCCUG	0.100676956	0.058125868	0.028586713	19	0.251293146	1058
Selectedmotif_25470-25577_Multi_1_ComplexLevel_1+DMSMaPseq_invitro_SARS-CoV-2_Multi_79_ComplexLevel_1+SHAPE_invivo_SARS-CoV-2_Motif_481	3.5217881	GCGCUACUGCAACGAUACCGAUACAAGCCUCACUCCCUUUCGGAUGGCUUAUUGUUGGCGUUGCACUUCUUGCUGUUUUUCAGAGCGC	0.257828602	0.148857413	0.073209573	88	0.251257623	1059
hsa-mir-554	3.5207678	CAGUACUGGUCUUAGACUG	0.522006817	0.301380777	0.148265051	19	0.24956136	1060
hsa-mir-4279	3.520220167	GCAGAUUCUCUCUCUC	0.050784421	0.029320399	0.01442649	16	0.248650912	1061
IAV_invivo_PA_3_Motif_15+IAV_invivo_PA_3_Motif_15	3.519867433	CCCAAUGUUGUUAAACCACACGAAAAGGG	0.148086029	0.085497509	0.042071479	29	0.248064488	1062
hsa-mir-4634	3.519468333	GGGGCUCUU	0.224636442	0.12969391	0.063826811	9	0.247400979	1063
hsa-mir-1245a	3.518999833	AUCUGAUGUUGAAUACUCUUUAAGU	0.367009077	0.21189279	0.104293576	25	0.246622091	1064
U1snRNP:5ss-22	3.5171388	AAGGUACAGCAGAUACUUACCUG	0.376632393	0.217448813	0.107084882	23	0.243528097	1065
hsa-mir-6749	3.516864833	GGAGCUCUGUCCUGUCUCACUCAUUGCUCC	0.031595337	0.018241576	0.00898395	30	0.243072624	1066
hsa-mir-5190	3.516217	AUGGUUAAUGUUCCACAGCCA	0.306134324	0.176746734	0.087063547	21	0.241995592	1067
hsa-mir-582	3.515974333	GUUACUAAUCUAACUAAUUGUAAC	0.418539294	0.241643774	0.119039349	24	0.241592155	1068
hsa-mir-29b-2	3.5156915	CUUAGAUUUUUCCAUCUUUGUAUCUAG	0.129452301	0.074739321	0.036821291	27	0.241121941	1069
DMSMaPseq_invitro_SARS-CoV-2_Multi_69_ComplexLevel_1+SHAPE_invivo_SARS-CoV-2_Multi_57_ComplexLevel_1+SHAPE_invitro_SARS-CoV-2_Multi_62_ComplexLevel_1	3.5150981	AGGAAGUCUAAUCUCAAACCUUUUGAGAGAGAUAUUUCAACUGAAAUCUAUCAGGCCGGUAGCACACCUUGUAAUGGUGUUGAAGGUUUUAAUUGUUACUUUCCU	0.155069997	0.089529705	0.044115411	105	0.240135405	1070
DMSMaPseq_invitro_SARS-CoV-2_Motif_246+SHAPE_invitro_SARS-CoV-2_Motif_249	3.514569	AAUUGAUUCUUACUUUGUAGUUAAGAGACACACUUUCUCUAACUACCAACAUGAAGAAACAAUU	0.831870093	0.480280422	0.236691922	64	0.239255769	1071
hsa-mir-3157	3.514563333	GCAGUCUGCUUUGUGCCAACACUGGGGUGAUGACUGC	0.231641867	0.133738494	0.065909146	37	0.239246348	1072
hsa-mir-8059	3.514484667	AGGCUUGGCACUUGAGGGAAAGCCU	0.104713523	0.060456381	0.029794844	25	0.239115563	1073
hsa-mir-619	3.512471833	AGCCACUGCGGUCGACCAUGACCUGGA	0.214885704	0.124064319	0.061177915	27	0.2357692	1074
DMSMaPseq_invitro_SARS-CoV-2_Motif_310	3.512095167	GUUGUCUUUGAUGAAAUUUCAAUGGCCAC	0.209275981	0.120825544	0.059587218	29	0.235142986	1075
hsa-mir-4681	3.511127233	AUCUGCAGGGCAUUGUGCUAACAGGU	0.373160247	0.215444169	0.106279329	26	0.233533784	1076
hsa-mir-125b-1	3.510520533	UUGUGAUGUUUACCGUUUAAAUCCACGG	0.37727852	0.217821855	0.10747082	28	0.232525136	1077
SARS-CoV-2-Conserved-Structured-52_Interval-19645-19764_Multi_1_ComplexLevel_1	3.510463333	UAAAUAAGGGACACUUUGAUGGACAACAGGGUGAAGUACCAGUUUCUAUCAUUAAUAACACUGUUUACACAAAAGUUGAUGGUGUUGAUGUAGAAUUGUUUG	0.274291747	0.158362414	0.078135483	102	0.232430041	1078
SARS-CoV-2-Conserved-Structured-22_Interval-21365-21484_Motif_1	3.510322	UUCUUUAUUUGACAUGAGUAAAUUUCCCCUUAAAUUAAGGGGUACUGCUGUUAUGUCUUUAAAAGAA	0.09037043	0.052175392	0.025744199	67	0.232195072	1079
hsa-mir-4686	3.509972	UGUUGGCAGCCCAAGAUGACA	0.167669087	0.096803792	0.047769352	21	0.231613192	1080
DMSMaPseq_invitro_SARS-CoV-2_Multi_80_ComplexLevel_1	3.509024433	UGUAAGCACAAGCUGAUGAGUACGAACUUAUGUACUCAUUCGUUUCGGAAGAGACAGGUACGUUAAUAGUUAAUAGCGUACUUCUUUUUCUUGCUUUCG	0.215048488	0.124158303	0.061284409	99	0.230037849	1081
hsa-mir-4770	3.508748233	CUAUCCUUCCCUUGGAAAAUGAUCUGAG	0.209953101	0.121216479	0.059837038	28	0.229578663	1082
SHAPE_invitro_SARS-CoV-2_Motif_69	3.508570533	UCUCUAUGACAAACUUGUUUCAAGCUUUUUGGAAAUGAAGAGUGAAAAGCAAGUUGAACAAAAGAUCGCUGAGA	0.252098912	0.145549375	0.071852314	74	0.229283234	1083
hsa-mir-8070	3.508264767	CCAUGUGAGUGAAGCCUGAUCAUCAUGUG	0.240828777	0.139042559	0.068646124	29	0.228774893	1084
hsa-mir-668	3.508092933	AGCAUGCACUUAAUGUGGGUGUAUGU	0.153675796	0.088724762	0.043806079	26	0.228489217	1085
hsa-mir-4285	3.507963233	UCAUAAAUAUUUUAAGGAAUGACCCGGCCCUGGGG	0.328242812	0.189511076	0.093570767	35	0.228273589	1086
SARS-CoV-2-Conserved-Structured-26_Interval-26255-26374_Multi_1_ComplexLevel_1	3.507707833	GGUACGUUAAUAGUUAAUAGCGUACUUCUUUUUCUUGCUUUCGUGGUAUUCUUGCUAGUUACACUAGCCAUCCUUACUGCGCUUCGAUUGUGUGCGUACU	0.458416812	0.26466707	0.130688425	100	0.227848983	1087
SHAPE_invivo_SARS-CoV-2_Motif_539+SHAPE_invitro_SARS-CoV-2_Motif_517	3.5075755	UGGGGCGCGAUCAAAACAACGUCGGCCCCA	0.136200925	0.07863564	0.038830504	30	0.227628977	1088
DMSMaPseq_invitro_SARS-CoV-2_Motif_356+SHAPE_invivo_SARS-CoV-2_Motif_376+SHAPE_invitro_SARS-CoV-2_Motif_365	3.507386833	GAUGGUCAAGUAGACUUAUUUAGAAAUGCCCGUAAUGGUGUUCUUAUUACAGAAGGUAGUGUUAAAGGUUUACAACCAUC	0.162034797	0.093550834	0.046198154	80	0.227315316	1089
SHAPE_invivo_SARS-CoV-2_Motif_370+SHAPE_invitro_SARS-CoV-2_Motif_360	3.507064667	GAUGUAGAAUUGUUUGAAAAUAAAACAACAUU	0.208301032	0.120262657	0.059394694	32	0.22677971	1090
hsa-mir-410	3.505737333	AGUUCGCUUUUAUUAAUGACGAAUA	0.454751955	0.262551164	0.129716494	25	0.224573	1091
hsa-mir-4427	3.505242467	UAGACAAUGGUUUCAUCAUUUCGUCUG	0.499718875	0.288512827	0.142563283	27	0.223750277	1092
SHAPE_invitro_SARS-CoV-2_Motif_181	3.505152533	ACCAGGAGUUUUCUGUGGUGUAGAUGCUGUAAAUUUACUUACUAAUAUGUUUACACCACUAAUUCAACCUAUUGGU	0.282340658	0.163009455	0.080550177	76	0.223600761	1093
hsa-mir-6072	3.504918333	CUUUGCUACUGCUC	0.074982776	0.043291326	0.021393587	14	0.223211401	1094
hsa-mir-6830	3.504015033	GACAUCCCUCAUCUGUUUCUCACUGGUGUC	0.359913715	0.20779628	0.102714661	30	0.221709652	1095
hsa-mir-210	3.503891667	ACACUGCGCUGCCCCAGACCCACUGU	0.44827048	0.258809082	0.127935028	26	0.221504553	1096
DMSMaPseq_invitro_SARS-CoV-2_Motif_15+SHAPE_invivo_SARS-CoV-2_Motif_15	3.503577	UUCAAGAAAACUGGA	0.286280671	0.165284222	0.081710969	15	0.220981415	1097
hsa-mir-449a	3.502652833	UGGUUGAAUAUGUGAAUGGCAUCG	0.351009034	0.20265516	0.100212339	24	0.219444975	1098
hsa-mir-4724	3.500455167	GAGCUUCGUGUACAUUAUCUAUUAGAAAAUGAAGUAC	0.274198528	0.158308594	0.07833225	37	0.215791324	1099
hsa-mir-186	3.500414333	GGGCUUUCUGGUUUUAUUUUAAGCCC	0.322841106	0.186392399	0.092229398	26	0.215723438	1100
hsa-mir-581	3.5001369	CAGUGCUUUUAGAAAAUUUGUGUG	0.393508885	0.227192461	0.112426712	24	0.215262201	1101
IAV_invivo_PB1_2_Multi_2_ComplexLevel_1+IAV_invivo_PB1_2_Multi_2_ComplexLevel_1	3.499958667	CUGGACUCUAAAUAGAAACCAACCUGCUGCAACAGCAUUGGCCAACACAAUAGAAGUGUUCAGAUCAAAUGGCCUCACGGCCAAUGAGUCUGG	0.250306727	0.144514656	0.071517052	93	0.214965886	1102
SARS-CoV-2-Conserved-Structured-38_Interval-25655-25774_Motif_1	3.499098667	CAGUUUACUCACACCUUUUGCUCGUUGCUGCUG	0.067634722	0.039048925	0.019329184	33	0.213536124	1103
hsa-mir-1197	3.497330767	UGUACGCUUUAUUUGUGACGUAGG	0.309232738	0.178535604	0.088419643	24	0.210596965	1104
hsa-mir-3914-2	3.4969212	CCUUCUACCAAGUUAAGCAUACUCAUUAGAAGG	0.45012103	0.259877498	0.128719237	33	0.209916055	1105
hsa-mir-5579	3.4967228	CUAACAGGCCCCUGUCACCAUUAG	0.404859929	0.233745989	0.115782678	24	0.209586212	1106
hsa-mir-4775	3.496538833	CUCUUGAUAGCAGACAU	0.373696932	0.215754024	0.106876242	17	0.209280365	1107
hsa-mir-6719	3.496495333	CUUCAGAGCAGGGUUUGGUCUGUGCUUCUCUG	0.175014411	0.101044617	0.050054238	32	0.209208045	1108
hsa-mir-1284	3.495858767	UUUCUUAAAUUUUAUAUAUUGGAA	0.18836344	0.108751683	0.053881879	24	0.208149744	1109
hsa-mir-1-1	3.495772833	CCCAUAUGGACCUGCUAAGCUAUGGA	0.218905782	0.126385312	0.062620139	26	0.208006879	1110
DMSMaPseq_invitro_SARS-CoV-2_Multi_10_ComplexLevel_1	3.4957299	UCACACUCAAAGGCGGUGCACCAACAAAGGUUACUUUUGGUGAUGACACUGUGAUAGAAGUGCAAGGUUACAAGAGUGUGAAUAUCACUUUUGAACUUGAUGA	0.233290007	0.134690048	0.066735707	103	0.207935502	1111
hsa-mir-1913	3.495567433	CAGAGGCUGGCUUUCCAAAACUCUG	0.304594433	0.175857678	0.087137336	25	0.207665399	1112
hsa-mir-302c	3.495133933	CCUGCUGUGUGAAACAAAAGUAAG	0.310813152	0.179448057	0.088927394	24	0.206944699	1113
hsa-mir-641	3.494473933	CCUCUGUCCUCUGUCCUCUACCUAUAGAGG	0.500105494	0.288736042	0.143113242	30	0.20584744	1114
IAV_invivo_PB1_2_Motif_30+IAV_invivo_PB1_2_Motif_30	3.494298803	UACCGAUGCCAUAGAGGUG	0.589273012	0.340216932	0.168638415	19	0.205556284	1115
hsa-mir-4493	3.4941517	UUCCGGUGAUUAUCACAGCCAUGCCUUUACCUCCAGAA	0.325466357	0.187908089	0.09314603	38	0.205311722	1116
hsa-mir-3622a	3.4932999	GUGAGGCAGGGAGCUGAGCUCAC	0.151642622	0.087550909	0.043409563	23	0.203895593	1117
hsa-mir-521-1	3.493298467	CUUUCUGUUGUCUAAAAGAAAAGAACG	0.156300864	0.090240346	0.04474306	27	0.20389321	1118
hsa-mir-4762	3.492970033	GAAGCCUUGAUCAGAAGCUAGGAAGGCUUC	0.420936812	0.243027982	0.120509712	30	0.203347185	1119
hsa-mir-4772	3.492888	CAGACUGUCUUCCCAAAUAGCCUG	0.285439339	0.164798479	0.081720152	24	0.203210803	1120
DMSMaPseq_invitro_SARS-CoV-2_Multi_60_ComplexLevel_1+SHAPE_invitro_SARS-CoV-2_Motif_374	3.4927132	UGCUUUGGUGUAAAGAUGGCCAUGUAGAAACAUUUUACCCAAAAUUACAAUCUAGUCAAGCGUGGCAACCGGGUGUUGCUAUGCCUAAUCUUUACAAAAUGCA	0.301167656	0.173879227	0.086227422	103	0.202920196	1121
hsa-mir-7160	3.492614333	UGUGCCCCGUACCGGACAGG	0.247661742	0.142987574	0.070910132	20	0.202755829	1122
SARS-CoV-2-Conserved-Structured-66_Interval-1598-1717_Multi_1_ComplexLevel_1	3.492263667	CUUCUUGAAAUACUCCAAAAAGAGAAAGUCAACAUCAAUAUUGUUGGUGACUUUAAACUUAAUGAAG	0.296531109	0.171202316	0.084910859	67	0.202172841	1123
hsa-mir-6889	3.492143167	CGGAAUUCUCCAGAGCCUCUG	0.170949984	0.098698019	0.048952742	21	0.201972508	1124
hsa-mir-3202-2	3.490611	UAAUGCUCUGAAAAUGACUCCAAUCAUUA	0.088312919	0.050987488	0.025300132	29	0.199425259	1125
Selectedmotif_15083-15135_Motif_1+DMSMaPseq_invitro_SARS-CoV-2_Motif_272+SHAPE_invivo_SARS-CoV-2_Motif_286+SHAPE_invitro_SARS-CoV-2_Motif_276	3.489038	UAGUGCAAAGAAUAGAGCUCGCACCGUAGCUGGUGUCUCUAUCUGUAGUACUA	0.479599517	0.27689691	0.137458955	53	0.196810125	1126
IAV_invivo_PA_3_Motif_16+IAV_invivo_PA_3_Motif_16	3.4886905	CUGUCAUGGAAGCAAGUACUGGCAG	0.469631611	0.271141937	0.134615441	25	0.196232401	1127
hsa-mir-6759	3.4886285	GUCUGUUUUCUUCAUGGUUUUCUGAC	0.085547181	0.049390688	0.024521723	26	0.196129325	1128
r(CCUG)x4	3.488363567	CCUGCCUGCCUGCCUG	0.284974352	0.164530019	0.081692847	16	0.19568887	1129
hsa-mir-6070	3.488124467	GGAGCUCUGUGCCUUUGGGUCCUGGUGAGCUCU	0.19803933	0.114338061	0.056775305	33	0.195291363	1130
SARS-CoV-2-Conserved-Structured-36_Interval-120-237_Motif_2	3.4877844	CAGGACACGAGUAACUCGUCUAUCUUCUG	0.087299702	0.050402506	0.025030131	29	0.194725997	1131
hsa-mir-1343	3.487576167	GGUGGGCCUCUGCUCUGGCCCCUCC	0.224351958	0.129529663	0.064328906	25	0.194379806	1132
SHAPE_invivo_SARS-CoV-2_Motif_545	3.487308667	AUGGUGCUAACAAAGACGGCAUCAU	0.970166144	0.560125684	0.278199103	25	0.193935084	1133
DMSMaPseq_invitro_SARS-CoV-2_Motif_25+SHAPE_invivo_SARS-CoV-2_Motif_25+SHAPE_invitro_SARS-CoV-2_Motif_26	3.487183333	CAAAUGUGCCUUUCAACUCUCAUGAAGUGUGAUCAUUGUGGUGAAACUUCAUGGCAGACGGGCGAUUUUG	0.236994208	0.13682867	0.067961499	70	0.193726715	1134
DMSMaPseq_invitro_SARS-CoV-2_Multi_50_ComplexLevel_1+SHAPE_invivo_SARS-CoV-2_Multi_42_ComplexLevel_1+SHAPE_invitro_SARS-CoV-2_Multi_47_ComplexLevel_1	3.486608867	CACCACUUAACCGAAAUUAUGUCUUUACUGGUUAUCGUGUAACUAAAAACAGUAAAGUACAAAUAGGAGAGUACACCUUUGAAAAAGGUGACUAUGGUG	0.346250487	0.199907812	0.099308669	99	0.192771657	1135
hsa-mir-4511	3.486326433	CCCUGCACUCAGUUUGCACAGGG	0.591317227	0.34139716	0.169610402	23	0.192302107	1136
hsa-mir-3134	3.486086	CUCACAUGGAGUAAAAUAUGAU	0.10831828	0.062537588	0.031071603	22	0.191902383	1137
hsa-mir-369	3.485630333	UAUUCGCUUUAUUGACUUCGAAUA	0.159294599	0.09196878	0.045700371	24	0.191144831	1138
hsa-mir-610	3.485630333	GGGACACAUUUGAGCCAAAUGUCCC	0.672362922	0.388188914	0.192895648	25	0.191144831	1139
DMSMaPseq_invitro_SARS-CoV-2_Motif_326	3.4851826	CAUGUUUAUCACCCGCGAAGAAGCUAUAAGACAUGUACGUGCAUGGAUUGGCUUCGAUGUCGAGGGGUGUCAUG	0.11462416	0.06617829	0.032888997	74	0.190400468	1140
hsa-mir-3918	3.484633333	GACUGCUCAAGGUCAAAGGGGUC	0.438933148	0.253418171	0.125962506	23	0.189487305	1141
hsa-mir-4451	3.4839695	GCUCCCAACCAACCACUUCCACAUGUUUUGCUGGU	0.385065035	0.222317402	0.110524801	35	0.188383673	1142
hsa-mir-222	3.483783667	AGAUCCUGUCUUUCGUAAUCAGCAGCU	0.298740614	0.172477974	0.08575177	27	0.188074722	1143
hsa-mir-4517	3.4837044	UGAGGAGCUUAGCAAGUAGCUAAGGCCAGA	0.403526514	0.232976141	0.115832593	30	0.18794294	1144
SARS-CoV-2-Conserved-Structured-76_Interval-29238-29357_Motif_1	3.483654	GUCACACCUUCGGGAACGUGGUUGAC	0.099176447	0.057259549	0.028469087	26	0.187859149	1145
hsa-mir-4705	3.483317	CUGUGAUAACAACUCAG	0.190759191	0.11013487	0.054763661	17	0.187298882	1146
hsa-mir-628	3.483197167	UAGAGGGUAAAAUUAAUAACCUUCUA	0.468990981	0.270772069	0.134643823	26	0.187099658	1147
hsa-mir-4744	3.482854667	UAUGACCAGGCCAUAGUAAACAUCAUA	0.271119974	0.15653119	0.077844182	27	0.186530247	1148
hsa-mir-3620	3.482669	UGGGCCAAG	0.308893142	0.178339539	0.088694373	9	0.186221573	1149
hsa-let-7a-1	3.482464833	AUAGUUUUAGGGUCACACCCACCACUGGGAGAUAACUAU	0.431997287	0.24941375	0.124049289	39	0.185882143	1150
hsa-mir-4500	3.482082433	AGAAGCUAAAGUGUAGAUCAAACGCAUAAUGGCUGA	0.191420796	0.110516848	0.05497308	36	0.185246398	1151
SARS-CoV-2-Conserved-Structured-54_Interval-17445-17564_Multi_1_ComplexLevel_1	3.481237	CCACGCACAUUGCUAACUAAGGGCACACUAGAACCAGAAUAUUUCAAUUCAGUGUGUAGACUUAUGAAAACUAUAGGUCCAGACAUGUUCCUCGGAACUUGUCGG	0.102770348	0.059334488	0.029521216	105	0.183840853	1152
hsa-mir-6812	3.481002	GCAGCCAGUCCUGUCUCACCGC	0.402379661	0.232314005	0.115593056	22	0.183450162	1153
hsa-mir-1587	3.479475933	UGGGCAGUUCUUCUGCUGG	0.448187029	0.258760902	0.128808774	19	0.180913055	1154
hsa-mir-5696	3.479114467	UGCCUACUACUGAUGACAUACAAUGUAAGUGCUCAUUUAGGCG	0.192457532	0.111115408	0.055317965	43	0.180312112	1155
hsa-mir-8062	3.478443667	UUGCUCACGGUAAGAAAAACAUGAGUAA	0.90729276	0.523825719	0.260832961	28	0.179196897	1156
hsa-mir-106a	3.478368167	GCAGGUAGCUUUUUGAGAUCUACUGC	0.330370368	0.190739421	0.094978551	26	0.179071378	1157
hsa-mir-658	3.478343	CGCCAGCUCGCUGACAGCACGACUCAGGGCG	0.123684532	0.071409298	0.035558463	31	0.179029538	1158
SHAPE_invitro_SARS-CoV-2_Motif_147	3.477596567	UGUACAUCUUCUUUGCAUCAUUUUAUUAUGUAUGGAAAAGUUAUGUGCA	0.177097208	0.102247121	0.050925173	49	0.177788582	1159
DMSMaPseq_invitro_SARS-CoV-2_Motif_395	3.477582333	UCUAUUAAAAUAUAAUGA	0.1476529	0.085247442	0.042458492	18	0.177764919	1160
SHAPE_invitro_SARS-CoV-2_Motif_146	3.477192367	UGGCCCCGAUUUCAGCUAUGGUUA	0.087527119	0.050533806	0.025171779	24	0.177116594	1161
hsa-mir-135b	3.476275333	AUGUGAUUGCUGUCCCAAACUCAUGU	0.100929597	0.05827173	0.029033833	26	0.175592013	1162
hsa-mir-8054	3.475377433	GGGUUCAAUAGAUUGCUUUAGCUGAAGCAAGCCU	0.068272451	0.039417118	0.019644615	34	0.174099242	1163
r(AUUCU)x4	3.4747711	AUUCUAUUCUAUUCUAUUCU	0.306820131	0.177142685	0.088299379	20	0.173091204	1164
hsa-mir-205	3.474421333	AGUCUGUCUCAUACCCAACCAGAUU	0.380272482	0.21955042	0.109449156	25	0.172509712	1165
hsa-mir-8088	3.474084833	GGUAUGGAUUCUGUUGUUUUGGCAACAUUCU	0.190711967	0.110107606	0.054895599	31	0.171950276	1166
hsa-mir-4452	3.4727425	GCAAGGCUGUAGUGUGCACAGCCUUGA	0.484874308	0.279942312	0.13962288	27	0.169718628	1167
hsa-mir-7844	3.472235	UGUAAAUAACUACAAUUCUCUUAACUCCGUAGCAGUUGC	0.341002365	0.196877807	0.09820832	39	0.168874902	1168
IAV_invivo_PB2_1_Motif_23+IAV_invivo_PB2_1_Motif_23	3.4719912	CGGGACCAACGAGGAAAUGUACUACUGUCUCCCG	0.044739111	0.025830138	0.012885721	34	0.168469582	1169
SARS-CoV-2-Conserved-Structured-102_Interval-5251-5370_Multi_1_ComplexLevel_1	3.471880567	GGUUUAACUUCUAUUAAAUGGGCAGAUAACAACUGUUAUCUUGCCACUGCAUUGUUAACACUCCAACAAAUAGAGUUGAAGUUUAAUCC	0.160405179	0.092609973	0.046201238	89	0.168285652	1170
hsa-mir-654	3.471773667	CAUGUGCUGAGUUCGUGCCAUAUG	0.057544506	0.033223336	0.016574959	24	0.168107929	1171
hsa-let-7b	3.471386667	GUGGUUUCAGGGCAGUGAUGUUGCCCCUCGGAAGAUAACUAU	0.349338283	0.201690552	0.100633642	42	0.167464536	1172
hsa-mir-1244-1_1244-4_1244-2_1244-3	3.471160433	UUGUGUAUGUACUUAGCUGUACUAUA	0.328460932	0.189637007	0.094625684	26	0.16708842	1173
DMSMaPseq_invitro_SARS-CoV-2_Motif_354+SHAPE_invivo_SARS-CoV-2_Motif_374+SHAPE_invitro_SARS-CoV-2_Motif_363	3.470340333	GCACAUAUAUCUACUAUUGGUGUUUGUUCUAUGACUGACAUAGCCAAGAAACCAACUGAAACGAUUUGUGC	0.05654317	0.032645215	0.016293264	71	0.165724993	1174
hsa-mir-5697	3.4700305	AAGGGUGUAUGAGAGAUCAACCCUU	0.424457288	0.245060529	0.12232091	25	0.16520989	1175
hsa-mir-6862-2_6862-1	3.469740833	GAGACUUUGUGAUUUGUCUCCAAAGCCUC	0.13771551	0.079510087	0.039690431	29	0.164728316	1176
hsa-mir-7851	3.469329667	AGUAGCUGGGAAUACAGGUGUGUGCCACCAUGCCUCUACAAGCUACC	0.160101658	0.092434736	0.046147721	47	0.164044745	1177
hsa-mir-379	3.468846	CGUAGGCGUUAUGAUUUCUGACCUAUG	0.340589104	0.196639211	0.098185132	27	0.163240643	1178
hsa-mir-4441	3.468723067	GUGUACAGGGAGGAGACUGUACGUGAGAGAUAGUCAGAUCCGCAUGUUAGAGCAGAGUCUCCUUCGUGUACAG	0.162940749	0.094073885	0.046974274	73	0.163036264	1179
hsa-mir-4426	3.468572333	CUUUGUCUGACUACAAUAUUCAAAAG	0.49999876	0.288674418	0.14415117	26	0.162785668	1180
U1snRNP:5ss-10	3.467951467	GGCGUAAGUCUGAUACUUACCUG	0.401544355	0.231831742	0.11578719	23	0.161753468	1181
SARS-CoV-2-Conserved-Structured-11_Interval-5211-5330_Multi_1_ComplexLevel_1	3.467339167	UUUAACUUCUAUUAAAUGGGCAGAUAACAACUGUUAUCUUGCCACUGCAUUGUUAACACUCCAACAAAUAGAGUUGAA	0.246421142	0.142271312	0.071069235	78	0.160735511	1182
SARS-CoV-2-Conserved-Structured-92_Interval-9610-9729_Motif_3	3.467031233	CCUUUAGUACCUUUCUGGAUAACAAUUGCUUAUAUCAUUUGUAUUUCCACAAAGCAUUUCUAUUGG	0.539480436	0.311469175	0.155602993	66	0.160223568	1183
DMSMaPseq_invitro_SARS-CoV-2_Motif_411+SHAPE_invivo_SARS-CoV-2_Motif_436+SHAPE_invitro_SARS-CoV-2_Motif_419	3.465449333	AACAAAUGUGUCAAUUUCAACUUCAAUGGUUUAACAGGCACAGGUGUU	0.041340444	0.023867917	0.011929317	48	0.157593637	1184
DMSMaPseq_invitro_SARS-CoV-2_Motif_334+SHAPE_invivo_SARS-CoV-2_Motif_352+SHAPE_invitro_SARS-CoV-2_Motif_343	3.465319033	UGUUGGCAUCAUUCUAUUGGAUUUGAUUACGUCUAUAAUCCGUUUAUGAUUGAUGUUCAACA	0.236325952	0.136442852	0.068197459	62	0.157377011	1185
hsa-mir-4499	3.465299333	GGGAACUGGUGAGUUGUACAUAGAAAUGCUUUCUAACUCC	0.177167236	0.102287551	0.051126099	40	0.15734426	1186
hsa-mir-6849	3.465195833	GUGUGGAGAGAGCACUGAGCCUGCCCACC	0.364609359	0.210507312	0.105220419	29	0.15717219	1187
hsa-mir-550a-3	3.465176533	AGAGUCCUGUUGUUGUAAGAUAGUGUCU	0.213785109	0.12342889	0.061695301	28	0.157140103	1188
DMSMaPseq_invitro_SARS-CoV-2_Motif_139	3.4637575	UAAUUCUUGGCUUAUGUGGUUAAUAAUUA	0.097583302	0.056339746	0.028172671	29	0.15478094	1189
hsa-mir-548ag-1	3.4624417	CUGCUUUUAAAGGUAAUGGCAA	0.0091373	0.005275423	0.002638976	22	0.152593404	1190
hsa-mir-1911	3.462102667	GUUGGGCAUCCACAGUCUCCCACC	0.43600692	0.251728712	0.125937028	24	0.152029757	1191
DMSMaPseq_invitro_SARS-CoV-2_Motif_135	3.461584567	GAACUCUACUAAUGUCACUAUUGCAACCUACUGUACUGGUUCUAUACCUUGUAGUGUUUGUCUUAGUGGUUUAGAUUC	0.185477071	0.107085237	0.053581551	78	0.151168408	1192
hsa-mir-622	3.460648	UUGAGGAGAGCACCACAGUGGUCAUCACACAG	0.152209171	0.087878006	0.043982853	32	0.149611353	1193
hsa-mir-4521	3.459108333	UCAGUUUUGUAGCAUCAAAACU	0.44463048	0.256707528	0.128539045	22	0.147051636	1194
hsa-mir-1273g	3.459014167	UAAGUUGUGAUCAUACCA	0.192727547	0.111271301	0.055717478	18	0.146895082	1195
hsa-mir-6832	3.458437567	GGGUCAGUGGCAGAGCCAGGCAGAUGCUGACCC	0.080708884	0.046597296	0.023336805	33	0.145936477	1196
hsa-mir-4325	3.458405333	GUGAGAGAUGCUUCUAGAUCCAGGAGGCAGACCUCAA	0.270516605	0.156182835	0.07822004	37	0.145882888	1197
hsa-mir-6088	3.458273333	GGGGUCUUGCUCUAUU	0.093597	0.054038253	0.027064662	16	0.145663437	1198
IAV_invivo_NA_6_Motif_10+IAV_invivo_NA_6_Motif_10	3.45785	CCUCGUACAAAAUUUUCAAGAUCGAAAAGGGG	0.084509361	0.048791503	0.024439858	32	0.144959639	1199
SARS-CoV-2-Conserved-Structured-27_Interval-5651-5770_Multi_1_ComplexLevel_1	3.4571066	UAGUACAACAGGAGUCACCUUUUGUUAUGAUGUCAGCACCACCUGCUCAGUAUGAACUUAAGCAUGGUACAUUUACUUGUGCUA	0.176528106	0.10191855	0.051062384	84	0.143723726	1200
hsa-mir-2113	3.4570217	AAAUCCCGUUAAUAAGUAAGAGGAUUU	0.24502991	0.141468084	0.070878904	27	0.143582579	1201
hsa-mir-4643	3.4569751	UGUUCAUUCACAUGAUCAUAAGUGGACA	0.011128706	0.006425161	0.003219203	28	0.143505106	1202
SHAPE_invivo_SARS-CoV-2_Motif_108	3.454302633	CUGAUCCUAGUUUUCUGGGUAG	0.154780377	0.089362492	0.044807996	22	0.139062092	1203
DMSMaPseq_invitro_SARS-CoV-2_Motif_156	3.4541404	GGUAAAAUUGUUAAUAAUUGGUUGAAGCAGUUAAUUAAAGUUACACUUGUGUUCCUUUUUGUUGCUGCUAUUUUCUAUUUAAUAACACC	0.288698504	0.166680159	0.08358042	89	0.138792377	1204
hsa-mir-4652	3.453867167	GAACUAACUAACCAGAACUAUUUUGUUC	0.185961111	0.107364698	0.05384142	28	0.138338123	1205
hsa-mir-1297	3.453619333	AGAAUUACUUAUCUGAGCCAAAGUAAUUCA	0.892052823	0.515026938	0.258295063	30	0.137926097	1206
hsa-mir-583	3.453461333	UUACUGCAGGGAUCUUAGCAGUAC	0.278985851	0.161072556	0.080784414	24	0.137663419	1207
hsa-mir-124-1	3.4531908	CUUGAUUUAAAUGUCCAUACAAUUAAG	0.148517483	0.085746609	0.043008768	27	0.137213654	1208
hsa-mir-1245b	3.452962133	UAAAGAGUAUUCAACAUC	0.130418746	0.075297298	0.037770106	18	0.136833492	1209
hsa-mir-4423	3.452908833	CCAUGCUGUUUAAGCCUAGCAUAG	0.109680278	0.063323938	0.031764603	24	0.13674488	1210
hsa-mir-4478	3.452586	AGCCUCCAAACCUGUAGACAGGGUCAUGCAGUACUAGGGGCGAG	0.276034532	0.159368611	0.079950081	44	0.136208165	1211
DMSMaPseq_invitro_SARS-CoV-2_Motif_85	3.45208	CCACUUGGCUAUGUAACACAUGGCUUAAAUUUGG	0.354419516	0.204624203	0.102668396	34	0.135366933	1212
hsa-mir-4321	3.451967667	GAGACACCCGCUACCUGGUGUU	0.284190385	0.164077395	0.08232707	22	0.135180178	1213
hsa-mir-4528	3.451942833	UGAUCAUUAUAUGUAUGAUGAGAUCAU	0.078256012	0.045181129	0.022670136	27	0.135138892	1214
hsa-mir-9-3	3.451320333	GUAUGAGUGCCACAGAGCCGUCAUAA	0.295881326	0.170827163	0.085729894	26	0.134103977	1215
hsa-mir-1269a	3.4509439	CCAAGUCUGACCACCUGAGGAAUGCCUGG	0.122831022	0.070916524	0.035593457	29	0.133478151	1216
SHAPE_invivo_SARS-CoV-2_Motif_319	3.450151333	GGUACAACAACUUACAAAUUAAAUGUUGGUGAUUAUUUUGUGCU	0.245114747	0.141517065	0.071044636	44	0.132160498	1217
hsa-mir-5092	3.449160333	GACUGGACAACAUGAUGAGCCCAAACCAAUC	0.104577467	0.060377829	0.030319689	31	0.130512947	1218
hsa-mir-2052	3.448586667	AUGUCCCUUUAGUUCAAAGU	0.182529593	0.10538351	0.052928811	20	0.129559218	1219
hsa-mir-5007	3.447504467	UGGUUUGACACAGAGCUAAAUCA	0.252379655	0.145711462	0.073206477	23	0.127760045	1220
hsa-mir-1254-2	3.446310467	CAGUGAGCUAUGAUCAUGUCCCUG	0.114842099	0.066304117	0.033323202	24	0.125775004	1221
SARS-CoV-2-Conserved-Structured-100_Interval-25216-25335_Motif_1+Selectedmotif_25216-25275_Motif_1+DMSMaPseq_invitro_SARS-CoV-2_Motif_453+SHAPE_invivo_SARS-CoV-2_Motif_476+SHAPE_invitro_SARS-CoV-2_Motif_458	3.446302867	GGUUUUAUAGCUGGCUUGAUUGCCAUAGUAAUGGUGACAAUUAUGCUUUGCUGUAUGACC	0.067399671	0.038913218	0.019557095	60	0.125762369	1222
DMSMaPseq_invitro_SARS-CoV-2_Motif_138+SHAPE_invitro_SARS-CoV-2_Motif_144	3.4461983	AUGUACUUGGAUUGGCUGCAAUCAUGCAAUUGUUUUUCAGCUAUUUUGCAGUACAU	0.101643522	0.058683915	0.029494392	56	0.125588525	1223
SARS-CoV-2-Conserved-Structured-93_Interval-5691-5810_Multi_1_ComplexLevel_1	3.445612233	UUGUGCUAGUGAGUACACUGGUAAUUACCAGUGUGGUCACUAUAAACAUAUAACUUCUAAAGAAACUUUGUAUUGCAUAG	0.096294879	0.055595874	0.027947103	80	0.124614181	1224
hsa-mir-1265	3.445584333	UGUUAAGGCAUGUUCAGGAACA	0.203439461	0.117455827	0.05904353	22	0.124567797	1225
hsa-mir-3158-2	3.445329	CCUUCCAAUACCUGUAAGCAGAAGG	0.033139519	0.01913311	0.00961868	25	0.124143302	1226
hsa-mir-4689	3.444305	GGCCGGUCAGGCA	0.34820607	0.201036868	0.101096177	13	0.122440887	1227
hsa-mir-3655	3.444120167	UGCUGUUGGAGACUCGAUUGUUGGUGACAGCGAAAGAACGAUAACAAA	0.340391949	0.196525384	0.098832774	48	0.122133599	1228
hsa-mir-3975	3.443645	UAUUUCAAAAGACUAGAGGUAGGAAAUGAG	0.435015888	0.25115654	0.126324255	30	0.121343628	1229
hsa-mir-1281	3.443467067	GUGAGUGUCUCUUGUCGC	0.25043317	0.144587658	0.072727041	18	0.121047811	1230
hsa-mir-325	3.4425945	GUGUUUGUGACAUAAUUUGU	0.151052229	0.087210045	0.043877439	20	0.119597157	1231
hsa-mir-665	3.442511667	ACCCAGGACUCUUUCAUGACCA	0.118946969	0.068674065	0.034552379	22	0.119459446	1232
SARS-CoV-2-Conserved-Structured-35_Interval-13886-14005_Motif_1	3.442331467	UUGUUGUGAUGAUGAUUAUUUCAAUAA	0.399270701	0.230519047	0.115988453	27	0.119159861	1233
mismatch-UU	3.442165667	GCGCUGCCAGAAACUGGCUGCGC	0.22817309	0.131735795	0.066287655	23	0.118884216	1234
hsa-mir-5009	3.441922333	GGGAUAUUUGCAUUAUACUUAUCC	0.417034993	0.240775265	0.121163394	24	0.118479671	1235
DMSMaPseq_invitro_SARS-CoV-2_Motif_522	3.441466633	GGACCAGGAACUAAUCAGACAAGGAACUGAUUACAAACAUUGGCC	0.228563457	0.131961173	0.06641455	45	0.117722063	1236
SARS-CoV-2-Conserved-Structured-33_Interval-29550-29669_Motif_2	3.440879667	GUGCAGAAUGAAUUCUCGUAACUACAUAGCACAAGUAGAUGUAGUUAACUUUAAUCUCAC	0.173688626	0.100279175	0.050477972	60	0.116746223	1237
DMSMaPseq_invitro_SARS-CoV-2_Motif_222	3.439849667	AACAUUUACUUAUGCAUCAGCAUUGUGGGAAAUCCAACAGGUUGUAGAUGCAGAUAGUAAAAUUGUU	0.073848142	0.042636245	0.021468421	67	0.115033833	1238
DMSMaPseq_invitro_SARS-CoV-2_Motif_475+SHAPE_invitro_SARS-CoV-2_Motif_482	3.439738333	AUCUGAAUUCUUCUAGAGUUCCUGAU	0.141753572	0.081841463	0.041210568	26	0.11484874	1239
hsa-mir-502	3.439063667	GCUAGUGCUGGCUCAAUGCAAUGC	0.401295021	0.231687788	0.11668729	24	0.113727097	1240
DMSMaPseq_invitro_SARS-CoV-2_Motif_513	3.4384525	GGCAUCAUAUGGGUUGCAACUGAGGGAGCCUUGAAUACACCAAAAGAUCACAUUGGCACCCGCAAUCCUGCUAACAAUGCU	0.166666847	0.096225149	0.04847147	81	0.112711024	1241
SARS-CoV-2-Conserved-Structured-64_Interval-5011-5130_Multi_1_ComplexLevel_1	3.438342667	UGUGGACAUGUCAAUGACAUAUGGACAACAGUUUGGUCCAACUUAUUUGGAUGGAGCUGAUGUUACUAAAAUAAAACCUCAUAAUUCACA	0.232888365	0.13445816	0.067732739	90	0.112528425	1242
hsa-mir-328	3.436536333	UCAGGGAGAAAGUGCAUACAGCCCCUG	0.081246173	0.0469075	0.023641878	27	0.10952537	1243
hsa-mir-4540	3.435875467	CUUGGCACCUUUGGCCUUAG	0.162874727	0.094035767	0.047404141	20	0.10842667	1244
SHAPE_invitro_SARS-CoV-2_Motif_169	3.435188433	CAUGUCAUGUCUAAACAUACUGACUUUUCAAGUG	0.136640191	0.078889251	0.039776622	34	0.107284468	1245
SHAPE_invivo_SARS-CoV-2_Motif_176	3.4351215	CAAGGCUAUUGAUGGUGGUGUCACUCGUGACAUAGCAUCUACAGAUACUUG	0.077714214	0.044868322	0.022623425	51	0.10717319	1246
SHAPE_invivo_SARS-CoV-2_Motif_253+SHAPE_invitro_SARS-CoV-2_Motif_243	3.4350906	ACAGUCUGUACCGUCUGCGGUAUGUGGAAAGGUUAUGGCUGU	0.385903852	0.222801693	0.112341681	42	0.107121819	1247
DMSMaPseq_invitro_SARS-CoV-2_Motif_467+SHAPE_invivo_SARS-CoV-2_Motif_489+SHAPE_invitro_SARS-CoV-2_Motif_472	3.434815667	UCUGGAGUAAAAGACUGUGUUGUAUUACACAGUUACUUCACUUCAGA	0.325234693	0.187774337	0.09468767	47	0.106664738	1248
DMSMaPseq_invitro_SARS-CoV-2_Motif_531+SHAPE_invivo_SARS-CoV-2_Motif_566+SHAPE_invitro_SARS-CoV-2_Motif_541	3.434660833	UGCAGAUUUGGAUGAUUUCUCCAAACAAUUGCA	0.090266226	0.05211523	0.026280972	33	0.106407325	1249
hsa-mir-129-1	3.433958133	GCUUGCUGUUCCUCUCAACAGUAGUCAGGAAGC	0.482471889	0.278555275	0.140500225	33	0.105239077	1250
IAV_invivo_NA_6_Motif_6+IAV_invivo_NA_6_Motif_6	3.433907567	GAGCUGCCCUGUCGGUGAAGCUC	0.259467286	0.149803507	0.075560358	23	0.105155009	1251
hsa-mir-6786	3.4334	GCGUCACGUGCACCCAAGUGACGC	0.138497642	0.079961651	0.040338336	24	0.104311172	1252
hsa-mir-4295	3.433332167	CCUUGCCUGUGGCAAGACCACUUCGGUUCAAGG	0.351730499	0.203071698	0.102445811	33	0.104198399	1253
Selectedmotif_16095-16186_Motif_1+DMSMaPseq_invitro_SARS-CoV-2_Motif_292+SHAPE_invitro_SARS-CoV-2_Motif_295	3.432909	CAAUACAUAAGAAAGCUACAUGAUGAGUUAACAGGACACAUGUUAGACAUGUAUUCUGUUAUGCUUACUAAUGAUAACACUUCAAGGUAUUG	0.530489411	0.306278204	0.154530578	92	0.103494878	1254
hsa-mir-29b-1	3.432849667	UUUAGAUUUAAAUAGUGAUUGUCUAG	0.237190419	0.136941952	0.069094322	26	0.103396236	1255
DMSMaPseq_invitro_SARS-CoV-2_Motif_45+SHAPE_invitro_SARS-CoV-2_Motif_46	3.432622767	CCAGAGAAGAAACUGG	0.269906697	0.155830704	0.078629874	16	0.103019011	1256
Selectedmotif_563-621_Motif_1+DMSMaPseq_invitro_SARS-CoV-2_Motif_12+SHAPE_invivo_SARS-CoV-2_Motif_12+SHAPE_invitro_SARS-CoV-2_Motif_12	3.432409833	GUGGUGAGACACUUGGUGUCCUUGUCCCUCAUGUGGGCGAAAUACCAGUGGCUUACCGC	0.315792595	0.182322939	0.092003173	59	0.102665007	1257
hsa-mir-6744	3.432374667	GCCUCCUGGAUCUCUAGGUCUCAGGGC	0.049268226	0.028445024	0.014353977	27	0.102606541	1258
DMSMaPseq_invitro_SARS-CoV-2_Motif_83	3.431952167	UUAAUGCCUGUCUGUGUGGAAACUAAAGCCAUAGUUUCAACUAUACAGCGUAAAUAUAAGGGUAUUAA	0.224005152	0.129329435	0.065270476	68	0.101904129	1259
hsa-mir-3672	3.431508567	UCUUAGACUAUUACAAGA	0.047757196	0.02757263	0.01391726	18	0.101166638	1260
SHAPE_invivo_SARS-CoV-2_Motif_179+SHAPE_invitro_SARS-CoV-2_Motif_173	3.4313765	GAGUUUUUAGUGCAGUUGGUAACAUCUGUUACACACCAUCAAAACUU	0.155005078	0.089492224	0.045172857	47	0.100947075	1261
hsa-mir-3648-1_3648-2	3.4309708	AGGGCCGGUCGGCCGCCCCGGGUGCCGCGCGGUGCCGCCGGCGGCGGUGAGGCCCCGCGCGUGUGUCCCGGCUGCGGUCGGCCGCGCUCG	0.263793126	0.152301032	0.076885856	90	0.100272594	1262
hsa-mir-3591	3.430461	GUUUGAUAGUUUAGACACAAAC	0.162435222	0.093782019	0.047350844	22	0.099425044	1263
hsa-mir-4662b	3.4302125	CUUUAGGCAUUCAGAAUAGCUAAAG	0.28539893	0.164775149	0.08320153	25	0.099011909	1264
hsa-mir-7-3	3.429857333	UUGUUCUGAUGUACUACGACAA	0.350816005	0.202543715	0.102282973	22	0.09842144	1265
SHAPE_invivo_SARS-CoV-2_Motif_327+SHAPE_invitro_SARS-CoV-2_Motif_315	3.429400967	GACAGCAGAUAUAGUUGUC	0.796987161	0.460140752	0.23239836	19	0.097662724	1266
hsa-mir-6756	3.4275735	GGGGCUGAGGCUGAGUCUUCCUCCC	0.451435166	0.260636214	0.131706925	25	0.094624535	1267
hsa-mir-421	3.427518767	GAAUGAAAAAAUGAAUCAUC	0.449912463	0.259757081	0.13126477	20	0.09453354	1268
SARS-CoV-2-Conserved-Structured-44_Interval-2518-2625_Multi_1_ComplexLevel_1	3.427345067	GUUGUCUUGAAAACUGGUGAUUUACAACCAUUAGAACAACCUACUAGUGAAGCUGUUGAAGCUCCAUUGGUUGGUACACCAGUUUGUAUUAAC	0.310214574	0.179102468	0.090511626	93	0.094244761	1269
hsa-mir-4656	3.425707167	CUGUGGCCGGUCCCAG	0.236379337	0.136473674	0.069001618	16	0.09152173	1270
hsa-mir-4498	3.425134533	GCUGCAGAUCUUUGUCUAAGCAGC	0.340445981	0.196556579	0.099396382	24	0.090569719	1271
hsa-mir-6887	3.424616533	AGGACACAGGCUGGCACUGAGGUCCC	0.040245973	0.023236023	0.011751965	26	0.089708536	1272
hsa-mir-3130-1	3.422008	CAGCCUGUUGUCAAGGCUG	0.047463012	0.027402783	0.01386993	19	0.085371813	1273
hsa-mir-196b	3.421727833	UUGGGAUCCACCUUUCUCUCGA	0.551584527	0.318457475	0.161200585	22	0.084906032	1274
hsa-mir-5001	3.420690667	GGAGCUGGCUGCUGGCCUCAGUUCU	0.359584839	0.207606404	0.105120537	25	0.083181728	1275
hsa-mir-4263	3.4205898	GGAGAUUGGAGUGGCCAGUGUUCCUAAACAAUUC	0.309877069	0.178907609	0.090591707	34	0.083014036	1276
DMSMaPseq_invitro_SARS-CoV-2_Multi_87_ComplexLevel_1+SHAPE_invivo_SARS-CoV-2_Multi_71_ComplexLevel_1+SHAPE_invitro_SARS-CoV-2_Multi_77_ComplexLevel_1	3.4203939	UUCAACUCCAGGCAGCAGUAGGGGAACUUCUCCUGCUAGAAUGGCUGGCAAUGGCGGUGAUGCUGCUCUUGCUUUGCUGCUGCUUGACAGAUUGAA	0.340517746	0.196598012	0.099555126	96	0.08268835	1277
hsa-mir-5580	3.420381	UGUGUGCUGAGAAAAUUCACACA	0.104547414	0.060360477	0.030566014	23	0.082666903	1278
hsa-mir-6735	3.420193667	AUCUGAGGUGACUGGCACAGAAGACUCAGG	0.117151849	0.067637651	0.034252987	30	0.082355459	1279
hsa-mir-1275	3.419425	UGUCUUGUGUCUGUAAGUAU	0.348328277	0.201107425	0.1018675	20	0.08107754	1280
hsa-mir-302d	3.418657	CUUGCUGUGACAUGACAAAAAUAAG	0.090009515	0.051967018	0.026328911	25	0.079800729	1281
hsa-mir-2114	3.418346	CGGUCGGAUAAUCACAUGACGAG	0.098603013	0.056928476	0.028845241	23	0.079283687	1282
hsa-mir-4788	3.416856033	AGGCAUUAGGAUCCUUAUUCUUGCCU	0.300478983	0.173481622	0.087940194	26	0.076806597	1283
IAV_invivo_PB1_2_Motif_14+IAV_invivo_PB1_2_Motif_14	3.416745833	CCCCAGGGAUGCAAAUAAGGGG	0.143474536	0.082835062	0.041991574	22	0.076623388	1284
SHAPE_invivo_SARS-CoV-2_Motif_29	3.416438667	GCACUAUUGCCUUUGGAGGCUGUGUGU	0.450368714	0.260020498	0.13182403	27	0.076112719	1285
DMSMaPseq_invitro_SARS-CoV-2_Motif_277+SHAPE_invivo_SARS-CoV-2_Motif_291	3.415816933	GUGAUAGAGCCAUGCCUAACAUGCUUAGAAUUAUGGCCUCAC	0.426215616	0.246075701	0.124777066	42	0.075079079	1286
hsa-mir-4733	3.4155432	GGUGGCAAUCAAGGUCUAGCCACC	0.711068799	0.410535763	0.208186153	24	0.074623993	1287
hsa-mir-302b	3.414682833	CUUUCUGUGACUUUAAAAGUAAG	0.234778248	0.135549285	0.068755507	23	0.073193621	1288
hsa-mir-4485	3.414277667	CAGUGACAUGCGUUUAAC	0.19650699	0.113453363	0.057554484	18	0.072520026	1289
hsa-mir-376b	3.413594467	GUUUACGUGAUUCCUGGUUAAUC	0.316470274	0.182714198	0.092708808	23	0.071384197	1290
hsa-mir-517c_517b	3.413336833	CUGUCUGUUGUCUAAGAAAAGAUCG	0.189395615	0.109347609	0.05548694	25	0.070955878	1291
hsa-mir-6836	3.413014	GCAUCCAGACAGCGGGCGAAUGC	0.196538358	0.113471474	0.057584984	23	0.070419163	1292
r(GGCCUG)x6	3.412912667	GGCCUGGGCCUGGGCCUGGGCCUGGGCCUGGGCCUG	0.24570691	0.14185895	0.071993319	36	0.070250695	1293
SARS-CoV-2-Conserved-Structured-1_Interval-918-1037_Multi_1_ComplexLevel_1	3.4125992	GAGGGGUGUAUACUGCUGCCGUGAACAUGAGCAUGAAAUUGCUUGGUACACGGAACGUUCUGAAAAGAGCUAUGAAUUGCAGACACCUUUU	0.171315262	0.098908913	0.050200815	91	0.069729552	1294
hsa-mir-3164	3.412154667	GGCGCACAGCAGACCCUGCAAUCAUGCC	0.270913339	0.156411889	0.079396559	28	0.068990509	1295
SHAPE_invivo_SARS-CoV-2_Motif_118	3.411047633	GGUACAUUUACUUGUGCU	0.916199079	0.528967785	0.268597562	18	0.067150051	1296
SHAPE_invivo_SARS-CoV-2_Motif_320+SHAPE_invitro_SARS-CoV-2_Motif_308	3.410319333	CUACACUAGUGCCACAAGAGCACUAUGUUAG	0.229089778	0.132265045	0.067175462	31	0.065939242	1297
DMSMaPseq_invitro_SARS-CoV-2_Motif_9+SHAPE_invivo_SARS-CoV-2_Motif_9+SHAPE_invitro_SARS-CoV-2_Motif_9	3.410303033	ACGUGGCUUUGGAGACUCCGUGGAGGAGGUCUUAUCAGAGGCACGU	0.148583511	0.08578473	0.043569005	46	0.065912143	1298
hsa-mir-1262	3.40946	GGAUGAAAGUCAAAGAAUCC	0.29210597	0.16864746	0.085675142	20	0.064510588	1299
SHAPE_invitro_SARS-CoV-2_Motif_248	3.409369767	GUUGUCGCUUCCAAGAAAAGGACGAAGAUGACAAU	0.231608328	0.133719131	0.067932886	35	0.064360574	1300
hsa-mir-4458	3.408820767	AGAAAGUGAAACACUAUUUUAGGUUUU	0.425111664	0.245438334	0.124709304	27	0.063447854	1301
DMSMaPseq_invitro_SARS-CoV-2_Motif_294	3.408717233	GCUUGCAUACGUAGACCAUUCUUAUGUUGUAAAUGCUGUUACGACCAUGUCAUAUCAACAUCACAUAAAUUAGUCUUGUCUGUUAAUCCGUAUGUUUGCAAUGC	0.154958474	0.089465317	0.045459469	104	0.063275728	1302
hsa-mir-6718	3.408190567	AUGAUAUAUUGUGAGAGCCAUGUCAU	0.330157002	0.190616234	0.096871638	26	0.062400137	1303
hsa-mir-6082	3.407390567	AUCCAGUCCACUUAAUUCUGAGAAAGUCCACAGACUGGAUCGGGUCUUGGAUUUUAGCUGGAUUCAU	0.238886963	0.137921452	0.070108477	67	0.061070126	1304
hsa-mir-30a	3.407360667	GAAGCUGUGAAGCCACAGAUGGGCUUU	0.302182324	0.174465046	0.088685159	27	0.061020417	1305
SHAPE_invivo_SARS-CoV-2_Motif_77+SHAPE_invitro_SARS-CoV-2_Motif_73	3.405653333	GUUGAAGAAGUUACAAC	0.232178173	0.134048131	0.068174341	17	0.058181952	1306
SARS-CoV-2-Conserved-Structured-81_Interval-23537-23656_Motif_3	3.405605933	GCACGUAGUGUAGCUAGUCAAUCCAUCAUUGCCUACACUAUGUC	0.139872706	0.080755545	0.041071313	44	0.058103148	1307
hsa-mir-518e	3.404658	CUUUCUGUUGGCUAAAAGAAAAGAAAG	0.124525737	0.071894968	0.036575109	27	0.056527196	1308
hsa-mir-4292	3.404465	GAGGCCAGAGGUGCCC	0.219469539	0.126710797	0.064465206	16	0.056206331	1309
hsa-mir-567	3.404071967	CAUUCUUUGCUA	0.28345407	0.163652284	0.083269118	12	0.055552907	1310
hsa-mir-6133	3.403697667	UUCUGCUGAAGACUGGUCUCUUCAUGUGUGAG	0.194874575	0.112510888	0.057253785	32	0.054930628	1311
SARS-CoV-2-Conserved-Structured-10_Interval-25895-26014_Multi_1_ComplexLevel_1	3.403450967	UUACUUCAGGUGAUGGCACAACAAGUCCUAUUUCUGAACAUGACUACCAGAUUGGUGGUUAUACUGAAAAAUGGGAAUCUGGAGUAA	0.105118324	0.060690093	0.030885805	87	0.054520486	1312
hsa-mir-4445	3.403083333	CGUGCAAGUUUAAGUUUUUGCACG	0.358793662	0.207149617	0.105431935	24	0.053909291	1313
hsa-mir-8082	3.402884	UCUGGGGAGAGAGUCCUCUUUUCAGC	0.073470155	0.042418014	0.021590555	26	0.053577896	1314
hsa-mir-1283-1	3.402804667	UUCUGUUGUCAGAAAGAAGAGAA	0.316823182	0.182917949	0.093106485	23	0.053446003	1315
SARS-CoV-2-Conserved-Structured-41_Interval-3808-3897_Motif_1	3.401886833	CUCUAUGACAAACUUGUUUCAAGCUUUUUGGAAAUGAAGAGUGAAAAGCAAGUUGAACAAAAGAUCGCUGAG	0.242506148	0.14001099	0.071285777	72	0.051920093	1316
hsa-mir-3689f	3.401326333	GGGACGUGUGAUGCUGUGCUUCCU	0.127496489	0.073610132	0.037484345	24	0.050988254	1317
hsa-mir-3909	3.401319667	GACAGGGAAAAGCACACAAGGAACUUGUC	0.085535456	0.049383919	0.025147726	29	0.05097717	1318
SARS-CoV-2-Conserved-Structured-5_Interval-26135-26254_Motif_2+SHAPE_invivo_SARS-CoV-2_Motif_493	3.400368233	UAGCGUGCCUUUGUAAGCACAAGCUG	0.805163821	0.464861549	0.236787244	26	0.049395399	1319
hsa-mir-585	3.400140633	CCCAGAGAAAGCCUGAACGUUGGG	0.236106612	0.136316216	0.069440249	24	0.049017011	1320
SHAPE_invivo_SARS-CoV-2_Motif_433	3.399378867	CAACUGAAAUCUAUCAGGCCGGUAGCACACCUUGUAAUGGUGUUGAAGGUUUUAAUUG	0.333560435	0.192581207	0.098123936	58	0.047750563	1321
hsa-mir-892b	3.3985264	GUAGAUUUUAUGUCAC	0.198115514	0.114382045	0.058294534	16	0.046333325	1322
hsa-mir-1258	3.398376833	AACUCCUGCGAGUCCCUGGAGUU	0.783069392	0.452105324	0.230424532	23	0.046084669	1323
SHAPE_invivo_SARS-CoV-2_Motif_57	3.396857433	UCUGCCUAUACAGUUGAACUCGGUACAGAAGUAAAUGAGUUCGCCUGUGUUGUGGCAGA	0.266245958	0.153717175	0.07838008	59	0.043558645	1324
DMSMaPseq_invitro_SARS-CoV-2_Motif_507+SHAPE_invivo_SARS-CoV-2_Motif_537+SHAPE_invitro_SARS-CoV-2_Motif_516	3.395679833	GUCUGAUAAUGGACCCCAAAAUCAGCGAAAUGCACCCCGCAUUACGUUUGGUGGACCCUCAGAU	0.207497348	0.11979865	0.061106276	64	0.041600868	1325
SHAPE_invitro_SARS-CoV-2_Motif_398	3.395157333	UCCAUUUUUGGGUGUUUAUUACCACAAAAACAACAAAAGUUGGA	0.261243686	0.150829112	0.076945973	44	0.040732205	1326
hsa-mir-7856	3.395148667	GAUCCUUUGUUCUGGAUC	0.074935454	0.043264005	0.022071332	18	0.040717796	1327
SHAPE_invitro_SARS-CoV-2_Motif_303	3.394541633	UGCAGCAGAAACGCUCA	0.261004038	0.150690752	0.076889332	17	0.039708595	1328
hsa-mir-6881	3.394352533	GGGUCAGGUCUGCAGCCUUGUAUCUGCUGAUCC	0.452251063	0.261107273	0.133236327	33	0.039394214	1329
hsa-mir-3660	3.394303	CAUUGUAAUAGUUCAUAUGGGCACUG	0.263604599	0.152192186	0.077660892	26	0.039311864	1330
hsa-mir-548ad	3.393962667	UUUUGAAAGUAACUUGGCGAAA	0.170462657	0.098416661	0.05022526	22	0.038746055	1331
DMSMaPseq_invitro_SARS-CoV-2_Motif_59	3.3939505	CUUACUGACAAUGUAUACAUUAAAAAUGCAGACAUUGUGGAAG	0.381320948	0.220155752	0.112353126	43	0.038725828	1332
hsa-mir-4712	3.392812533	CAUUUCCUUCAUGAUUAGGAAUACUACUUUGAAAUG	0.159233048	0.091933243	0.046932463	36	0.036833942	1333
DMSMaPseq_invitro_SARS-CoV-2_Motif_255+SHAPE_invivo_SARS-CoV-2_Motif_268	3.390935133	GUUAAUGCCUAUAUUAACCUUGACCAGGGCUUUAAC	0.489732194	0.282747014	0.144423935	36	0.033712738	1334
DMSMaPseq_invitro_SARS-CoV-2_Motif_434	3.390702967	UUCAAGACUCACUUUCUUCCACAGCAAGUGCACUUGGA	0.26899357	0.15530351	0.079332685	38	0.033326758	1335
SHAPE_invivo_SARS-CoV-2_Motif_378+SHAPE_invitro_SARS-CoV-2_Motif_367	3.390350667	UCAAUUAUUAUAAGAAAGUUGA	0.358782429	0.207143132	0.105824578	22	0.032741054	1336
hsa-mir-4677	3.390057133	CAGCCAUGACCUGACCUUCUGUCUG	0.037758548	0.021799908	0.011138027	25	0.032253051	1337
hsa-mir-4482	3.389672167	GAAAUGUGUGGAAGAUGGCAUUUC	0.041099186	0.023728626	0.012124826	24	0.031613039	1338
hsa-mir-548ah	3.389176667	UUUGCCAAUAAAAGUAAUGACAAA	0.425037686	0.245395623	0.125410307	24	0.030789263	1339
hsa-mir-3169	3.387666667	AUAGCACAAAGUCUUAUGGUACUGU	0.22300592	0.128752528	0.065828767	25	0.028278867	1340
DMSMaPseq_invitro_SARS-CoV-2_Motif_52	3.387045633	UAAAGUACUUAAUGAGAAGUGCUCUGCCUAUACAGUUGAACUCGGUACAGAAGUAAAUGAGUUCGCCUGUGUUGUGGCAGAUGCUGUCAUAAAAACUUUG	0.419629883	0.242273426	0.123892598	100	0.02724639	1341
DMSMaPseq_invitro_SARS-CoV-2_Motif_375	3.386898967	UUGGAGGAAUACAAAUCCAA	0.445233836	0.257055875	0.131457667	20	0.027002555	1342
SARS-CoV-2-Conserved-Structured-2_Interval-14206-14325_Multi_1_ComplexLevel_1	3.3863729	CUGACUUAACAAAGCCUUACAUUAAGUGGGAUUUGUUAAAAUAUGACUUCACGGAAGAGAGGUUAAAACUCUUUGACCGUUAUUUUAAAUAUUGG	0.285847731	0.165034265	0.08441118	95	0.026127962	1343
SHAPE_invitro_SARS-CoV-2_Motif_110	3.386322333	GUACAUGGGCACACUUUCUUAUGAACAAUUUAAGAAAGGUGUUCAGAUACCUUGUAC	0.380949153	0.219941096	0.112496424	57	0.026043894	1344
hsa-mir-4709	3.385833333	CCAAUGGUAUCCAGUGAUUCGUUGA	0.104985123	0.060613189	0.031007174	25	0.025230925	1345
hsa-mir-6769b	3.3854255	AAGUGCCGUCCUCAUGAGCCCCU	0.38762653	0.223796281	0.114498615	23	0.024552896	1346
hsa-mir-5588	3.3852735	ACUUUUUUUUUUUUUUUUUUUAAUGUUAAAAGU	0.117514014	0.067846747	0.0347133	33	0.024300194	1347
hsa-mir-579	3.385055467	GACGAUUUGAAUUAAUAAAUUC	0.595821401	0.343997646	0.176015255	22	0.023937711	1348
IAV_invivo_PA_3_Motif_3+IAV_invivo_PA_3_Motif_3	3.384316	GGGGCUGAGAAACCAAAGUUUC	0.283348475	0.163591319	0.083724001	22	0.022708337	1349
hsa-mir-3119-2	3.384003533	UGGCAAAGACAUAGAUUGUUUAGCUACCCCUUUGCCA	0.646899041	0.373487336	0.19116382	37	0.022188857	1350
SARS-CoV-2-Conserved-Structured-82_Interval-9210-9329_Motif_1	3.382795	UAGGCACGGCACUUGUGAAAGAUCAGAAGCUGGUGUUUG	0.533838145	0.308211597	0.157809783	39	0.020179653	1351
hsa-mir-8065	3.382758833	UGUAUUUUUCAGCAAGGCAAGGGCUUUGAUGUCUUGUA	0.386995876	0.223432173	0.114402444	38	0.020119526	1352
hsa-mir-198	3.3825069	GUUCCUGUGAUUUUUC	0.167497551	0.096704756	0.049518761	16	0.019700683	1353
hsa-mir-4510	3.382424667	GGUUGUUAGAUAGACAACU	0.840134693	0.485051991	0.248382381	19	0.019563969	1354
hsa-mir-381	3.381877233	UAUAUUCGGUUUAUUGACAUGGAAUAUA	0.347241835	0.200480167	0.102677244	28	0.018653853	1355
SHAPE_invivo_SARS-CoV-2_Motif_229	3.381605333	UGCUCAAGAAGCUUAUGAGCA	0.065604149	0.037876573	0.019400297	21	0.018201816	1356
hsa-mir-5090	3.3815025	GGUGCAAAGCCUGCCCGCCCC	0.252193106	0.145603757	0.074580192	21	0.018030854	1357
hsa-mir-452	3.381354133	GGAAACUGAGACUUUGUAACUAUGUCUCAGUCUCA	0.39903069	0.230380476	0.118009139	35	0.017784192	1358
hsa-mir-216b	3.381334667	AUGUGAUGUCACUGAGGAAAUCACAC	0.104382716	0.060265389	0.03087027	26	0.017751829	1359
DMSMaPseq_invitro_SARS-CoV-2_Motif_55+SHAPE_invivo_SARS-CoV-2_Motif_62+SHAPE_invitro_SARS-CoV-2_Motif_58	3.380593	CUUCUGCUGCUCUUCAACCUGAAGAAGAGCAAGAAGAAG	0.400328305	0.231129654	0.118419551	39	0.016518797	1360
hsa-mir-30d	3.380440667	GAAGCUGUAAGACACAGCUAAGCUUU	0.321371694	0.185544034	0.095067988	26	0.016265541	1361
SARS-CoV-2-Conserved-Structured-65_Interval-4094-4213_Motif_2	3.380253767	GGUGUUUUAACUGCUGUGGUUAUACCUACUAAAAAGGCUGGUGGCACUACUGAAAUGCU	0.063427382	0.036619816	0.018764089	59	0.015954817	1362
hsa-mir-4778	3.380216	AAGAGGUAAGAAGAAGUGAAGCCCUCUU	0.414693784	0.239423568	0.122682629	28	0.01589203	1363
hsa-mir-4763	3.379592167	UGCUCUGGUGACUGAGGACCGCCAGGCA	0.348487491	0.201199347	0.10311525	28	0.014854898	1364
hsa-mir-3622b	3.379484333	GUGAGCUCAGCUCCCUGCCUCAC	0.177186669	0.102298771	0.05243009	23	0.014675624	1365
SHAPE_invitro_SARS-CoV-2_Motif_124	3.379145667	GCUAAAUUGUUACAUAAACCUAUUGUUUGGCAUGUUAACAAUGC	0.31011405	0.179044431	0.091772916	44	0.014112585	1366
hsa-mir-133b	3.378499167	CAAGUCCGUCUUCCUGAGAGGUUUG	0.248961606	0.14373805	0.073690001	25	0.01303777	1367
hsa-mir-6794	3.378449	UGAGCAGGCCCAGAACCCAGCUCGUGCUCA	0.165190695	0.095372892	0.048895424	30	0.012954367	1368
Selectedmotif_18070-18328_Motif_1+DMSMaPseq_invitro_SARS-CoV-2_Motif_323+SHAPE_invivo_SARS-CoV-2_Motif_343+SHAPE_invitro_SARS-CoV-2_Motif_332	3.3782408	UGGGUUACAUCCUACACAGGCACCUACACACCUCAGUGUUGACACUAAAUUCAAAACUGAAGGUUUAUGUGUUGACAUACCUGGCAUACCUAAGGACAUGACCUA	0.249092197	0.143813447	0.073734293	105	0.012608232	1369
hsa-mir-376a-2	3.378214333	UGGUUACGUGUUUGAUGGUUAAUCA	0.269053458	0.155338087	0.079643691	25	0.012564231	1370
SHAPE_invitro_SARS-CoV-2_Motif_233	3.378126833	UGGUACUAUCUAUACAGAACUGGAACCA	0.461039636	0.266181358	0.136477894	28	0.012418761	1371
SHAPE_invivo_SARS-CoV-2_Motif_405+SHAPE_invitro_SARS-CoV-2_Motif_393	3.377575333	UCCUCAGUUUUACAUUCAACUCAGGA	0.296013669	0.170903571	0.087640878	26	0.011501884	1372
hsa-mir-4651	3.376903433	GGGCCCCAAGACUCGGGGUUU	0.551725803	0.318539041	0.163382168	21	0.010384841	1373
SHAPE_invivo_SARS-CoV-2_Motif_394+SHAPE_invitro_SARS-CoV-2_Motif_379	3.374831167	UGCAGAUUCAACUUUGAUUGGUGAUUGUGCA	0.342087257	0.19750417	0.101364258	31	0.006939669	1374
hsa-mir-345	3.374679567	GGGCUCGUGAUGGCUGGUGGGCCC	0.451806058	0.260850349	0.133881173	24	0.006687632	1375
hsa-mir-504	3.374651	UCUAUCUGUAUUCUUACUGAAGGGA	0.074792521	0.043181482	0.022163039	25	0.006640139	1376
hsa-mir-132	3.374574833	GUUACUGUGGGAACUGGAGGUAAC	0.713187118	0.411758775	0.211341326	24	0.006513511	1377
hsa-mir-921	3.373637533	AUUCAGACUCAGGU	0.429679116	0.248075353	0.127363747	14	0.004955237	1378
hsa-mir-3175	3.373497333	ACGUCUGGCCGCGUGCGCAUGU	0.332582583	0.192016644	0.098586882	22	0.004722152	1379
hsa-mir-1276	3.372631333	GACACCUGGAUUCAGAGAACAUGUC	0.050841031	0.029353083	0.015074589	25	0.003282415	1380
DMSMaPseq_invitro_SARS-CoV-2_Motif_160	3.372245	CAUGCUGAUUUUGACACAUGGUUUAGCCAGCGUG	0.298978019	0.17261504	0.088658451	34	0.002640131	1381
hsa-mir-34c	3.371571567	GAUUGCUAAUAGUACCAAUC	0.0205891	0.011887122	0.006106677	20	0.001520538	1382
hsa-mir-495	3.371552533	UUUUCGCUUUAUAUGUGACGAAAC	0.479929161	0.27708723	0.142346636	24	0.001488895	1383
hsa-mir-4439	3.371148233	GCAUUUUAUCUAAGAUACACACAAAGCAAAUGC	0.32223768	0.186044011	0.095586921	33	0.000816741	1384
hsa-mir-636	3.370979333	CGCUGCCUGGAAUUAACCCCGCUGUG	0.353596024	0.204148759	0.104894154	26	0.000535942	1385
hsa-mir-7515	3.3709605	UUUAUGCCUGUUAGCAUGAAAAAAGAGGCUGAGAA	0.063429712	0.036621161	0.01881651	35	0.000504632	1386
hsa-mir-507	3.369681467	CAUGCAUGUGUCUAGAAAUAUGUUUU	0.558622888	0.322521074	0.165779138	26	-0.001621779	1387
SARS-CoV-2-Conserved-Structured-85_Interval-28958-29077_Multi_1_ComplexLevel_1	3.3696375	AGAGCAAAAUGUCUGGUAAAGGCCAACAACAACAAGGCCAAACUGUCACUAAGAAAUCUGCUGCUGAGGCUUCUAAGAAGCCUCGGCAAAAACGUACUGCCACU	0.284284615	0.164131799	0.084366528	104	-0.001694874	1388
r(CCCCGG)x4	3.369028567	CCCCGGCCCCGGCCCCGGCCCCGG	0.079103993	0.045670712	0.023479763	24	-0.002707235	1389
hsa-mir-6089-2_6089-1	3.368338567	CGUGCGCCAGUGGAG	0.229155722	0.132303118	0.068032271	15	-0.003854369	1390
IAV_invivo_PB1_2_Motif_17+IAV_invivo_PB1_2_Motif_17	3.368053333	GACCAGAAAUCAGCCCGAAUGGUU	0.318332009	0.183789071	0.094515133	24	-0.004328574	1391
hsa-mir-150	3.3680364	CCAGUGCUGGGCUCAGACCCUGG	0.184842053	0.106718609	0.054881252	23	-0.004356726	1392
SHAPE_invivo_SARS-CoV-2_Motif_257	3.367824667	UAGCUGGUUUUGCUA	0.948902507	0.547849118	0.281755317	15	-0.004708735	1393
DMSMaPseq_invitro_SARS-CoV-2_Motif_143	3.367370467	ACUACACAAUUGGAAUUGUGUUAAUUGUGAUACAUUCUGUGCUGGUAGU	0.11623975	0.067111051	0.034519442	49	-0.005463849	1394
hsa-mir-3616	3.3671227	CUCAUGAUAUGUUUGCCCCAUCAGCGUGUCACGAG	0.363744673	0.210008085	0.108028339	35	-0.005875765	1395
hsa-mir-4534	3.367089933	AGCCAAAAUCACCAGGGA	0.299462147	0.172894551	0.088937971	18	-0.00593024	1396
hsa-mir-3714	3.365966167	CUGUGACGUGCUCCAUCACCGGGCAG	0.221349483	0.127796184	0.065761054	26	-0.007798517	1397
hsa-mir-298	3.365928	CCAGUGGUUUUCCUUGACUGUG	0.289451213	0.167114736	0.085994476	22	-0.00786197	1398
DMSMaPseq_invitro_SARS-CoV-2_Motif_532+SHAPE_invivo_SARS-CoV-2_Motif_567+SHAPE_invitro_SARS-CoV-2_Motif_542	3.365408433	CAUGAGCAGUGCUGACUCAACUCAGGCCUAAACUCAUG	0.206737332	0.119359854	0.061430087	38	-0.008725757	1399
SARS-CoV-2-Conserved-Structured-17_Interval-23977-24096_Motif_2+Selectedmotif_23969-24097_Motif_2+DMSMaPseq_invitro_SARS-CoV-2_Motif_427+SHAPE_invivo_SARS-CoV-2_Motif_451+SHAPE_invitro_SARS-CoV-2_Motif_436	3.363999333	GGCUUCAUCAAACAAUAUGGUGAUUGCC	0.393582156	0.227234764	0.116998286	28	-0.011068405	1400
SARS-CoV-2-Conserved-Structured-50_Interval-13686-13805_Motif_1+DMSMaPseq_invitro_SARS-CoV-2_Motif_247+SHAPE_invivo_SARS-CoV-2_Motif_260+SHAPE_invitro_SARS-CoV-2_Motif_250	3.362912867	ACUUAAGGAUUGUCCAGCUGUUGCUAAACAUGACUUCUUUAAGU	0.09147766	0.052814652	0.027201912	44	-0.012874671	1401
hsa-mir-1322	3.362841467	AGAAACCUACUUAUUACAUAGUUUACAUAAGAAGCGUGAU	0.270622561	0.156244009	0.080474374	40	-0.012993375	1402
Selectedmotif_22779-22822_Motif_1+DMSMaPseq_invitro_SARS-CoV-2_Motif_401+SHAPE_invitro_SARS-CoV-2_Motif_411	3.362776667	AGUCAGACAAAUCGCUCCAGGGCAAACUGGAAAGAUUGCUGAUU	0.205276896	0.118516671	0.061043868	44	-0.013101106	1403
hsa-mir-6792	3.362607333	GUGAUGUGAGGAGCAACAGGCACCCUCCU	0.526247482	0.303829126	0.156499832	29	-0.013382625	1404
IAV_invivo_PB1_2_Motif_4+IAV_invivo_PB1_2_Motif_4	3.361986	CCAUGGGACAGGAACAGGAUACACCAUGG	0.201069919	0.116087772	0.059806888	29	-0.0144156	1405
hsa-mir-3199-2	3.361922	AGUUUCUGGAAUGUCAGAACUUCCAGAAACU	0.35404578	0.204408427	0.105310528	31	-0.014522001	1406
hsa-mir-92a-1	3.361599567	AAUGCUGUGUUUCUGUAUGGUAUU	0.196136448	0.113239431	0.058346166	24	-0.015058051	1407
hsa-mir-3651	3.361016133	AUGGAGGCUGCUUCUCCUCAGCAGCUGCCAUA	0.54746382	0.316078384	0.1628864	32	-0.016028017	1408
Selectedmotif_20914-20945_Motif_1+DMSMaPseq_invitro_SARS-CoV-2_Motif_369+SHAPE_invivo_SARS-CoV-2_Motif_392+SHAPE_invitro_SARS-CoV-2_Motif_378	3.360815	GACAGUGGUUGCCUACGGGUACGCUGCUUGUC	0.026370229	0.015224859	0.007846379	32	-0.016362404	1409
Selectedmotif_7013-7166_Motif_3+SHAPE_invitro_SARS-CoV-2_Motif_142	3.3603625	AUUUGAACUCUACUAAUGUCACUAUUGCAACCUACUGUACUGGUUCUAUACCUUGUAGUGUUUGUCUUAGUGGUUUAGAU	0.260981736	0.150677875	0.077664757	80	-0.017114691	1410
DMSMaPseq_invitro_SARS-CoV-2_Motif_165+SHAPE_invivo_SARS-CoV-2_Motif_181	3.3601322	AGAUGCUUCUGGUAAGCCAGUACCAUAUUGUUAUGAUACCAAUGUACUAGAAGGUUCU	0.161296822	0.093124764	0.048003118	58	-0.017497568	1411
hsa-mir-8087	3.359677667	GGGGCCCUACUUUAAGGGCCCU	0.065461979	0.037794491	0.019484601	22	-0.018253236	1412
DMSMaPseq_invitro_SARS-CoV-2_Motif_385+SHAPE_invitro_SARS-CoV-2_Motif_396	3.359231533	AUAAUAAGAGGCUGGAUUUUUGGUACUACUUUAGAUUCGAAGACCCAGUCCCUACUUAUUGU	0.216045814	0.124734109	0.064314059	62	-0.018994939	1413
hsa-mir-6732	3.359147	CUGGCCAUCAGUGUGGGCUAAC	0.400820032	0.231413554	0.119321968	22	-0.019135477	1414
hsa-mir-1303	3.358549667	UACAAUUUUUUUUUUUUUAAAUUUUA	0.415995777	0.240175274	0.123861732	26	-0.020128552	1415
SHAPE_invivo_SARS-CoV-2_Motif_41+SHAPE_invitro_SARS-CoV-2_Motif_42	3.357883	AAACUCAAACCCGUCCUUGAUUGGCUUGAAGAGAAGUUUAAGGAAGGUGUAGAGUUU	0.072709362	0.04197877	0.021653334	57	-0.021236895	1416
SHAPE_invivo_SARS-CoV-2_Motif_515+SHAPE_invitro_SARS-CoV-2_Motif_496	3.357599833	AGAUAUUACUAAUUAUUAUGAGGACUUUUAAAGUUUCCAUUUGGAAUCUUGAUUACAUCAUAAACCUCAUAAUUAAAAAUUUAUCU	0.259929751	0.150070512	0.077415345	86	-0.021707663	1417
hsa-mir-1302-8	3.3573259	ACAUGCAGUAUUUGG	0.434036433	0.250591052	0.129280399	15	-0.022163081	1418
hsa-mir-188	3.357301333	GGAGGGUGAGCUUUCUGAAAACCCCUCC	0.455279475	0.262855727	0.135608761	28	-0.022203924	1419
hsa-mir-6516	3.357164667	UGAGCAUUCUAGCAGCAGUUUGAUGAUCA	0.183894302	0.106171425	0.05477667	29	-0.022431134	1420
IAV_invivo_HA_4_Motif_14+IAV_invivo_HA_4_Motif_14	3.357034667	GGAUGGUUACAGGACUAAGGAACAAUCCGUCC	0.25214489	0.14557592	0.075109409	32	-0.022647261	1421
hsa-mir-3125	3.356775667	GAGAACUCACGGUGCCUGUGGUUCGA	0.119587852	0.069044079	0.03562581	26	-0.023077852	1422
IAV_invivo_PA_3_Motif_26+IAV_invivo_PA_3_Motif_26	3.356656667	CCCAUUGGAGAGUCCCCCAAAGGAGUGGAGGAAAGUUCCAUUGGG	0.218707165	0.12627064	0.065156251	45	-0.023275691	1423
hsa-mir-3942	3.354954667	GAAAUAGGCUGCGAAGAUAACAGUAUUUC	0.220175836	0.127118578	0.065627067	29	-0.02610529	1424
hsa-mir-142	3.354929	UACUAACAGCACUGGAGGGUGUA	0.190970801	0.110257043	0.056922457	23	-0.026147961	1425
hsa-mir-124-3	3.3541699	CUUGAUUUAAUGUCUAUACAAUUAAG	0.486882404	0.281101687	0.145157347	26	-0.027409975	1426
hsa-mir-5194	3.3529852	CUCAGGAAUUGGAUAAGCUUUUCUGAG	0.565646015	0.326575879	0.168699228	27	-0.029379556	1427
hsa-mir-613	3.352946433	UCCUGUAGUGUCUUAUAUACAAUACAGUAGGA	0.365011446	0.210739456	0.108862892	32	-0.029444006	1428
hsa-mir-15b	3.352708333	UUUACAUGCUACAGUCAAGAUGCGAA	0.159210393	0.091920163	0.047487099	26	-0.02983985	1429
hsa-mir-382	3.352402867	GAUUCGCUUUACUUAUGACGAAUC	0.073970153	0.042706688	0.022064816	24	-0.030347693	1430
U1snRNP:5ss-9	3.351913667	GCAGUAAGUCUGAUACUUACCUG	0.163316259	0.094290686	0.048723289	23	-0.031160995	1431
hsa-mir-320c-1	3.351845667	UCUUCCCAGAGUCAGGAAAA	0.205853657	0.118849664	0.061415017	20	-0.031274046	1432
hsa-mir-5694	3.3499771	UCAGCCCCAUAUGUAUCUGAAGGCUGA	0.541934112	0.312885805	0.161772482	27	-0.034380564	1433
mismatch-GU	3.3498335	GCGCGGCCAGAAACUGGCUGCGC	0.558828204	0.322639614	0.166822681	23	-0.034619301	1434
3-way model-5_mrRNA# https://www.ncbi.nlm.nih.gov/pmc/articles/PMC1370888/	3.349535333	GCGCUUUAGGUCUACACGGGCCGAAGCUAACGCGUUAAGCGC	0.180652565	0.104299807	0.05393362	42	-0.035115007	1435
DMSMaPseq_invitro_SARS-CoV-2_Motif_193	3.349147967	ACAUACUAGGACCUCUUUCUGCUCAAACUGGAAUUGCCGUUUUAGAUAUGU	0.184664679	0.106616202	0.055137809	51	-0.03575901	1436
SARS-CoV-2-Conserved-Structured-21_Interval-26375-26490_Motif_1+SHAPE_invivo_SARS-CoV-2_Motif_497+SHAPE_invitro_SARS-CoV-2_Motif_481	3.349141833	ACGUGAGUCUUGUAAAACCUUCUUUUUACGUUUACUCUCGU	0.199171159	0.114991522	0.059469311	41	-0.035769207	1437
hsa-mir-4505	3.348985933	CGGACACCCGGCCUCCACUUUCUGUGGCAGGUACCUCCUCCA	0.214431004	0.123801798	0.064028637	42	-0.036028392	1438
DMSMaPseq_invitro_SARS-CoV-2_Motif_252+SHAPE_invivo_SARS-CoV-2_Motif_265+SHAPE_invitro_SARS-CoV-2_Motif_255	3.3479143	CAGUACAAUUCUGUGAUGCCAUGCGAAAUGCUGGUAUUGUUGGUGUACUG	0.028608922	0.016517369	0.008545297	50	-0.037809998	1439
hsa-mir-3180-1_3180-3_3180-2	3.347755333	CCCACGUCGCAUGCGCCCCGGGAAAGCGUGGG	0.141121543	0.081476561	0.042154079	32	-0.038074282	1440
DMSMaPseq_invitro_SARS-CoV-2_Motif_121	3.347165	GAUCUAAAACCAGUC	0.339413772	0.195960633	0.101403358	15	-0.03905572	1441
hsa-mir-548ai	3.346466167	CCCAUUUAAAAUAUGGAA	0.344791871	0.199065679	0.103031632	18	-0.04021754	1442
DMSMaPseq_invitro_SARS-CoV-2_Motif_187	3.346091167	AAGUUUGUUCGCAUUCAACCAGGACAGACUU	0.256030986	0.147819559	0.076516441	31	-0.040840983	1443
U1snRNP:5ss-16	3.3459808	GAGGUGAGCAGGAUACUUACCUG	0.123587182	0.071353093	0.036936011	23	-0.041024469	1444
hsa-mir-548v	3.344772	GGUUUUGCCAUCAUGCCAAAAGCU	0.223827446	0.129226836	0.066918596	24	-0.043034116	1445
hsa-mir-3156-3	3.344025	GACACUUUCACUAUAUAUAGUGGC	0.586446485	0.338585036	0.175371442	24	-0.044276013	1446
SARS-CoV-2-Conserved-Structured-25_Interval-26528-26647_Multi_1_ComplexLevel_1	3.343870667	CUUGAACAAUGGAACCUAGUAAUAGGUUUCCUAUUCCUUACAUGGAUUUGUCUUCUACAAUUUGCCUAUGCCAACAGG	0.19858951	0.114655707	0.059389112	78	-0.044532595	1447
hsa-mir-1287	3.342851433	CGAGUCUGAGCCUUUAAAAGCCACUCU	0.093130414	0.05376887	0.027859573	27	-0.046227084	1448
hsa-mir-331	3.3422895	GGAUCCCAGAUCAAACCAGGCCC	0.249208172	0.143880405	0.074562114	23	-0.047161306	1449
hsa-mir-614	3.341924467	CAGCCCUGCACUGAAC	0.168764425	0.097436186	0.050499174	16	-0.047768179	1450
hsa-mir-1304	3.341490767	GAGAUGUGAUCCUGCCACAUCUC	0.702087484	0.405350398	0.210112053	23	-0.048489212	1451
hsa-let-7a-3	3.340936333	AUAGUUUGGGGCUCUGCCCUGCUAUGGGAUAACUAU	0.282271052	0.162969268	0.084488606	36	-0.049410965	1452
IAV_invivo_PB1_2_Motif_34+IAV_invivo_PB1_2_Motif_34	3.340235	GCCAGCACAUGGUCCAGCCAAAAACAUGGAGUAUGAUGCUGUUGC	0.270680341	0.156277367	0.081036316	45	-0.050576941	1453
hsa-mir-7106	3.339607433	UGGGAGUGAUCCCAACAGCUGAGCUCCCU	0.305742148	0.176520312	0.091550326	29	-0.05162028	1454
hsa-mir-3619	3.339496767	CAGCCCGUGGUGGGG	0.794370787	0.458630188	0.237871405	15	-0.051804265	1455
SHAPE_invitro_SARS-CoV-2_Motif_131	3.339447667	GUAGACAAUUCUAGUCUUAC	0.243318764	0.140480154	0.072861978	20	-0.051885894	1456
hsa-mir-6731	3.339397333	UGGAAGCUCCAGGUGCCAACCACCUGCCUCUA	0.122929711	0.070973502	0.036811945	32	-0.051969574	1457
SHAPE_invitro_SARS-CoV-2_Motif_467	3.338343233	GCUUUAGUCUACUUCUUGCAGAGUAUAAACUUUGUAAGAAUAAUAAUGAGGC	0.281696119	0.16263733	0.084382012	52	-0.05372203	1458
hsa-mir-4678	3.3383235	AUGAUUUUUGGGGUCA	0.379665309	0.219199868	0.113729334	16	-0.053754837	1459
hsa-mir-3615	3.3383081	GAUUGGUCUGUGGUCCUCUC	0.301343138	0.173980542	0.090268222	20	-0.05378044	1460
hsa-mir-539	3.3374879	UGUUCGCUUUAUUUAUGAUGAAUCA	0.131168605	0.07573023	0.039301597	25	-0.055144034	1461
hsa-mir-4438	3.33728	UGUGCCUUGCCUUUCCUUUGGCACA	0.127584429	0.073660905	0.038230064	25	-0.05548967	1462
bulge-UUC	3.336957333	GCGCUGCCAGAAACUGGCUUCAGCGC	0.462399118	0.266966255	0.138569083	26	-0.056026108	1463
SHAPE_invivo_SARS-CoV-2_Motif_364	3.3367692	UCUGACAGUCCAUGUGAGUCUCAUGGAAAACAAGUAGUGUCAGA	0.547155238	0.315900224	0.16397755	44	-0.056338882	1464
hsa-mir-7109	3.33659	CUGCUCUCCCUGGCAGCAAG	0.158679504	0.091613654	0.047557388	20	-0.056636805	1465
hsa-mir-3667	3.336193433	AGGUUCUGCUGGCUGAGAACCU	0.40405745	0.233282678	0.121113316	22	-0.057296102	1466
IAV_invivo_NP_5_Motif_18+IAV_invivo_NP_5_Motif_18	3.3360719	GGUGCUCCCAAGAGGGAAGCU	0.080644756	0.046560272	0.024173567	21	-0.057498153	1467
hsa-mir-1253	3.335778333	UGCAGAUGUGGACUGCUAAAUGCA	0.369891379	0.213556887	0.110886079	24	-0.057986212	1468
hsa-mir-4771-2_4771-1	3.335322667	UGCUUCAGUUUCACUCCAAGCA	0.170013387	0.098157275	0.050973595	22	-0.058743764	1469
SARS-CoV-2-Conserved-Structured-105_Interval-17765-17884_Motif_3	3.335098333	CUGUUGAUUCAUCACAG	0.368591437	0.212806365	0.110518911	17	-0.059116721	1470
hsa-mir-6802	3.334495333	UGAAGCCCCGAGAUGCCUCACGUCUUCA	0.294487922	0.170022681	0.08831559	28	-0.060119217	1471
DMSMaPseq_invitro_SARS-CoV-2_Motif_144+SHAPE_invivo_SARS-CoV-2_Motif_156+SHAPE_invitro_SARS-CoV-2_Motif_151	3.333690167	UAGUGAUGAAGUUGCGAGAGACUUGUCACUA	0.39968764	0.230759767	0.119893457	31	-0.061457818	1472
hsa-mir-4463	3.333548867	UUUCUGAAUUUGUGAGA	0.078310315	0.045212482	0.023491576	17	-0.061692731	1473
hsa-mir-1302-6	3.333306667	CACAAUAUUUAGGACAACAAUAUU	0.245021267	0.141463094	0.073506968	24	-0.062095392	1474
hsa-mir-4307	3.332373533	AGUUUGUGAUAAUGUUUGUCUAUAUAGUUAUGAAUG	0.203735881	0.117626965	0.061138368	36	-0.06364674	1475
hsa-mir-548ao	3.331626	UUUUGCAGUUGAAAGUAAUGGCAAAG	0.116793472	0.067430743	0.035055997	26	-0.064889524	1476
SHAPE_invitro_SARS-CoV-2_Motif_479	3.3312917	AGCGUACUUCUUUUUCUUGCU	0.267498736	0.154440467	0.080298803	21	-0.065445303	1477
DMSMaPseq_invitro_SARS-CoV-2_Motif_469	3.331024867	UUGAACAUGUUACCUUCUUCAUCUACAAUAAAAUUGUUGAUGAGCCUGAAGAACAUGUCCAA	0.250362463	0.144546835	0.075160791	62	-0.065888917	1478
hsa-mir-526a-1	3.329704667	UCUGUUGCUUGAAAGAAGAGA	0.221204151	0.127712276	0.066433565	21	-0.068083768	1479
SARS-CoV-2-Conserved-Structured-96_Interval-26608-26727_Multi_1_ComplexLevel_1	3.3293786	GAUUUGUCUUCUACAAUUUGCCUAUGCCAACAGGAAUAGGUUUUUGUAUAUAAUUAAGUUAAUUUUCCUCUGGCUGUUAUGGCCAGUAACUUUAGCUUGUUU	0.207922364	0.120044033	0.062450802	102	-0.068625858	1480
SARS-CoV-2-Conserved-Structured-20_Interval-14726-14845_Motif_1+SHAPE_invivo_SARS-CoV-2_Motif_279	3.328866467	AGGAAGGAAGUUCUGUUGAAUUAAAACACUUCUUCUUUGCU	0.178011477	0.102774974	0.053475103	41	-0.069477287	1481
hsa-mir-4455	3.3283575	UUUUCCUGAGAAUAAGAGAAGGAAGG	0.129010639	0.074484327	0.038761052	26	-0.070323451	1482
hsa-mir-513b	3.327564167	AUUUAUGUGAACUAAAAUAUAAAU	0.16954221	0.097885241	0.050950846	24	-0.071642379	1483
hsa-mir-101-2	3.327552833	GAUGCUGUAUAUCUGAAAGGUAC	0.055402568	0.031986687	0.016649643	23	-0.071661221	1484
hsa-mir-7977	3.327274833	ACCAAAAAUGAUAUGGGU	0.296247898	0.171038804	0.089036197	18	-0.0721234	1485
SHAPE_invivo_SARS-CoV-2_Motif_149	3.3258717	UGUACUUGGAUUGGCUGCAAUCAUGCAAUUGUUUUUCAGCUAUUUUGCAGUACA	0.392577219	0.226654563	0.118037391	54	-0.074456128	1486
hsa-mir-1180	3.325714333	GGAAUAGUGCUCCUGGUUGUUUC	0.315005796	0.181868681	0.094718236	23	-0.074717753	1487
SHAPE_invivo_SARS-CoV-2_Motif_362	3.325691333	GGCAGUUUGUAUGUAAAUAAACAUGCAUUCC	0.300634145	0.173571204	0.090397489	31	-0.07475599	1488
IAV_invivo_NP_5_Motif_7+IAV_invivo_NP_5_Motif_7	3.325519	GGCGAAUCUGGCGCC	0.364004069	0.210157847	0.109457823	15	-0.075042497	1489
DMSMaPseq_invitro_SARS-CoV-2_Motif_265	3.325459	UCUUUAAGGAAGGAAGUUCUGUUGAAUUAAAACACUUCUUCUUUGCUCAGGA	0.341675315	0.197266335	0.10274531	52	-0.075142248	1490
hsa-mir-4639	3.324151833	UUGAUGUCAGGUUAUCCCCAAGCAUAACCUCAC	0.11899179	0.068699942	0.035796136	33	-0.077315431	1491
hsa-mir-4419b	3.323869333	UCCCAGCCACUCUGGAGG	0.225733264	0.130327161	0.067912797	18	-0.077785091	1492
DMSMaPseq_invitro_SARS-CoV-2_Motif_170	3.323687467	GUAAAUUUACUUAC	0.087339296	0.050425366	0.026277831	14	-0.078087447	1493
hsa-mir-3664	3.323124333	GAGUACCUUCCAACACGAGCUCUC	0.158525605	0.091524801	0.047703784	24	-0.079023664	1494
hsa-mir-571	3.322737467	UUCCUUGUCUGUAGCCAUGUCUAUGGGCUCUUGAG	0.4339638	0.250549117	0.1306043	35	-0.079666835	1495
DMSMaPseq_invitro_SARS-CoV-2_Motif_145+SHAPE_invitro_SARS-CoV-2_Multi_24_ComplexLevel_1	3.322167633	UGACCAGUCUUCUUACAUCGUUGAUAGUGUUACAGUGAAGAAUGGUUCCAUCCAUCUUUACUUUGAUAAAGCUGGUCA	0.069912942	0.040364256	0.021044375	78	-0.080614191	1496
DMSMaPseq_invitro_SARS-CoV-2_Multi_81_ComplexLevel_1	3.3214297	CCAUGGCAGAUUCCAACGGUACUAUUACCGUUGAAGAGCUUAAAAAGCUCCUUGAACAAUGGAACCUAGUAAUAGGUUUCCUAUUCCUUACAUGG	0.11111698	0.064153418	0.033454563	95	-0.081841015	1497
hsa-mir-3190	3.321373633	CCCACGGCCCUUGUCAGUGUG	0.218167422	0.12595902	0.065685902	21	-0.081934227	1498
SHAPE_invitro_SARS-CoV-2_Motif_425	3.320627667	UUGCUAUUCAUGCAG	0.958408812	0.553337585	0.288622787	15	-0.083174407	1499
hsa-mir-6878	3.320558667	GAAGAUUCUGAAAAUCACUAACU	0.31880745	0.184063567	0.096010184	23	-0.08328912	1500
hsa-mir-506	3.320224833	CUUAAUAGAUUAAUAUUUGUAAG	0.360964408	0.208402898	0.108716857	23	-0.083844123	1501
hsa-mir-367	3.31949	AACUCUGUUGAAUAUAAAUUGGAAUU	0.192378367	0.111069702	0.057954194	26	-0.085065794	1502
SHAPE_invivo_SARS-CoV-2_Motif_335+SHAPE_invitro_SARS-CoV-2_Motif_323	3.319245267	GCAUGAUGUUUCAUCUGC	0.177333794	0.102383714	0.053425939	18	-0.085472666	1503
hsa-mir-518b_518c	3.317671333	UCUGUUGUCUGAAAGAAAACA	0.267365597	0.1543636	0.080588332	21	-0.088089352	1504
hsa-mir-3687-1_3687-2	3.317526133	CGGUGGUCCCUCCCG	0.356341679	0.205733964	0.107411868	15	-0.088330749	1505
hsa-mir-5188	3.317095667	GAUUAUUGUAAGCAGGAUCCAUUCAAUAAUC	0.158559599	0.091544427	0.047800731	31	-0.089046406	1506
DMSMaPseq_invitro_SARS-CoV-2_Motif_245	3.3170085	AUUGUUGUCGCUUCCAAGAAAAGGACGAAGAUGACAAU	0.242552415	0.140037702	0.073123845	38	-0.089191322	1507
SHAPE_invivo_SARS-CoV-2_Multi_27_ComplexLevel_1	3.316623233	ACCAAUGUGCUAUGAGGCCCAAUUUCACUAUUAAGGGUUCAUUCCUUAAUGGUUCAUGUGGUAGUGUUGGU	0.47316516	0.273182032	0.14266473	71	-0.089831833	1508
hsa-mir-3064	3.316269667	CAAAACUCCGUACAUUGCUAUUUUGC	0.205981781	0.118923637	0.062112494	26	-0.090419643	1509
hsa-mir-3181	3.316163133	CCGGCCCGUUAGUUGCCCGGGCCCG	0.309257507	0.178549905	0.093257628	25	-0.090596756	1510
DMSMaPseq_invitro_SARS-CoV-2_Motif_318+SHAPE_invitro_SARS-CoV-2_Motif_325	3.316146	GUAAGAGAAUUCCUUAC	0.145321642	0.083901489	0.04382245	17	-0.09062524	1511
DMSMaPseq_invitro_SARS-CoV-2_Motif_8+SHAPE_invivo_SARS-CoV-2_Motif_8+SHAPE_invitro_SARS-CoV-2_Motif_8	3.316106867	CACGUCCAACUCAGUUUGCCUGUUUUACAGGUUCGCGACGUG	0.37732026	0.217845954	0.113784108	42	-0.0906903	1512
DMSMaPseq_invitro_SARS-CoV-2_Motif_54+SHAPE_invivo_SARS-CoV-2_Motif_60+SHAPE_invitro_SARS-CoV-2_Motif_55	3.315684333	CUUCACAUAUGUAUUGUUCUUUUUACCCUCCAGAUGAGGAUGAAGAAGAAGGUGAUUGUGAAG	0.364115066	0.210221931	0.109815962	63	-0.091392768	1513
hsa-mir-380	3.3135985	CAUGCGCUAUCUCUGUGUCGUAUG	0.547127082	0.315883968	0.165115684	24	-0.094860495	1514
hsa-mir-23a	3.3135092	GGAUUUGCUUCCUGUCACAAAUCA	0.243444786	0.140552913	0.073470382	24	-0.095008957	1515
hsa-mir-1278	3.3130001	ACUCCCAGAACUCAUUAAGUUGGUAGU	0.544396527	0.314307481	0.164321313	27	-0.095855343	1516
hsa-mir-135a-1	3.312727833	UAUGUGAUUCUACUGCUCACUCAUAUA	0.266961336	0.154130199	0.080586559	27	-0.09630799	1517
hsa-mir-122	3.312571167	UGUUUGUGUCUAAACUAUCAAACG	0.052034321	0.030042029	0.015708137	24	-0.096568451	1518
hsa-mir-4737	3.312439333	AGUGCCUCACAGCCGCACAGGACCGAGGAUGCU	0.372065462	0.214812095	0.112323706	33	-0.096787625	1519
hsa-mir-5008	3.311992733	CAGUGGUGCCAUCUCCCCUG	0.452822072	0.261436945	0.13672194	20	-0.097530104	1520
hsa-mir-3116-1	3.310565867	GGCACUGGGUAUCGUAGGUGCC	0.914214334	0.527821892	0.276150474	22	-0.09990229	1521
IAV_invivo_PB2_1_Motif_5+IAV_invivo_PB2_1_Motif_5	3.309334433	GCCGGAUCAGACCGAGUGAUGGUAUCACCACUGGC	0.334313837	0.193016184	0.101021472	35	-0.101949565	1522
hsa-mir-411	3.3090535	CGUACGCUUUAUCUGUGACGUAUG	0.270689573	0.156282698	0.081802719	24	-0.102416621	1523
hsa-mir-1206	3.308398667	AAGCUCUUGCAGUAGGUUU	0.108166849	0.06245016	0.032694624	19	-0.10350529	1524
DMSMaPseq_invitro_SARS-CoV-2_Multi_7_ComplexLevel_1+SHAPE_invitro_SARS-CoV-2_Multi_7_ComplexLevel_1	3.308057	UAUAACAAUACUAGAUGGAAUUUCACAGUAUUCACUGAGACUCAUUGAUGCUAUGAUGUUCACAUCUGAUUUGGCUACUAACAAUCUAGUUGUA	0.407527609	0.235286175	0.123192439	94	-0.104073316	1525
IAV_invivo_NA_6_Motif_8+IAV_invivo_NA_6_Motif_8	3.307809167	GCCUGUGUAAAUGGU	0.059387081	0.034287147	0.017953599	15	-0.104485342	1526
hsa-mir-4741	3.307778	CCCGGCCGGCAGCCCCCGGCCUUAAAGCGCGGG	0.098795824	0.057039796	0.029867731	33	-0.104537157	1527
bulge-UUA	3.307354233	GCGCUGCCAGAAACUGGCUUAAGCGC	0.292435876	0.168837932	0.088419884	26	-0.105241675	1528
SARS-CoV-2-Conserved-Structured-54_Interval-17445-17564_Motif_3+DMSMaPseq_invitro_SARS-CoV-2_Motif_313+SHAPE_invivo_SARS-CoV-2_Motif_332+SHAPE_invitro_SARS-CoV-2_Motif_320	3.306911	GACUUAUGAAAACUAUAGGUC	0.20369474	0.117603213	0.06159668	21	-0.105978557	1529
hsa-mir-3657	3.3067521	CACUAAUGUGAUUAAUGUUGUUGUG	0.367065505	0.211925368	0.111004845	25	-0.10624273	1530
hsa-mir-1289-1	3.306402467	UCCACCCCCAGAGAAUCCCUAAACCGGGGGUGGA	0.343010588	0.198037255	0.10374133	34	-0.106824001	1531
hsa-let-7g	3.3052759	ACAGUUUGAGGGUCUAUGAUACCACCCGGUACAGGAGAUAACUGU	0.327603245	0.189141822	0.099115249	45	-0.108696933	1532
hsa-mir-95	3.304626833	UGAAUUGAAAUGCGUUACAUUCA	0.331420156	0.191345516	0.100289737	23	-0.109776016	1533
SARS-CoV-2-Conserved-Structured-48_Interval-29078-29197_Motif_2	3.304305533	CCAAGGAAAUUUUGG	0.169644264	0.097944162	0.051340369	15	-0.110310182	1534
hsa-mir-4532	3.304255	GGCGGUGAAGCUCC	0.199759425	0.115331158	0.060455209	14	-0.110394194	1535
IAV_invivo_M1_M2_7_Motif_15+IAV_invivo_M1_M2_7_Motif_15	3.304208167	GGAGGUUGCUAGUCAGGCUAGACAAAUGGUGCAAGCGAUGAGAACCAUUGGAACUCAUCCUAGCUCCAGUGCUGGUCUGAAAAAUGAUCUUC	0.20346175	0.117468696	0.061576553	92	-0.110472055	1536
SARS-CoV-2-Conserved-Structured-24_Interval-4174-4293_Motif_1	3.304168133	GGCUGGUGGCACUACUGAAAUGCUAGCGAAAGCUUUGAGAAAAGUGCCAACAGAC	0.376100281	0.217141599	0.113826012	55	-0.110538611	1537
hsa-mir-1181	3.302573	GCCGGAGCGGGC	0.307668592	0.177632545	0.09316027	12	-0.113190542	1538
hsa-mir-370	3.302048167	AGUUACACAGCUCACGAGUGCCU	0.156224708	0.090196377	0.047311456	23	-0.114063085	1539
SARS-CoV-2-Conserved-Structured-103_Interval-1198-1317_Motif_1	3.302029833	CAUGAAGUGUGAUCAUUGUGGUGAAACUUCAUG	0.329921916	0.190480507	0.09991488	33	-0.114093565	1540
SHAPE_invitro_SARS-CoV-2_Motif_289	3.301563333	UGACGAUGCUGUUGUGUGUUUCAAUAGCACUUAUGCAUCUCA	0.214211674	0.123675168	0.064881892	42	-0.114869127	1541
hsa-mir-548u	3.300525	UUUUUCUUUACUUUUAAUGGCAAA	0.134204357	0.077482922	0.040661518	24	-0.116595371	1542
hsa-mir-3152	3.2998149	CACAAGACUAGGCUUCCCUGUG	0.195236191	0.112719667	0.059165801	22	-0.117775922	1543
hsa-mir-3183	3.299479	CGGAGCAGUCACGUUGACGGAAUCCUCCG	0.078313327	0.04521422	0.023735058	29	-0.118334361	1544
DMSMaPseq_invitro_SARS-CoV-2_Motif_201+SHAPE_invivo_SARS-CoV-2_Motif_219	3.29926	UGAUGCGUAUUAUGACAUGGUUGGAUAUGGUUGAUACUAGUUUGUCUGGUUUUAAGCUAAAAGACUGUGUUAUGUAUGCAUCA	0.187202078	0.10808117	0.056740626	83	-0.118698451	1545
hsa-mir-208b	3.298859033	UUAUGUUUCUGAUCCGAAUAUAA	0.284647989	0.164341593	0.0862868	23	-0.119365064	1546
hsa-mir-7641-2	3.298392	AAGCAGGGUCGGGCCUGGUU	0.166660498	0.096221483	0.050527802	20	-0.120141513	1547
hsa-mir-224	3.298274133	CGUUUAGUAGAUGAUUGUGCAUUGUUUCAAAAUG	0.254307848	0.146824704	0.077103308	34	-0.120337468	1548
SARS-CoV-2-Conserved-Structured-47_Interval-6451-6570_Motif_2	3.296186067	UUACAGAAGAGGUUGGCCACACAGAUCUAAUGGCUGCUUAUGUAG	0.097087671	0.056053593	0.029454548	45	-0.123808908	1549
U1snRNP:5ss-24	3.2961795	AUGGUAAGUGCGAUACUUACCUG	0.023566658	0.013606216	0.007149689	23	-0.123819826	1550
hsa-mir-103a-1	3.296016	GCCUUGUUGCAUAUGGAUCAAGC	0.23939015	0.138211968	0.072630154	23	-0.124091647	1551
hsa-mir-3156-2	3.295702	GGAGACACUUUCACUAUAUAUAGUGGCUCC	0.274886239	0.158705644	0.083407492	30	-0.124613676	1552
hsa-mir-23c	3.295336	UGAGUGGCAUAAUCAGAGUACAAUUUGAGUCAUGCCCAUACAUCA	0.419332226	0.242101573	0.127250218	45	-0.125222156	1553
hsa-mir-4429	3.295016767	GGCGACUGGUGUCUAAUUUGUUUGUC	0.144900533	0.083658362	0.043975659	26	-0.125752886	1554
hsa-mir-3142	3.294887	CUGCUGAAUCUUCAGAAAGG	0.280654747	0.162036094	0.085178869	20	-0.125968625	1555
SHAPE_invitro_SARS-CoV-2_Multi_58_ComplexLevel_1	3.294683867	UAGAGAAAACAACAGAGUUGUUAUUUCUAGUGAUGUUCUUGUUAACAACUAAACGAACAAUGUUUGUUUUUCUUGUUUUAUUGCCACUAGUCUCUA	0.214391603	0.12377905	0.06507198	96	-0.126306337	1556
IAV_invivo_HA_4_Motif_7+IAV_invivo_HA_4_Motif_7	3.294200667	GGGCUCAUACCC	0.609492028	0.351890386	0.185019703	12	-0.127109664	1557
DMSMaPseq_invitro_SARS-CoV-2_Motif_206+SHAPE_invivo_SARS-CoV-2_Motif_224+SHAPE_invitro_SARS-CoV-2_Motif_214	3.292928033	AGGCUAUUUUUGUACUUGUUACUUUGGCCU	0.386885061	0.223368194	0.11748968	30	-0.129225434	1558
hsa-mir-218-1	3.2925765	CCAUGUGGUUGCGAGGUAUGAGUAAAACAUGG	0.232038546	0.133967517	0.070473244	32	-0.129809863	1559
SHAPE_invitro_SARS-CoV-2_Motif_382	3.291455133	GAAAAUGACUCUAAAGAGGGUUUUUUC	0.190861589	0.11019399	0.057986994	27	-0.131674151	1560
IAV_invivo_PB2_1_Motif_19+IAV_invivo_PB2_1_Motif_19	3.290709433	UGGGGAGUUGAACCUA	0.270736603	0.156309851	0.08227302	16	-0.132913888	1561
SARS-CoV-2-Conserved-Structured-72_Interval-17205-17324_Motif_2+Selectedmotif_17020-17331_Motif_4+DMSMaPseq_invitro_SARS-CoV-2_Motif_307+SHAPE_invitro_SARS-CoV-2_Motif_313	3.290686	AUACCUGCACGUGCUCGUGUAGAGUGU	0.755909367	0.436424476	0.229711789	27	-0.132952846	1562
hsa-mir-1915	3.2904699	GGGCCGUGCACCCGUGGGCCCC	0.452969053	0.261521804	0.137660901	22	-0.133312115	1563
hsa-mir-3614	3.2904348	GCUGCCCCUUUGCUCUCUGGGGUAGC	0.985987099	0.569259917	0.299652526	26	-0.13337047	1564
hsa-mir-718	3.289963167	GCCCGGGCACCGCCCCUU	0.164481718	0.094963564	0.049995003	18	-0.134154567	1565
hsa-mir-217	3.289437667	GGAUAAGAAUCAGUCAC	0.39247093	0.226593197	0.119312469	17	-0.135028218	1566
hsa-mir-3923	3.289204333	AGCUUCUUUAUAAGAAGAGGAAACU	0.25197035	0.14547515	0.076605259	25	-0.135416138	1567
hsa-mir-6503	3.289163867	UCCCCAGAAGCUGAGGAUUAGGGGA	0.242270201	0.139874766	0.073657079	25	-0.135483414	1568
hsa-mir-577	3.288585833	CCUGAUGAAUCUGAGGCCAGG	0.452790424	0.261418673	0.137685451	21	-0.136444402	1569
hsa-mir-4676	3.288452667	AGUGAGUUGAUUACUUCUCACU	0.21361436	0.123330308	0.064958928	22	-0.136665794	1570
IAV_invivo_PB2_1_Multi_2_ComplexLevel_1+IAV_invivo_PB2_1_Multi_2_ComplexLevel_1	3.288341167	UCCACUAGCAUCUUUAUUGGAGAUGUGCCACAGCACACAGAUUGGUGGAAUUAGGAUGGUAGACAUCCUUAGGCAGAACCCAACAGAAGAGCAAGCCGUGGA	0.15575892	0.089927455	0.04736702	102	-0.136851164	1571
hsa-mir-485	3.288325333	GAAUUCGAUUCAUCAAAGCGAGUC	0.04218731	0.024356855	0.012829421	24	-0.136877487	1572
hsa-mir-6726	3.287897833	UCUGCAGGUUCGCACUGAUGCCUGCUCG	0.093039272	0.053716249	0.028297495	28	-0.137588212	1573
hsa-mir-3123	3.287532833	UCCCAUUUCCACAUGGAGAGUGGAGCCCAGA	0.359774148	0.207715701	0.10943591	31	-0.13819503	1574
hsa-mir-6513	3.286617133	AUGUCUCAGGUCCCCAGCUGAGUCAA	0.232867415	0.134446065	0.070853222	26	-0.139717394	1575
hsa-mir-1251	3.286527833	GGCGCUUCUCCUUCUGAACAGAGCGCU	0.271641039	0.156832027	0.082652895	27	-0.139865856	1576
hsa-mir-320e	3.286372567	UUCUUCCUGGAGUCGGGGAAAAG	0.425664011	0.245757231	0.129523967	23	-0.140123989	1577
hsa-mir-4483	3.285728033	CCCAUAUAAUAUUAGGGG	0.594521892	0.343247374	0.180940688	18	-0.141195535	1578
SHAPE_invitro_SARS-CoV-2_Motif_222	3.285522667	AGCUAUGACCCAAAUGUAUAAACAGGCU	0.342238953	0.197591752	0.104165756	28	-0.14153696	1579
SHAPE_invivo_SARS-CoV-2_Motif_308+SHAPE_invitro_SARS-CoV-2_Motif_297	3.285319833	ACAGACUUCAUUAAGAUGUGGUGCUUGCAUACGUAGACCAUUCUUAUGUUGUAAAUGCUGUUACGACCAUGUCAUAUCAACAUCACAUAAAUUAGUCUUGUCUGU	0.265679601	0.153390189	0.080868717	105	-0.141874173	1580
hsa-mir-545	3.2847061	UAGAUGAAUAAAUGAAUGACUCAUCA	0.320447565	0.185010488	0.097557454	26	-0.142894513	1581
hsa-mir-1254-1	3.284108067	CAGUGAACUAUCAUUGUGCCACUG	0.537357287	0.310243374	0.163623509	24	-0.143888752	1582
SHAPE_invitro_SARS-CoV-2_Motif_246	3.284029333	GUGCGGCACAGGCACUAGUACUGAUGUCGUAU	0.237032482	0.136850768	0.072177334	32	-0.144019647	1583
hsa-mir-6504	3.2832215	AAUGCAGUCUGCACCCUGCUGCAUU	0.330631402	0.190890129	0.100703349	25	-0.145362682	1584
DMSMaPseq_invitro_SARS-CoV-2_Motif_244	3.282982833	UGGUUUUGCUAAAUUCCUAAAAACUA	0.070071259	0.04045566	0.021343779	26	-0.145759468	1585
DMSMaPseq_invitro_SARS-CoV-2_Motif_194	3.2823751	AUUACUGCAAAAUGGUAUGAAUGGACGUACCAUAUUGGGUAGU	0.553279871	0.319436283	0.16856083	43	-0.146769833	1586
hsa-mir-1255b-1	3.281799833	GGUUUCUUAAAAUGGAAUCU	0.3981362	0.229864042	0.121316418	20	-0.147726222	1587
hsa-mir-544b	3.281368	AUUUCUGUAGCUCUGAGACUAGACCU	0.290452963	0.167693097	0.088515815	26	-0.148444151	1588
hsa-mir-933	3.279369333	CGCGCGUCGAGUCAGCCGUGUG	0.549199416	0.317080431	0.167471047	22	-0.151766962	1589
hsa-mir-451a	3.279133	UGAGUUUA	0.025465704	0.014702631	0.007765987	8	-0.15215987	1590
hsa-mir-4636	3.278933667	UUAGCCCAGCAAUGGGAGAGUGCUAA	0.162990246	0.094102462	0.049708308	26	-0.152491264	1591
hsa-mir-663a	3.278268333	CCGCCCUCGUGUCUGUGGCGGUGG	0.72128557	0.416434418	0.220020296	24	-0.15359739	1592
hsa-mir-5707	3.276990833	AGGCACAUAUGUGAACAUUGUACCA	0.563357622	0.325254675	0.17191309	25	-0.155721252	1593
hsa-mir-6738	3.276316033	CAGGGGUUCUGAUAAACCCUUC	0.177352526	0.102394529	0.054131691	22	-0.156843116	1594
hsa-mir-6833	3.275854167	GAAAAAUCCCUGUUAACUUUC	1.133609852	0.654489953	0.346050158	21	-0.157610976	1595
hsa-mir-6506	3.2754752	AUGGUGUUUGUGAGUUGAUUGACAUCGU	0.171602129	0.099074536	0.052389995	28	-0.158241013	1596
hsa-mir-890	3.274921833	GUUGCUUAGAUUACAUGUAAC	0.154094262	0.088966364	0.047052806	21	-0.159160993	1597
hsa-mir-126	3.274822	ACGCGCUGUGACACUUCAAACUCGU	0.165907345	0.09578665	0.050661485	25	-0.159326968	1598
SARS-CoV-2-Conserved-Structured-84_Interval-29118-29237_Motif_2+SARS-CoV-2-Conserved-Structured-48_Interval-29078-29197_Motif_4+DMSMaPseq_invitro_SARS-CoV-2_Motif_523	3.274238333	GCAAAUUGCACAAUUUGC	1.158990048	0.669143216	0.353972414	18	-0.160297322	1599
SHAPE_invitro_SARS-CoV-2_Motif_348	3.273669967	GUACCUCAAGCUGAUGUAGAAUGGAAGUUCUAUGAUGCACAGCCUUGUAGUGAC	0.262001678	0.151266739	0.080033015	54	-0.161242239	1600
IAV_invivo_PA_3_Motif_5+IAV_invivo_PA_3_Motif_5	3.273324333	UCUCGUUCACUGGGGA	0.404915297	0.233777956	0.123701551	16	-0.161816859	1601
hsa-mir-655	3.2731323	AUGUUCGCUUCAUUCAUCAUGAAUAA	0.168024949	0.09700925	0.051334604	26	-0.162136117	1602
SARS-CoV-2-Conserved-Structured-67_Interval-11090-11209_Motif_1	3.272800333	UAUUAUUGCUAUGUCUGCUUUUGCAAUGAUG	0.328491362	0.189654576	0.10037012	31	-0.162688017	1603
IAV_invivo_PB1_2_Motif_29+IAV_invivo_PB1_2_Motif_29	3.272743833	GGUCCAGCAACAGCUCAAAUGGCC	0.164566278	0.095012385	0.050283886	24	-0.162781949	1604
hsa-mir-92a-2	3.272214967	AUUACUUGUGUUCUAUAUAAAGUAUU	0.334418974	0.193076885	0.102199574	26	-0.163661197	1605
hsa-mir-586	3.271813167	GUCCCAAUACAUGUGGGCC	0.157082184	0.090691441	0.048010744	19	-0.164329195	1606
hsa-mir-548e	3.270810067	UUUUGCUAUUACUUUUAAAGGCAAAA	0.692905033	0.400048907	0.211845084	26	-0.165996863	1607
bulge-U	3.2703645	GCGCUGCCAGAAACUGGCUAGCGC	0.69889778	0.403508821	0.213706386	24	-0.166737624	1608
hsa-mir-4431	3.2689535	AGGUUUAUGACUGGGCAUUUCUCACCCAAUGCCCAAUAUUGAACUU	0.167216698	0.096542606	0.051152976	46	-0.169083431	1609
Selectedmotif_18070-18328_Motif_3+SHAPE_invitro_SARS-CoV-2_Motif_334	3.268123467	CACCCGCGAAGAAGCUAUAAGACAUGUACGUGCAUGGAUUGGCUUCGAUGUCGAGGGGUG	0.108712894	0.062765419	0.033264623	60	-0.170463373	1610
hsa-mir-5010	3.267989133	AAAAUUCAUGGCCUACAGCUGCCUCUUGCCAAACUGCACUGGAUUUU	0.294914767	0.17026912	0.090243497	47	-0.170686704	1611
DMSMaPseq_invitro_SARS-CoV-2_Motif_506+SHAPE_invitro_SARS-CoV-2_Motif_515	3.2663875	GUUCGUGUUGUUUUAGAUUUCAUCUAAACGAAC	0.248717985	0.143597396	0.076144666	33	-0.173349442	1612
hsa-mir-877	3.266266333	AGGGGACACGGGCAAAGACUUGGGGGUUCCUGGGACCCUCAGACGUGUGUCCUCU	0.618193111	0.356913959	0.189265984	55	-0.173550883	1613
SHAPE_invivo_SARS-CoV-2_Motif_383	3.265665833	UCAUAACAGAUGCGCAAACAGGUUCAUCUAAGUGUGUGUGUUCUGUUAUUGA	0.225532567	0.130211288	0.069061741	52	-0.174549223	1614
hsa-mir-1296	3.265640333	AUCUCCUUUAGGAAAACCUUCUGUGGGGAGU	0.453844194	0.262027068	0.13897556	31	-0.174591617	1615
SARS-CoV-2-Conserved-Structured-6_Interval-26175-26294_Multi_1_ComplexLevel_1	3.265500533	ACGACGACUACUAGCGUGCCUUUGUAAGCACAAGCUGAUGAGUACGAACUUAUGUACUCAUUCGUUUCGGAAGAGACAGGUACGUUAAUAGUUAAUAGCGU	0.160116114	0.092443082	0.049032641	101	-0.174824036	1616
hsa-mir-133a-1	3.2654528	CAAAUCGCCUCUUCAAUGGAUUUG	0.281966828	0.162793624	0.086348462	24	-0.174903393	1617
hsa-mir-1279	3.265332433	UUCUAAUGCCAAGAA	0.053127606	0.030673238	0.016270198	15	-0.175103505	1618
hsa-mir-1289-2	3.264366	CCUGCCUCAGAACUACUGAACAGAGUCACUGGGUGUGGA	0.197413926	0.113976983	0.060475427	39	-0.176710214	1619
IAV_invivo_PA_3_Motif_10+IAV_invivo_PA_3_Motif_10	3.264352667	GGGCAAGCUGUCUCAAAUGUCC	0.408667408	0.235944238	0.125190949	22	-0.176732381	1620
hsa-mir-5096	3.264318633	AGGCUGGUCUCAAACUCCU	0.168991706	0.097567407	0.051769366	19	-0.176788961	1621
hsa-mir-3185	3.2639856	GCGGGAGCCAGGCCGC	0.352176422	0.203329152	0.107897664	16	-0.177342634	1622
IAV_invivo_PB1_2_Motif_20+IAV_invivo_PB1_2_Motif_20	3.263942167	GCCCUGGAAUGAUGAUGGGC	0.067264485	0.038835169	0.020608357	20	-0.177414842	1623
hsa-mir-4323	3.263550333	GUGUCUGGAGACGCCAGGCAGC	0.299368992	0.172840768	0.091731079	22	-0.178066271	1624
hsa-mir-572	3.263232667	GGAAGGGCGCCUGUGCUUCGUCC	0.349393212	0.201722265	0.10706966	23	-0.178594396	1625
hsa-mir-4789	3.262324133	UGUAUGUGUAAAUACAUAUCCACACA	0.036623434	0.02114455	0.011226179	26	-0.180104846	1626
SHAPE_invivo_SARS-CoV-2_Motif_45	3.262046367	AAAUUUUUGGCUUUGUGUGCUGACUCUAUCAUUAUUGGUGGAGCUAAACUUAAAGCCUUGAAUUU	0.343637454	0.198399176	0.105344135	65	-0.180566636	1627
hsa-mir-542	3.2607801	CACGAGAUACCAGUGUGCACUUGUG	0.548952102	0.316937644	0.16834993	25	-0.182671822	1628
hsa-mir-5706	3.2601565	AGCUUCUACGUCAUUCAGCACUUGCU	0.361447133	0.2086816	0.110868031	26	-0.183708566	1629
hsa-mir-616	3.258791333	GACUUCCAUGACAUGAAAUAGGAAGUC	0.231041289	0.133391751	0.070897847	27	-0.185978175	1630
DMSMaPseq_invitro_SARS-CoV-2_Motif_339	3.258641	AGCCUUGUAGUGACAAAGCU	0.127204084	0.073441312	0.039035931	20	-0.186228106	1631
hsa-mir-891b	3.2584342	UUGAUUCAGUAAAACAUUCAA	0.12666306	0.073128952	0.03887237	21	-0.186571914	1632
hsa-mir-339	3.258393333	CUCACGUGUGCCUGCCUGUGAG	0.153599699	0.088680827	0.047139704	22	-0.186639855	1633
hsa-mir-4251	3.258307667	AGUGGCCAAUUCCU	0.116458849	0.067237548	0.035742128	14	-0.186782277	1634
hsa-mir-4739	3.258229567	CCCUUGUCUUCCCAGAG	0.125124434	0.072240625	0.038402584	17	-0.18691212	1635
DMSMaPseq_invitro_SARS-CoV-2_Motif_510+SHAPE_invivo_SARS-CoV-2_Motif_541+SHAPE_invitro_SARS-CoV-2_Motif_519	3.258208567	GGAAGACCUUAAAUUCCCUCGAGGACAAGGCGUUCC	0.165383977	0.095484484	0.050759175	36	-0.186947033	1636
hsa-mir-516a-1_516a-2	3.257979167	AGCACUUUCUGUUGUCUGAAAGAAAAGAAAGUGCU	0.114996408	0.066393207	0.035296852	35	-0.187328413	1637
SARS-CoV-2-Conserved-Structured-51_Interval-12610-12729_Multi_1_ComplexLevel_1	3.257550533	GGACAAUUCACCUAAUUUAGCAUGGCCUCUUAUUGUAACAGCUUUAAGGGCCAAUUCUGCUGUCAAAUUACAGAAUAAUGAGCUUAGUCC	0.223484063	0.129028584	0.068604941	90	-0.188041022	1638
DMSMaPseq_invitro_SARS-CoV-2_Motif_50	3.256742333	CACUCAAAGGCGGUGCACCAACAAAGGUUACUUUUGGUGAUGACACUGUGAUAGAAGUG	0.292989285	0.169157442	0.089963913	59	-0.189384666	1639
SHAPE_invitro_SARS-CoV-2_Motif_149	3.256521933	UGGUGUUAGAAGGUCCUUUUAUGUCUAUGCUAAUGGAGGUAAAGGCUUUUGCAAACUA	0.257769523	0.148823303	0.079154855	58	-0.189751084	1640
hsa-mir-5100	3.256181767	UGGAGCUAGACCACAUGGGUUCA	0.190636378	0.110063964	0.058545988	23	-0.190316616	1641
hsa-mir-7855	3.255667767	UCGGCACUAUUGUGACUGU	0.312209851	0.180254442	0.095897332	19	-0.191171148	1642
DMSMaPseq_invitro_SARS-CoV-2_Motif_261	3.255666767	UGAUGGUGUUCCAUUUGUAGUUUCAACUGGAUACCACUUCA	0.123918784	0.071544543	0.03806249	41	-0.191172811	1643
hsa-mir-26a-2	3.255601667	UAGGCUGUUUCCAUCUGUGAGGCCUA	0.448990824	0.259224973	0.137913317	26	-0.19128104	1644
hsa-mir-497	3.255591333	UUUGUACGGCACUGUGGCCACGUCCAAA	0.200929105	0.116006473	0.06171816	28	-0.19129822	1645
hsa-mir-6844	3.255523767	AGAAAUCAAGCUAUUUGCUAAAAGUUCU	0.537258131	0.310186127	0.165029706	28	-0.19141055	1646
DMSMaPseq_invitro_SARS-CoV-2_Motif_298	3.255393833	UUGCAGCAGAAACGCUCAA	0.37851521	0.218535859	0.116273247	19	-0.191626566	1647
Selectedmotif_9457-9524_Motif_1+SHAPE_invivo_SARS-CoV-2_Motif_189+SHAPE_invitro_SARS-CoV-2_Motif_183	3.2553514	AUGAGGUUUAGAAGAGCUUUUGGUGAAUACAGUCAUGUAGUUGCCUUUAAUACUUUACUAUUCCUUAU	0.176164597	0.101708677	0.054115386	68	-0.191697112	1648
hsa-mir-2116	3.255158533	GAGGUCUUCCCAUGCUAAGAAGUCCUC	0.123051709	0.071043937	0.037802063	27	-0.192017756	1649
hsa-mir-4791	3.254689967	AAAUAAGCUCCAUAUCAAUGAGAAUUUCAAUGGGAUUAUGUG	0.409754862	0.23657208	0.125896742	42	-0.192796754	1650
SARS-CoV-2-Conserved-Structured-8_Interval-40-157_Multi_1_ComplexLevel_1	3.254433033	AACGAACUUUAAAAUCUGUGUGGCUGUCACUCGGCUGCAUGCUUAGUGCACUCACGCAGUAUAAUUAAUAACUAAUUACUGUCGUU	0.140865713	0.081328857	0.043284256	86	-0.193223909	1651
IAV_invivo_PB1_2_Motif_38+IAV_invivo_PB1_2_Motif_38	3.254120467	CUGUUCCACCAUUGAAGAGCUCAG	0.292319114	0.168770519	0.089830452	24	-0.193743556	1652
hsa-mir-944	3.253983833	UUUUCUUAAAUUGUAUAAAGAGAAAU	0.307318475	0.177430404	0.094443762	26	-0.193970711	1653
hsa-mir-5093	3.253272	UCCUGAGCUAGGAGGAUUAGGA	0.511867291	0.295526718	0.157339224	22	-0.195154144	1654
hsa-mir-6760	3.252969667	CAGAGUGGGCUCACCUCUCGCCCACACUG	0.280642459	0.162029	0.086272695	29	-0.195656777	1655
hsa-mir-888	3.252894667	AGUCACUUAGAUUACAUGUGACU	0.378933886	0.218777581	0.116491287	23	-0.195781466	1656
hsa-mir-6507	3.252761667	UUUGUAUUGUGGUUCAGUACCAUGCAAA	0.251368733	0.145127806	0.077278559	28	-0.19600258	1657
hsa-mir-4509-1_4509-3_4509-2	3.252598333	UUUUCCCUUUCUCUUGCCCUGAAA	0.345644522	0.199557958	0.106267201	24	-0.196274124	1658
Selectedmotif_20240-20410_Motif_1+DMSMaPseq_invitro_SARS-CoV-2_Motif_360+SHAPE_invivo_SARS-CoV-2_Motif_381+SHAPE_invitro_SARS-CoV-2_Motif_369	3.252435167	UUCAUUGAACGGUAUAAAUUAGAAGGCUAUGCCUUCGAACAUAUCGUUUAUGGA	0.040163615	0.023188474	0.012348783	54	-0.196545391	1659
DMSMaPseq_invitro_SARS-CoV-2_Motif_311	3.252356233	AUUGGCGACCCUGCUCAAU	0.231466716	0.133637371	0.071168931	19	-0.196676618	1660
hsa-mir-520d	3.251655667	CUUUCUGUUGUCUAAAAGAAAAGAAAG	0.142070946	0.082024699	0.043691879	27	-0.19784132	1661
DMSMaPseq_invitro_SARS-CoV-2_Motif_381	3.251504667	ACACUAAUUCUUUCACACGUGGUGU	0.344877184	0.199114935	0.10606695	25	-0.19809236	1662
SHAPE_invivo_SARS-CoV-2_Motif_350	3.251287333	CAGAGUCGUAUUUGUCUUAUGGGCACAUGGCUUUG	0.124878128	0.072098421	0.038408825	35	-0.19845368	1663
hsa-mir-487b	3.250590667	UGUUCGUUUUGCUCAUGUCGAAUC	0.405018323	0.233837438	0.124598377	24	-0.199611898	1664
DMSMaPseq_invitro_SARS-CoV-2_Motif_183+SHAPE_invivo_SARS-CoV-2_Motif_200+SHAPE_invitro_SARS-CoV-2_Motif_192	3.249801067	GGUUGUAUGGUACAAGUAACUUGUGGUACAACU	0.319961774	0.184730016	0.098455803	33	-0.200924619	1665
DMSMaPseq_invitro_SARS-CoV-2_Motif_97+SHAPE_invivo_SARS-CoV-2_Motif_106+SHAPE_invitro_SARS-CoV-2_Motif_102	3.248882267	CACAUGAAGGUAAAACAUUUUAUGUUUUACCUAAUGAUG	0.305989337	0.176663026	0.094182956	39	-0.202452137	1666
hsa-mir-185	3.248415167	UCCUGAUGGUCCCCUCCCCAGGG	0.267233748	0.154287476	0.082265885	23	-0.203228697	1667
hsa-mir-6818	3.2477273	AGCAUCUGAAUGGGUACAGUUGUUGU	0.191384322	0.11049579	0.058928692	26	-0.204372285	1668
hsa-mir-599	3.246733333	GGACAGGGAUUCUUUUCACUGUU	0.575118879	0.33204504	0.177137701	23	-0.206024768	1669
hsa-mir-4756	3.246549333	CUGCUGCCGAUUCUGCACCAG	0.302989326	0.174930969	0.093326574	21	-0.206330671	1670
hsa-mir-1249	3.2461227	AAGUUCCCUCUGGCUGGAAC	0.14954055	0.086337277	0.046067436	20	-0.207039955	1671
hsa-mir-376c	3.246082333	UGUUUAUGUUAUUUAUGGUUAAACA	0.142784582	0.082436717	0.043986741	25	-0.207107065	1672
DMSMaPseq_invitro_SARS-CoV-2_Motif_482+SHAPE_invitro_SARS-CoV-2_Motif_489	3.245758	AACUUUAGCUUGUUUUGUGCUUGCUGCUGUU	0.497947405	0.287490068	0.153414828	31	-0.207646274	1673
hsa-mir-3145	3.245464833	CUCAUUGUUGAAUGGAAUGAGAU	0.172603554	0.099652709	0.053182999	23	-0.208133667	1674
hsa-mir-4535	3.244574767	UCACAGUUGGUUUCUGACACGUGG	0.250922667	0.14487027	0.077336072	24	-0.209613416	1675
hsa-mir-8485	3.244284567	UGUAUAUAGCAUAUGUGUAUACAUACACACACACACACACACACACACA	0.164369789	0.094898942	0.050664418	49	-0.210095877	1676
DMSMaPseq_invitro_SARS-CoV-2_Multi_84_ComplexLevel_1	3.24378	UUAAUUGAAUUGUGCGUGGAUGAGGCUGGUUCUAAAUCACCCAUUCAGUACAUCGAUAUCGGUAAUUAUACAGUUUCCUGUUUACCUUUUACAAUUAA	0.776269987	0.448179686	0.239310307	98	-0.210934726	1677
hsa-mir-22	3.243403367	GCUUUAUGUCCUGACCCAGCUAAAGC	0.174145716	0.100543076	0.053692278	26	-0.211560884	1678
hsa-mir-219a-2	3.243380133	UUCUUGUACGAGUCUGCGGCCAACCGAGAA	0.205576265	0.118689512	0.06338334	30	-0.21159951	1679
IAV_invivo_PB2_1_Motif_24+IAV_invivo_PB2_1_Motif_24	3.243327	GUCAGUGAAACACAGGGAACAGAGAAACUGAC	0.355739297	0.205386179	0.109683451	32	-0.211687845	1680
IAV_invivo_NP_5_Motif_17+IAV_invivo_NP_5_Motif_17	3.243234333	GGUGUGGAUGGCAUGCC	0.21861172	0.126215535	0.067405465	17	-0.211841905	1681
Selectedmotif_2313-2379_Motif_1+DMSMaPseq_invitro_SARS-CoV-2_Motif_44+SHAPE_invitro_SARS-CoV-2_Motif_45	3.2420225	UAAAUUUUUGGCUUUGUGUGCUGACUCUAUCAUUAUUGGUGGAGCUAAACUUAAAGCCUUGAAUUUA	0.333263875	0.192409988	0.102795053	67	-0.213856595	1682
DMSMaPseq_invitro_SARS-CoV-2_Motif_179+SHAPE_invitro_SARS-CoV-2_Motif_188	3.241648867	AUAAAGAAAUGUAUCUAAAGUUGCGUAGUGAUGUGCUAUUACCUCUUACGCAAUAUAAUAGAUACUUAGCUCUUUAU	0.162608473	0.093882046	0.050162272	77	-0.214477765	1683
DMSMaPseq_invitro_SARS-CoV-2_Motif_446+SHAPE_invivo_SARS-CoV-2_Motif_468+SHAPE_invitro_SARS-CoV-2_Motif_453	3.241110833	AACUGUGAUGUUGUAAUAGGAAUUGUCAACAACACAGUU	0.42521105	0.245495714	0.131192999	39	-0.215372253	1684
SHAPE_invitro_SARS-CoV-2_Motif_170	3.240141533	ACAAGGCUAUUGAUGGUGGUGUCACUCGUGACAUAGCAUCUACAGAUACUUGU	0.308239204	0.177961987	0.095131401	53	-0.216983728	1685
hsa-mir-4524b	3.239255667	UCUCAAAAUAAUUCUGCAGUGAGA	0.348030886	0.200935726	0.107441623	24	-0.218456494	1686
SARS-CoV-2-Conserved-Structured-15_Interval-7051-7170_Multi_1_ComplexLevel_1	3.238689167	GAAGGCUAUUUGAACUCUACUAAUGUCACUAUUGCAACCUACUGUACUGGUUCUAUACCUUGUAGUGUUUGUCUUAGUGGUUUAGAUUCUUU	0.299105421	0.172688595	0.092353852	92	-0.219398308	1687
hsa-mir-7702	3.238506433	CUGAGGACAUGCAGUUUCAG	0.476656143	0.275197552	0.147183942	20	-0.219702104	1688
hsa-mir-4764	3.2383855	UUAUCUGUCACCAGUCAGAUAACUGUCACCAGUCAGUUAA	0.392865136	0.226820792	0.121315123	40	-0.219903158	1689
DMSMaPseq_invitro_SARS-CoV-2_Motif_426	3.2382094	CAUCAAAACCAAGCAAGAGGUCAUUUAUUGAAGAUCUACUUUUCAACAAAGUGACACUUGCAGAUG	0.261945408	0.151234252	0.080892053	66	-0.220195927	1690
DMSMaPseq_invitro_SARS-CoV-2_Motif_462+SHAPE_invivo_SARS-CoV-2_Motif_484	3.2373777	GCUGGCCUUGAAGCCCCUUUUCUCUAUCUUUAUGCUUUAGUCUACUUCUUGCAGAGUAUAAACUUUGUAAGAAUAAUAAUGAGGCUUUGGCUUUGC	0.303608844	0.175288648	0.093782336	96	-0.221578639	1691
hsa-mir-590	3.236754833	AGUGCAGUAUGGUGAAGUCAAUCUGUAAU	0.045582275	0.026316939	0.014082708	29	-0.222614164	1692
hsa-mir-4711	3.236607167	CAUGAGCCCUUUGGAAAGGUCUCGUG	0.211035735	0.121841539	0.065202765	26	-0.222859662	1693
hsa-mir-376a-1	3.236531333	UGAGUACAUUAUUUAUGAUUAAUCA	0.260010373	0.150117059	0.080336121	25	-0.222985736	1694
SHAPE_invivo_SARS-CoV-2_Motif_252	3.236378	GUGCUAAUGACCCUGUGGGUUUUACAC	0.251989533	0.145486225	0.077861589	27	-0.223240655	1695
hsa-mir-548au	3.236281667	GCGGUUUUUGCUAUUGGUUUUAAUGGC	0.169515483	0.09786981	0.052379706	27	-0.22340081	1696
SARS-CoV-2-Conserved-Structured-91_Interval-4971-5090_Multi_1_ComplexLevel_1	3.235519067	AACAUUAACCUCCACACGCAAGUUGUGGACAUGUCAAUGACAUAUGGACAACAGUUUGGUCCAACUUAUUUGGAUGGAGCUGAUGUU	0.393097906	0.226955182	0.121494542	87	-0.224668643	1697
DMSMaPseq_invitro_SARS-CoV-2_Motif_460+SHAPE_invivo_SARS-CoV-2_Motif_482	3.234605667	ACCCUCAAAAAGAGAUGGCAACUAGCACUCUCCAAGGGU	0.362725864	0.209419875	0.11213913	39	-0.226187184	1698
SHAPE_invitro_SARS-CoV-2_Motif_513	3.234517833	GGUAAUUAUACAGUUUCCUGUUUACCUUUUACAAUUAAUUGCC	0.165220165	0.095389907	0.051080307	43	-0.226333208	1699
hsa-mir-4436b-2_4436b-1	3.234176267	CCUGCCCAAAUGGUGGAGCAGAUUCGAGGGGCAGG	0.224686071	0.129722564	0.069472426	35	-0.226901067	1700
SHAPE_invivo_SARS-CoV-2_Motif_395+SHAPE_invitro_SARS-CoV-2_Motif_380	3.233973333	GUACAUACAGCUAAUAAAUGGGAUCUCAUUAUUAGUGAUAUGUAC	0.388270791	0.224168246	0.120059985	45	-0.227238447	1701
IAV_invivo_PB2_1_Motif_9+IAV_invivo_PB2_1_Motif_9	3.233856	UCCUCCCAGUGGCUGGUGGA	0.311927962	0.180091693	0.096456973	20	-0.227433515	1702
hsa-mir-3945	3.2337575	AUAUAAAAUGCAAUUA	0.196964136	0.113717297	0.060908753	16	-0.227597272	1703
hsa-mir-652	3.2334	CAUUCACAUAGACUAUAAUUGAAUG	0.301484656	0.174062248	0.093240755	25	-0.228191621	1704
hsa-mir-3925	3.233086	GAGCCUGUCACAUCUCCAGACUC	0.123199373	0.071129191	0.038105814	23	-0.228713651	1705
hsa-mir-3690-1_3690-2	3.2329475	AAAGAGGUGUUUCUACUCCAU	0.439178824	0.253560012	0.135844713	21	-0.228943909	1706
hsa-mir-548d-1	3.232896	UUUGCCUGUAAAAGUAAUGGCAAA	0.250827524	0.144815338	0.077586017	24	-0.229029528	1707
hsa-mir-302a	3.232591667	CUUGCUUUGAAACUAAAGAAGUAAG	0.184876649	0.106738583	0.057191464	25	-0.229535487	1708
hsa-mir-758	3.232453933	CACACGCUUUAUUUGUGCCGUUUG	0.053133433	0.030676602	0.016437491	24	-0.22976447	1709
hsa-mir-4432	3.231808667	CGUUCCAAUGCGACACCUCUAGAGUGUCAUCCCCUAGAAUGUCACCUUGGAAAG	0.274645881	0.158566873	0.084982098	54	-0.230837235	1710
hsa-mir-6757	3.231692	GAUGAAGAUUAAUCCCUAAUCCCCAACA	0.279175911	0.161182288	0.086386918	28	-0.231031195	1711
DMSMaPseq_invitro_SARS-CoV-2_Multi_45_ComplexLevel_1	3.231455533	UCAUCAGGAGAUGCCACAACUGCUUAUGCUAAUAGUGUUUUUAACAUUUGUCAAGCUGUCACGGCCAAUGUUAAUGCACUUUUAUCUACUGAUGG	0.249233397	0.143894969	0.077127287	95	-0.231424324	1712
hsa-mir-4466	3.231446233	GGGGUAGAAGCCACCCG	0.503360771	0.290615477	0.155769502	17	-0.231439786	1713
Selectedmotif_1154-1179_Motif_1+DMSMaPseq_invitro_SARS-CoV-2_Motif_23+SHAPE_invivo_SARS-CoV-2_Motif_23+SHAPE_invitro_SARS-CoV-2_Motif_24	3.231309	UGGGUAGAAUUCGAUCUGUCUAUCCA	0.111209275	0.064206705	0.034416169	26	-0.231667938	1714
hsa-mir-516b-2	3.231254267	AGCACUUUGUGUUUUGUGAAAGAAAGUGCU	0.217179798	0.125388815	0.067212228	30	-0.231758933	1715
SARS-CoV-2-Conserved-Structured-32_Interval-2903-3022_Multi_1_ComplexLevel_1	3.230989033	CCAGUAUCUGAAUUACUUACACCACUGGGCAUUGAUUUAGAUGAGUGGAGUAUGGCUACAUACUACUUAUUUGAUGAGUCUGGUGAGUUUAAAUUGG	0.239694515	0.138387693	0.074186112	97	-0.232199887	1716
IAV_invivo_M1_M2_7_Motif_16+IAV_invivo_M1_M2_7_Motif_16	3.2307475	GGAGGGCCUUCUACGGAAGGAGUGCC	0.260805834	0.150576318	0.080726158	26	-0.232601439	1717
DMSMaPseq_invitro_SARS-CoV-2_Motif_208	3.230559	CACUGUACAGUCUAAAAUGUCAGAUGUAAAGUG	0.174279439	0.100620281	0.053947146	33	-0.232914823	1718
hsa-mir-7853	3.230532	CUUCACUGGUGCAGUAAGAAG	0.049441173	0.028544875	0.015304344	21	-0.232959711	1719
hsa-mir-3914-1	3.2300683	CCUUCUAAUGAGUAUGCUUAACUUGGUAGAAGG	0.092944386	0.053661466	0.028774743	33	-0.233730619	1720
hsa-mir-4298	3.229868	GCAGCCUUGC	0.600576666	0.3467431	0.185944647	10	-0.234063621	1721
hsa-mir-4492	3.229745767	CCCCGCGCGCGGACAGACACACGGACAAGUCCCGCCAGGGG	0.465910571	0.268993594	0.144256113	41	-0.234266835	1722
hsa-mir-4713	3.229498	CCCAUAAGGGUCGAAUGGG	0.069635117	0.040203854	0.021562211	19	-0.234678751	1723
hsa-mir-6734	3.229456333	AGAAGCCCAGGUUCUGAAUCCCCU	0.141679356	0.081798615	0.043870962	24	-0.234748022	1724
hsa-mir-3116-2	3.229376733	GGCACCUACGAUACCCAGUGCC	0.547431905	0.316059957	0.169516272	22	-0.234880358	1725
hsa-mir-151a	3.2285102	CUAGUAUGUCUCAUCCCCUACUAG	0.273798575	0.158077681	0.084806477	24	-0.236320982	1726
SARS-CoV-2-Conserved-Structured-43_Interval-15645-15764_Motif_2+DMSMaPseq_invitro_SARS-CoV-2_Motif_286+SHAPE_invivo_SARS-CoV-2_Motif_300	3.228439	GAUGCUGUUGUGUGUUUCAAUAGCACUUAUGCAUC	0.067963289	0.039238623	0.02105144	35	-0.236439353	1727
SHAPE_invivo_SARS-CoV-2_Motif_22	3.2275508	UCAAGACUAUUCAACCAAGGGUUGAAAAGAAAAAGCUUGA	0.31787992	0.183528058	0.098489517	40	-0.237915998	1728
DMSMaPseq_invitro_SARS-CoV-2_Multi_54_ComplexLevel_1	3.2273917	GUGCGUAUAAAGAUUGUACAAAUGUUAAGUGACACACUUAAAAAUCUCUCUGACAGAGUCGUAUUUGUCUUAUGGGCAC	0.403075691	0.232715859	0.124892089	79	-0.238180504	1729
hsa-mir-5581	3.226277133	GGAGACCCUAUACAUACCUGUUUCC	0.883550193	0.510117941	0.2738606	25	-0.240033487	1730
hsa-mir-548ab	3.226267833	UGCUAUUACUUGUAUUUAUUUGUAAUGCA	0.094810859	0.054739075	0.029387163	29	-0.240048948	1731
hsa-mir-4790	3.225980667	UUCAUGUUCACUGAAAGGUAGAUUUUAAAAACAUGAA	0.215627386	0.124492529	0.06684088	37	-0.240526366	1732
hsa-mir-887	3.225488667	AGACUCUGGAUUUUACACUUGGAGUG	0.067094057	0.038736772	0.020801207	26	-0.241344323	1733
hsa-mir-32	3.225211533	GUUGCAUGUUGUCACGGCCUCAAUGCAAU	0.327810117	0.189261259	0.101639881	29	-0.241805061	1734
MG-aptamer	3.2246653	GGAUCCCGACUGGCGAGAGCCAGGUAACGAAUGGAUCC	0.266159697	0.153667373	0.082538705	38	-0.242713182	1735
hsa-mir-4779	3.2238355	CCUAGAGUCCAUUCUUUACUCUAGG	0.319264219	0.184327283	0.099032416	25	-0.244092736	1736
hsa-mir-5687	3.223826	CUAAAUGGUACCCACUUUAUUUAG	0.350333513	0.202265148	0.108670106	24	-0.24410853	1737
bulge-G	3.223814833	GCGCUGCCAGAAACUGGCGAGCGC	0.400464245	0.231208139	0.12422061	24	-0.244127095	1738
hsa-mir-2277	3.223517767	GCCAGUCAGCGCUCACAUUAAGGCUGAC	0.012081384	0.006975191	0.003747888	28	-0.244620972	1739
hsa-mir-4536-1	3.223445933	ACGAUAUAUAUACUGCCCUGCUUUUAUACAUACAUACAUACAUACCUAUAUCGU	0.351188403	0.202758719	0.108948129	54	-0.244740396	1740
hsa-mir-6865	3.223216	ACUUCAGAUGCUUCAUGACA	0.280639667	0.162027387	0.087068216	20	-0.245122663	1741
hsa-mir-3610	3.222969833	GAGUGAAUC	0.129731712	0.074900639	0.040252227	9	-0.245531919	1742
hsa-mir-6827	3.222230833	CUGUGCUGUCUCUGAGCACCG	0.313063815	0.180747478	0.097157476	21	-0.246760517	1743
hsa-mir-3689b	3.221980667	CUGGGAGGUGUGAUCCCGUGCUUCCUGG	0.093261353	0.053844467	0.028945348	28	-0.247176422	1744
DMSMaPseq_invitro_SARS-CoV-2_Motif_392+SHAPE_invivo_SARS-CoV-2_Motif_419+SHAPE_invitro_SARS-CoV-2_Motif_404	3.221777467	AUCACUAGGUUUCAAACUUUACUUGCUUUACAUAGAAGUUAUUUGACUCCUGGUGAU	0.138779703	0.080124499	0.043075509	57	-0.247514245	1745
hsa-mir-103b-2	3.221719	UGCUUGACCUGAAUGCUACAAGGCA	0.087990889	0.050801564	0.027311783	25	-0.247611447	1746
SHAPE_invivo_SARS-CoV-2_Motif_531	3.220870667	GCUAGAAAAUCAGC	0.588340934	0.339678797	0.182665184	14	-0.249021813	1747
SHAPE_invivo_SARS-CoV-2_Motif_389+SHAPE_invitro_SARS-CoV-2_Motif_376	3.2208543	UGUGUCAAUAUUUAAACACA	0.341955938	0.197428353	0.106169328	20	-0.249049023	1748
hsa-mir-4287	3.220599833	UUUUCAGUUCCUGAGAUC	0.253224009	0.146198949	0.07862635	18	-0.249472077	1749
hsa-mir-4782	3.220486033	AUCAAGAAAAGAUUUGGUGUUCUUGAU	0.467157112	0.269713285	0.145057953	27	-0.249661271	1750
hsa-mir-6861	3.220485433	UCCAGGGCUCCUGACACCUGGA	0.128608328	0.074252053	0.039934454	22	-0.249662269	1751
hsa-mir-340	3.2203729	CUGAUUGUCAUAUGUCGUUUGUGGGAUCCG	0.170041782	0.098173669	0.052801892	30	-0.249849357	1752
hsa-mir-519d	3.220214667	UCUGUUUGUUUUCUCUUAAACA	0.123043892	0.071039424	0.038209841	22	-0.250112422	1753
hsa-mir-4420	3.220027533	UGUUCAUGUCUCUCUGUGCACAGGGGACGAGAGUCA	0.37075322	0.214054471	0.115139767	36	-0.250423534	1754
DMSMaPseq_invitro_SARS-CoV-2_Motif_473	3.219788867	AGCCAUCCUUACUGCGCU	0.342639159	0.197822811	0.106416654	18	-0.25082032	1755
SHAPE_invitro_SARS-CoV-2_Motif_449	3.218882867	CUUCUUGCAUGUGACUUAUGUCCCUGCACAAGAAAAG	0.246287623	0.142194225	0.076513385	37	-0.252326558	1756
SARS-CoV-2-Conserved-Structured-13_Interval-6211-6330_Multi_1_ComplexLevel_1	3.2184779	GCUAAAUUGUUACAUAAACCUAUUGUUUGGCAUGUUAACAAUGCAACUAAUAAAGCCACGUAUAAACCAAAUACCUGGUGUAUACGUUGUCUUUGGAGC	0.463783456	0.267765503	0.144100246	99	-0.252999821	1757
hsa-mir-518a-2	3.217981667	UUUCUGUUGUCUAAAAGAAGAGAAA	0.159449498	0.09205821	0.049549536	25	-0.253824816	1758
hsa-mir-4719	3.217797767	GUGAUUACAUUAAAACUUAAAAUUUCAC	0.310295934	0.179149441	0.096431148	28	-0.254130552	1759
hsa-mir-5702	3.217743833	UCCAACCUGAAAUCCUUCUGUAGGUUGAG	0.079209433	0.045731587	0.024616451	29	-0.254220217	1760
hsa-mir-876	3.215777	ACCAUAUCUAAGCUAAUGUGGUGGU	0.254489803	0.146929756	0.079137889	25	-0.257490105	1761
hsa-mir-5704	3.215645	AUGCUAAGUCCAUGGGCAAACAU	0.403358515	0.232879147	0.12543627	23	-0.257709557	1762
hsa-mir-101-1	3.215536333	GAUGCUGUCUAUUCUAAAGGUAC	0.574256867	0.331547357	0.178588207	23	-0.257890217	1763
DMSMaPseq_invitro_SARS-CoV-2_Motif_159	3.215298333	AGCAUCUACAGAUACUUGUUUUGCU	0.080956348	0.04674017	0.025178487	25	-0.258285895	1764
DMSMaPseq_invitro_SARS-CoV-2_Motif_300	3.214738333	UCUUUCAUGGGA	0.439594569	0.253800043	0.136743499	12	-0.259216903	1765
hsa-mir-1291	3.213774433	CAGUUGUACUGUGGCUG	0.501874472	0.289757362	0.156163565	17	-0.2608194	1766
hsa-mir-6509	3.213759333	GGAACACUAUAUUAAUCAGGUUUCC	0.086804636	0.05011668	0.02701031	25	-0.260844504	1767
hsa-mir-3611	3.2136632	ACAAUUAUGAAAGAAAAGAAAUUGU	0.149821929	0.086499731	0.046620296	25	-0.261004327	1768
DMSMaPseq_invitro_SARS-CoV-2_Motif_31	3.213593167	AACCAUACAGGUGUUGUUGGAGAAGGUU	0.175195282	0.101149043	0.054516945	28	-0.261120758	1769
DMSMaPseq_invitro_SARS-CoV-2_Motif_43	3.213394133	UAAGGAGAGUGUUCAGACAUUCUUUAAGCUUG	0.04016863	0.023191369	0.012500374	32	-0.261451654	1770
DMSMaPseq_invitro_SARS-CoV-2_Motif_147	3.213332233	CCUAUACUGUUACUAGAUCAGGCAUUAGUGUCUGAUGUUGGUGAUAGUGCGG	1.093304391	0.631219585	0.340240072	52	-0.261554564	1771
hsa-mir-7107	3.212889333	AGGGCAAGUCCAAAGGUAUACAGUUGGUCUGUUCA	0.227058592	0.131092339	0.070671153	35	-0.262290891	1772
hsa-mir-4729	3.212862167	GCUAACUGUGACCUUAGC	0.328265264	0.189524038	0.102172221	18	-0.262336056	1773
hsa-mir-3929	3.212703333	AAUCCCAGCACUUUGGGAG	0.496843241	0.286852579	0.154649586	19	-0.262600119	1774
SHAPE_invivo_SARS-CoV-2_Motif_184+SHAPE_invitro_SARS-CoV-2_Motif_178	3.212578067	ACUUUUGAUUCUGAGU	0.090568796	0.052289919	0.028191936	16	-0.262808376	1775
Selectedmotif_2458-2527_Motif_2+DMSMaPseq_invitro_SARS-CoV-2_Motif_47+SHAPE_invivo_SARS-CoV-2_Motif_49+SHAPE_invitro_SARS-CoV-2_Motif_48	3.211670667	AACACUUCCCACAGAAGUGUU	0.079755257	0.046046719	0.02483295	21	-0.264316941	1776
hsa-mir-5089	3.211190333	GCAUCCUUGGAAUCUGCACUCAAGGGAUGC	0.529286725	0.305583833	0.164825709	30	-0.265115502	1777
hsa-mir-208a	3.209543167	UUAUACCUGAUGCUCACGUAUAA	0.070214691	0.040538471	0.021876849	23	-0.26785394	1778
hsa-mir-4692	3.2082355	CUGGGUGGGACACUCAG	0.025387906	0.014657714	0.007913355	17	-0.270027954	1779
SARS-CoV-2-Conserved-Structured-46_Interval-1238-1357_Motif_2	3.2073999	GCCACUUGCGAAUUUUGUGGC	0.321021009	0.185341566	0.100087616	21	-0.271417151	1780
hsa-mir-4670	3.206970267	UUCACAGACUCUCCAAAAGUCUGAA	0.207722907	0.119928876	0.064772321	25	-0.272131422	1781
hsa-mir-181d	3.206969367	GUGGGUUGUGAGGACUGAGGCCAGACCCAC	0.145861617	0.084213244	0.045482697	30	-0.272132918	1782
hsa-mir-2054	3.206919933	UAUUCUCUAU	0.633704757	0.365869612	0.197605419	10	-0.272215102	1783
SHAPE_invivo_SARS-CoV-2_Motif_116	3.206815167	UGGGCACACUUUCUUAUGAACAAUUUAAGAAAGGUGUUCA	0.329591794	0.190289911	0.102778544	40	-0.272389278	1784
IAV_invivo_PB2_1_Motif_20+IAV_invivo_PB2_1_Motif_20	3.205818867	UGGGAUAUUGCCCG	0.387770713	0.223879526	0.120958398	14	-0.274045641	1785
hsa-mir-6811	3.2056762	CACUCAGGCAGUGCCAUGAGC	0.188382578	0.108762732	0.058765317	21	-0.274282826	1786
DMSMaPseq_invitro_SARS-CoV-2_Multi_21_ComplexLevel_1+SHAPE_invitro_SARS-CoV-2_Multi_40_ComplexLevel_1	3.205666333	AUAACAAUACUAGAUGGAAUUUCACAGUAUUCACUGAGACUCAUUGAUGCUAUGAUGUUCACAUCUGAUUUGGCUACUAACAAUCUAGUUGU	0.047965156	0.027692696	0.014962617	92	-0.274299229	1787
hsa-mir-509-2_509-3_509-1	3.205616567	AUCAUGUAUAAUUAAAAAUGAU	0.307471309	0.177518643	0.095916434	22	-0.274381967	1788
hsa-mir-3155a	3.205205333	CUGGGGAGCCGGACAGCUCCCUUCCCAG	0.275170953	0.158870024	0.085851271	28	-0.275065648	1789
IAV_invivo_PB1_2_Motif_15+IAV_invivo_PB1_2_Motif_15	3.205203333	GCCAGUUGGAGGC	0.196894929	0.11367734	0.061429778	13	-0.275068973	1790
hsa-mir-3163	3.205003333	AGACCUUCCUUCCUUGUCU	0.403462817	0.232939366	0.125885303	19	-0.275401476	1791
hsa-mir-1972-1_1972-2	3.204933833	UUAAAUGUGUCAUUUAAAAAUUCAG	0.174216036	0.100583675	0.0543587	25	-0.275517021	1792
Selectedmotif_7850-7888_Motif_1+SHAPE_invitro_SARS-CoV-2_Motif_155	3.2044331	CUAAUAACACUAAAGGUUCAUUGCCUAUUAAUGUUAUAG	0.326767187	0.188659123	0.101973477	39	-0.276349497	1793
hsa-mir-8086	3.204203167	UGGUUAGCUUUUUUUUUUUUUUGAGAUGGAGUCUGGCUC	0.126783598	0.073198545	0.039567902	39	-0.276731764	1794
DMSMaPseq_invitro_SARS-CoV-2_Motif_362+SHAPE_invitro_SARS-CoV-2_Motif_371	3.204169333	UAUUUCAUAACAGAUGCGCAAACAGGUUCAUCUAAGUGUGUGUGUUCUGUUAUUGAUUUA	0.478404232	0.276206812	0.149306788	60	-0.276788013	1795
hsa-mir-492	3.204018667	UCUUGGUGCCACCAUUGAGAACGCCAGGA	0.10993026	0.063468265	0.034310119	29	-0.277038498	1796
hsa-mir-4752	3.203803667	UGCUUCCACAUAGCAGCA	0.317721539	0.183436616	0.099170103	18	-0.277395939	1797
hsa-mir-4467	3.203801667	GCUUCUCUUUCUCACCAGCAGC	0.054315167	0.031358876	0.016953349	22	-0.277399264	1798
hsa-mir-4494	3.203428	CUGAAAAUACAAAAUGGAAAAUUCCAG	0.450827187	0.260285198	0.140732736	27	-0.27802049	1799
DMSMaPseq_invitro_SARS-CoV-2_Motif_237+SHAPE_invitro_SARS-CoV-2_Motif_240	3.203120533	UAACAGUUACACCGGAAGCCAAUAUGGAUCAAGAAUCCUUUGGUGGUGCAUCGUGUUG	0.338533837	0.195452602	0.10568876	58	-0.278531657	1800
SARS-CoV-2-Conserved-Structured-95_Interval-6411-6530_Motif_2	3.203064667	GUUCUUGAGUGUAAUGUGAAAACUACCGAAGUUGUAGGAGACAUUAUACUUAAACCAGC	0.076464413	0.04414675	0.023872266	59	-0.278624537	1801
SARS-CoV-2-Conserved-Structured-16_Interval-158-277_Multi_1_ComplexLevel_1	3.2030422	CUCGUCUAUCUUCUGCAGGCUGCUUACGGUUUCGUCCGUGUUGCAGCCGAUCAUCAGCACAUCUAGGUUUCGUCCGGGUGUGACCGAAAGGUAAGAUGGAGAG	0.71685593	0.413876964	0.22380471	103	-0.278661888	1802
hsa-mir-4730	3.202594333	GCCAGAUGCUGAGCGAUGGC	0.485167898	0.280111817	0.151492149	20	-0.279406472	1803
hsa-mir-4417	3.202418333	GGGCGGAACACCCAGCCCC	0.04226971	0.024404428	0.013199309	19	-0.279699075	1804
IAV_invivo_PB2_1_Motif_8+IAV_invivo_PB2_1_Motif_8	3.201866833	CUCCUUUGAUGGUUGCAUACAUGUUGGAG	0.131074729	0.07567603	0.040936971	29	-0.280615951	1805
hsa-mir-650	3.201843667	GGACGUCACCACCAUGGCC	0.341030347	0.196893963	0.106510618	19	-0.280654466	1806
hsa-mir-6073	3.201308333	UGCCUCUCGGGGU	0.046757723	0.026995584	0.014605817	13	-0.281544465	1807
DMSMaPseq_invitro_SARS-CoV-2_Motif_502	3.2011039	UUCACUUCUAUUCUAAAUGGUAUAUUAGAGUAGGAGCUAGAA	0.168834528	0.09747666	0.052742595	42	-0.281884339	1808
SARS-CoV-2-Conserved-Structured-80_Interval-13806-13925_Motif_2+DMSMaPseq_invitro_SARS-CoV-2_Motif_250+SHAPE_invivo_SARS-CoV-2_Motif_263+SHAPE_invitro_SARS-CoV-2_Motif_253	3.200872967	GAAAUACUUGUCACAUACAAUUGUUGUGAUGAUGAUUAUUUC	0.123291536	0.071182402	0.038518097	42	-0.282268268	1809
SARS-CoV-2-Conserved-Structured-9_Interval-26491-26607_Multi_1_ComplexLevel_1	3.200026233	GUUUUUCUGUUUGGAACUUUAAUUUUAGCCAUGGCAGAUUCCAACGGUACUAUUACCGUUGAAGAGCUUAAAAAGCUCCUUGAAC	0.138246178	0.079816468	0.043201576	85	-0.283675974	1810
hsa-mir-548w	3.1989395	GCCUUUCAACAUAAUGGC	0.245651127	0.141826744	0.076791426	18	-0.285482684	1811
hsa-mir-3133	3.197481333	CAAUAGUAAAAAGACAACCUGUUG	0.398179115	0.22988882	0.124528988	24	-0.287906906	1812
hsa-mir-373	3.197466533	CUUUCCUUUUUGUCUGUACUGGGAAG	0.282178084	0.162915593	0.08825052	26	-0.287931511	1813
DMSMaPseq_invitro_SARS-CoV-2_Motif_73	3.1958736	AUUGACAUUAAUGGCAAUCUUCAUCCAGAUUCUGCCACUCUUGUUAGU	0.241804462	0.139605871	0.07566146	48	-0.290579785	1814
DMSMaPseq_invitro_SARS-CoV-2_Motif_377+SHAPE_invivo_SARS-CoV-2_Motif_400	3.195808233	AAGAAGGUCAAAUCAAUGAUAUGAUUUUAUCUCUUCUU	0.385228591	0.222411831	0.120541836	38	-0.290688458	1815
hsa-mir-520e	3.195609	GUUUCUGUUGUCUGAAAGGAAAGAAAG	0.117623364	0.067909881	0.036807808	27	-0.291019687	1816
hsa-mir-605	3.195265833	UUCUCCUUGGGAAAAACAGAGAA	0.475124987	0.274313539	0.148696544	23	-0.291590206	1817
hsa-mir-4460	3.195083167	CCUUCUCCUCUUUGCAGUGAUAAAGGAGG	0.277015119	0.159934753	0.086700441	29	-0.291893892	1818
IAV_invivo_PB2_1_Motif_17+IAV_invivo_PB2_1_Motif_17	3.1949324	GGGAGAGACGAACAGUCGAUUGCC	0.284208943	0.16408811	0.088956168	24	-0.292144544	1819
hsa-mir-7973-2	3.194552667	UUACUCACCCUCUCAAAACCGAGACUCAGAGACGUUGGGUAA	0.11794642	0.068096397	0.036921107	42	-0.292775855	1820
hsa-mir-1912	3.194194833	UGUAUAGUAUUAUUCAAUACC	0.131067345	0.075671767	0.041032984	21	-0.293370758	1821
IAV_invivo_HA_4_Motif_18+IAV_invivo_HA_4_Motif_18	3.193739333	GGGACUUAUGAUUAUCCC	0.26689561	0.154092252	0.083568376	18	-0.294128034	1822
hsa-mir-3184	3.193336333	CUUUUGGAAAAUAGAAAAG	0.442036904	0.255210126	0.138424788	19	-0.294798027	1823
hsa-mir-455	3.192644133	CUACAUCGUGGAAGCCAGCACCAUGCAG	0.40425647	0.233397582	0.126621212	28	-0.295948819	1824
SHAPE_invitro_SARS-CoV-2_Motif_85	3.192548933	UGCGAGAAAUGCUUGCA	0.204365099	0.117990245	0.064013145	17	-0.29610709	1825
hsa-mir-1243	3.192410967	AGUGAAAUAAAGGUCCAUCUCCUGCCUAUUUAUUACUUUGCU	0.164486536	0.094966346	0.051524236	42	-0.296336462	1826
hsa-mir-566	3.192342667	CAACUACUCAGGAGGCUG	0.24193436	0.139680868	0.075785837	18	-0.296450011	1827
hsa-mir-365b	3.191969	AGCUGUGUUUUCUGACUCAGUCAUAAU	0.043596012	0.025170169	0.013658031	27	-0.297071237	1828
hsa-mir-6779	3.191747667	GUUUGGCAGGACAGUUUCCAAGC	0.039505605	0.022808571	0.012377421	23	-0.297439207	1829
hsa-mir-4425	3.191451	AACAGCUUUGCGAAGUGUUGUU	0.200498275	0.115757733	0.062823548	22	-0.29793242	1830
hsa-mir-548j	3.191324667	UUUGGUAUUACUUUCAGUGGCAAA	0.25437177	0.14686161	0.079707268	24	-0.298142451	1831
DMSMaPseq_invitro_SARS-CoV-2_Motif_499+SHAPE_invivo_SARS-CoV-2_Motif_527+SHAPE_invitro_SARS-CoV-2_Motif_507	3.191156167	CCUAAACGAACAUGAAAUUUCUUGUUUUCUUAGG	0.067288451	0.038849005	0.021085916	34	-0.298422584	1832
hsa-mir-4688	3.1908527	CCUCCCUAGGGGAUCCCAGGUAGG	0.282172432	0.16291233	0.08843167	24	-0.298927102	1833
hsa-mir-5692a-2_5692a-1	3.1896378	GUGUACCUCAUGUGUGUACAC	0.402439008	0.232348269	0.126170754	21	-0.30094689	1834
hsa-mir-5586	3.188955767	UAUAUGCUUUUUAAAUGGGGCACAGA	0.476229256	0.274951089	0.149337053	26	-0.30208078	1835
hsa-mir-3121	3.188930667	UUUAAGACACCCUGUACCUUAAA	0.1531664	0.088430662	0.048030646	23	-0.302122509	1836
hsa-mir-1264	3.188212667	UUUGUUGAAAGAAUAAAUAAACCAACAAG	0.201200571	0.116163204	0.063107638	29	-0.303316194	1837
hsa-mir-4317	3.187879467	GUUUAUUUUGUAGC	0.78060241	0.450681012	0.244865723	14	-0.303870144	1838
hsa-mir-105-2	3.187848	CUGUGGUGGCUGCUUAUGCACCACGG	0.406796091	0.234863833	0.127608371	26	-0.303922457	1839
hsa-mir-6776	3.1878052	GGUUCCCACGCCGCGGCAACC	0.409821547	0.236610581	0.128559156	21	-0.303993613	1840
hsa-mir-4442	3.187312067	CGGUGUGCAAAUGUGUGUGUGCGGUGUUAUGCCG	0.28767039	0.166086577	0.090254856	34	-0.304813454	1841
hsa-mir-4768	3.186770333	AUGGAUAUGGGAACUGUGAUGUCCA	0.215591418	0.124471763	0.06765201	25	-0.305714093	1842
hsa-mir-1305	3.1864937	AUGUUUAUUGUAAAGAUACUUU	0.345297135	0.199357394	0.108362723	22	-0.306174	1843
hsa-mir-548o	3.186039	AUGGUUCCUAUUCUGAUCAAUAAACAUGGUUUGAGCCUAGUUACAAUGAUCUAAAAUUCACGGUCCAA	0.072294321	0.041739145	0.022690972	68	-0.306929945	1844
hsa-mir-3674	3.185661667	GGCCGUUUGAGAUGUCC	0.366745509	0.211740618	0.11512381	17	-0.307557267	1845
hsa-mir-3927	3.185536833	CCUGUCCUAUGACAAACAUGGCAGG	0.360295639	0.208016784	0.113103586	25	-0.307764804	1846
hsa-mir-10b	3.184278767	UUGUGUGGUAUCCGUAUAGUCACAG	0.402824911	0.232571071	0.126504286	25	-0.309856358	1847
hsa-mir-8073	3.184248	UCGUCAGUGUUUGA	0.253484862	0.146349553	0.079605879	14	-0.309907508	1848
hsa-mir-934	3.183566333	CUGGUAGUAUAAAACCCAG	0.241284973	0.139305944	0.075790779	19	-0.311040788	1849
DMSMaPseq_invitro_SARS-CoV-2_Motif_347	3.183504333	GGGUUUACAAACAAUUUGAUACUUAUAACCU	0.194849949	0.112496671	0.06120612	31	-0.311143864	1850
SHAPE_invivo_SARS-CoV-2_Motif_52	3.183065733	CACAGAAAAGUACUGUG	0.265892118	0.153512886	0.083533342	17	-0.311873043	1851
hsa-mir-3665	3.1824539	GCGGCCGCGCUGGCCGCU	0.338192875	0.195255748	0.106267957	18	-0.312890224	1852
hsa-mir-4472-2	3.1816868	UUUUUGUUUUUGAGACAGAGU	0.197487153	0.114019261	0.062069954	21	-0.314165539	1853
hsa-mir-4462	3.1811505	GUCAGGAGUGGCUUUCCUGAC	0.238520561	0.13770991	0.074979339	21	-0.315057145	1854
hsa-mir-6124	3.180726333	AGGAGAAGGUGAGACCAAUGUCCUGGGUGCCACUCCU	0.387396753	0.22366362	0.121795059	37	-0.315762328	1855
hsa-mir-4269	3.180697833	UGGCUUCUGCCUCUUUCUUUGUGGAAGCCA	0.243898143	0.140814659	0.076680702	30	-0.315809709	1856
hsa-mir-124-2	3.1803042	CUUGAUUUAAUGUCAUACAAUUAAG	0.14892197	0.085980139	0.046826329	25	-0.31646413	1857
SARS-CoV-2-Conserved-Structured-72_Interval-17205-17324_Motif_1	3.179232667	UAUUUGCCUAUAGAUA	0.522484297	0.301656449	0.164342894	16	-0.318245569	1858
Selectedmotif_3461-3615_Motif_1+SHAPE_invitro_SARS-CoV-2_Motif_64	3.1791618	GCAGGAGCCUUAAAUAAGGCUACUAACAAUGC	0.511650245	0.295401407	0.160938724	32	-0.318363386	1859
hsa-mir-378d-2	3.178686067	AAAACUUUCAUCCAAGUCAUU	0.309989807	0.178972698	0.097521366	21	-0.3191543	1860
hsa-mir-874	3.1784466	GUAAGAGAGACUCUCGCUUCCUGC	0.253437304	0.146322096	0.079736216	24	-0.319552416	1861
hsa-mir-1260b	3.178161167	CCAUUAUUGCUACUGUUCAGCAGGUGCUGCUGGUGGUGAUGG	0.043563502	0.025151399	0.01370714	42	-0.320026953	1862
hsa-mir-6872	3.178059	AAGGCCAGGACCCGCUGACCCAU	0.102497326	0.059176859	0.032251549	23	-0.320196807	1863
hsa-mir-5692c-2	3.177973167	GAGUCCUAUUUAUUUUUAGGAUAUUAGGAA	0.159481193	0.09207651	0.050183304	30	-0.320339506	1864
Selectedmotif_10164-10260_Multi_1_ComplexLevel_1+SHAPE_invivo_SARS-CoV-2_Multi_26_ComplexLevel_1+SHAPE_invitro_SARS-CoV-2_Multi_31_ComplexLevel_1	3.177378667	CUGUCCAAGACAUGUGAUCUGCACCUCUGAAGACAUGCUUAACCCUAAUUAUGAAGAUUUACUCAUUCGUAAGUCUAAUCAUAAUUUCUUGGUACAG	0.187302804	0.108139324	0.058948846	97	-0.32132787	1865
Selectedmotif_25195-25215_Motif_1+DMSMaPseq_invitro_SARS-CoV-2_Motif_452+SHAPE_invivo_SARS-CoV-2_Motif_475+SHAPE_invitro_SARS-CoV-2_Motif_457	3.176660667	UGGCCAUGGUACAUUUGGCUA	0.230595827	0.133134563	0.072590639	21	-0.322521555	1866
SHAPE_invivo_SARS-CoV-2_Motif_472	3.175371	UCAAAAAGAAAUUGA	0.241593014	0.139483792	0.076083398	15	-0.324665644	1867
hsa-mir-548av	3.174624333	AUUUGCCAUCACCUUUACCUUUAAUGGCAAAA	0.496140301	0.286446737	0.156283153	32	-0.325906988	1868
hsa-mir-520g_520h	3.174472167	CUGUUUGUUGUCUGAGAAAAAACA	0.055578468	0.032088243	0.01750794	24	-0.326159967	1869
SARS-CoV-2-Conserved-Structured-53_Interval-11050-11169_Motif_1	3.173378	CAGAGUACUCAAUGGUCUUUG	0.389485733	0.224869693	0.122735373	21	-0.327979035	1870
hsa-mir-942	3.1730193	UGUGUGUACUCACAGCCCCUCACACA	0.401180567	0.231621709	0.12643496	26	-0.328575378	1871
hsa-mir-181a-1	3.1728763	GAGUUUGGAAUUAAAAUCAAAACC	0.201961406	0.116602472	0.063652468	24	-0.328813118	1872
SARS-CoV-2-Conserved-Structured-29_Interval-10970-11089_Motif_1	3.171951867	CAAGGGUACACACCACUG	0.220976508	0.127580846	0.069665782	18	-0.330350001	1873
SHAPE_invivo_SARS-CoV-2_Motif_226	3.171225333	AGAUACUACUGAAGCCUUUGAAAAAAUGGUUUCACUACUUUCU	0.644457392	0.372077649	0.203220309	43	-0.331557873	1874
Selectedmotif_25470-25577_Motif_1+DMSMaPseq_invitro_SARS-CoV-2_Motif_458+SHAPE_invitro_SARS-CoV-2_Motif_463	3.170347667	UGCAACGAUACCGAUACAAGCCUCACUCCCUUUCGGAUGGCUUAUUGUUGGCGUUGCA	0.030814971	0.017791032	0.009719745	58	-0.333017006	1875
Selectedmotif_2458-2527_Multi_1_ComplexLevel_1+DMSMaPseq_invitro_SARS-CoV-2_Multi_9_ComplexLevel_1+SHAPE_invivo_SARS-CoV-2_Multi_6_ComplexLevel_1+SHAPE_invitro_SARS-CoV-2_Multi_9_ComplexLevel_1	3.170033933	CCUCUAAAAGCCCCAAAAGAAAUUAUCUUCUUAGAGGGAGAAACACUUCCCACAGAAGUGUUAACAGAGG	0.270682223	0.156278454	0.0853878	70	-0.333538592	1876
hsa-mir-4641	3.169728233	GGCAUCAGAGGACAGCCGCCUGGUGCC	0.160349527	0.092577843	0.050587784	27	-0.334046823	1877
SHAPE_invivo_SARS-CoV-2_Motif_210	3.169691667	CUGGAAUUGCCGUUUUAG	0.165537266	0.095572985	0.052225038	18	-0.334107615	1878
hsa-mir-4253	3.169633333	CCCUAGGACUUACUUGUGCAGGG	0.23404178	0.135124084	0.073838755	23	-0.334204595	1879
SARS-CoV-2-Conserved-Structured-77_Interval-1558-1677_Motif_3	3.169454133	AAGAGAAAGUCAACAUCAAUAUUGUUGGUGACUUUAAACUU	0.110381972	0.063729062	0.034826809	41	-0.334502518	1880
hsa-mir-3198-1	3.168593	AGCAGUACCAGACGGUUCUGUGG	0.445775306	0.257368493	0.140685568	23	-0.335934164	1881
hsa-mir-4662a	3.168558533	CUUUAGCUAUUCUGAAUGCCUAAAG	0.304865286	0.176014055	0.096215766	25	-0.335991465	1882
hsa-mir-4456	3.167432333	UUUUCUGGGA	0.502116342	0.289897005	0.158524726	10	-0.337863788	1883
SARS-CoV-2-Conserved-Structured-32_Interval-2903-3022_Motif_1	3.167161033	GUAUCUGAAUUAC	0.412083245	0.237916373	0.130111239	13	-0.338314829	1884
SHAPE_invitro_SARS-CoV-2_Motif_447	3.167015767	GUUGAUUUUUGUGGAAAGGGCUAUCAUCUUAUGUCCUUCCCUCAGUCAGC	0.215829542	0.124609244	0.068149185	50	-0.338556336	1885
hsa-mir-4288	3.1669655	CAGCACUGAGCAGGCAGUGUUGU	0.257977123	0.148943161	0.081458773	23	-0.338639905	1886
DMSMaPseq_invitro_SARS-CoV-2_Motif_192+SHAPE_invitro_SARS-CoV-2_Motif_200	3.166171	GUUAUAAAUGGAGACAGGUGGUUUCUCAAUCGAUUUACCACAACUCUUAAUGAC	0.23896065	0.137963995	0.075473071	54	-0.339960773	1887
hsa-mir-183	3.166048667	UCACUGUGAACAGUCUCAGUCAGUGA	0.329908813	0.190472942	0.104202066	26	-0.340164154	1888
SARS-CoV-2-Conserved-Structured-29_Interval-10970-11089_Motif_2	3.166034967	GUUGUUACUCACAAUUUUGACUUCACUUUUAGUUUUAGUCCAGAGUACUCAAU	0.543316671	0.313684026	0.171607919	53	-0.34018693	1889
IAV_invivo_PB1_2_Motif_26+IAV_invivo_PB1_2_Motif_26	3.1658542	GGUUUGUUGCC	0.195382399	0.11280408	0.061715539	11	-0.340487457	1890
hsa-mir-7975	3.165405667	AGGACAGGGGAUUUAUCUCCCAAGGGAGGUCCCCUGAU	0.151780632	0.087630589	0.04794982	38	-0.34123315	1891
hsa-mir-941-4_941-5_941-2_941-3_941-1	3.165093333	ACAGCGCCACGGAAGAGGACGCA	0.2229984	0.128748187	0.070455553	23	-0.341752409	1892
hsa-mir-3150b	3.163136667	CCCAGCCUUGGCGUUCAGGUGCUGAG	0.222231417	0.128305369	0.07025666	26	-0.345005394	1893
hsa-mir-6165	3.162541833	GGAGAGGAUCCACCUGUCCUGUCC	0.241380362	0.139361017	0.076324796	24	-0.345994313	1894
hsa-mir-7973-1	3.161876833	UUACCCAACGUCUCUGAGUCUCGGUUUUGAGAGGGUGAGUAA	0.056605485	0.032681192	0.017902495	42	-0.347099885	1895
DMSMaPseq_invitro_SARS-CoV-2_Motif_343	3.160160733	GAGUGCUAUCUAACCUUAACUUGCCUGGUUGUGAUGGUGGCAGUUUGUAUGUAAAUAAACAUGCAUUCCACACACCAGCUUUUGAUAAAAGUGCUU	0.098341288	0.056777369	0.031119078	96	-0.349952925	1896
SHAPE_invivo_SARS-CoV-2_Motif_573	3.1598435	UGUGAUUUUAAUAGCUUCUUAGGAGAAUGACA	0.27903294	0.161099743	0.088305937	32	-0.35048033	1897
bulge-CC	3.159721333	GCGCUGCCAGAAACUGGCCCAGCGC	0.084498687	0.048785339	0.026742449	25	-0.350683434	1898
hsa-mir-4277	3.159582333	ACACUGGGCUGCCCCCACUGCCCAGUGC	0.60716227	0.3505453	0.192165358	28	-0.350914523	1899
hsa-mir-3135a	3.159527333	AGUGGUGCAAUCUCAGUUCACU	0.553841005	0.319760253	0.175292361	22	-0.351005961	1900
SARS-CoV-2-Conserved-Structured-42_Interval-25935-26054_Motif_2	3.159079667	CUGAAAAAUGGGAAUCUGGAGUAAAAGACUGUGUUGUAUUACACAGUUACUUCACUUCAGACUAUUACCAG	0.405677899	0.234218244	0.128416482	71	-0.351750213	1901
hsa-mir-4433b	3.158737	CCUGUUUGAAUAUUUCACCAGAAACAGG	0.558262248	0.322312859	0.176735907	28	-0.352319902	1902
hsa-mir-527	3.158173333	UUUCUGUUGUCUAAAAGAAAAGAAA	0.21467447	0.123942363	0.067974252	25	-0.353257005	1903
SARS-CoV-2-Conserved-Structured-98_Interval-10850-10969_Motif_2+DMSMaPseq_invitro_SARS-CoV-2_Motif_196+SHAPE_invivo_SARS-CoV-2_Motif_212+SHAPE_invitro_SARS-CoV-2_Motif_203	3.157302667	GAAUUUACACCUUUUGAUGUUGUUAGACAAUGCUCAGGUGUUACUUUC	0.318210958	0.183719182	0.1007857	48	-0.354704501	1904
hsa-mir-766	3.156993733	UCUUUCAUUUUGGAUUUGACU	0.187455509	0.108227489	0.059377853	21	-0.355218107	1905
SARS-CoV-2-Conserved-Structured-28_Interval-7131-7250_Motif_3	3.156969967	CCAUUUCAUCUUUUAAAUGG	0.269585412	0.15564521	0.085393721	20	-0.355257619	1906
hsa-mir-3679	3.155596167	GAAGGGGAGUUUCCCUCUAUUCCCUUC	0.061693146	0.035618554	0.019550393	27	-0.357541581	1907
SARS-CoV-2-Conserved-Structured-45_Interval-26568-26687_Multi_1_ComplexLevel_1	3.155160633	CUUGAACAAUGGAACCUAGUAAUAGGUUUCCUAUUCCUUACAUGGAUUUGUCUUCUACAAUUUGCCUAUGCCAACAGGAAUAGGUUUUUGUAUAUAAUUAAG	0.113668649	0.065626625	0.036026264	102	-0.358265661	1908
SHAPE_invivo_SARS-CoV-2_Motif_337+SHAPE_invitro_SARS-CoV-2_Motif_327	3.155154	UCACAGAAUGCUGUAGCCUCAAAGAUUUUGGGACUACCAACUCAAACUGUUGA	0.139556313	0.080572875	0.044231221	53	-0.358276689	1909
SHAPE_invivo_SARS-CoV-2_Motif_136	3.154465333	GAGUAUUAGGUUUGAAAACCCUUGCUACUC	0.261959412	0.151242337	0.083043998	30	-0.359421607	1910
hsa-mir-1252	3.153955233	UUUAGAAAAGAGAAUUCCAAA	0.315288893	0.182032127	0.099966191	21	-0.360269655	1911
hsa-mir-6128	3.153513033	CAUGAUUUGGAAAAAUUACUG	0.291631851	0.168373728	0.092478404	21	-0.361004819	1912
hsa-mir-556	3.153348667	AUAUGAGCUUCAUUUAUACAUUUCAUAU	0.246099897	0.142085842	0.078043985	28	-0.361278081	1913
hsa-mir-3617	3.153295833	GAUGGGAUUAGAAACCAUAUGUCUCAUC	0.232466775	0.134214755	0.073721841	28	-0.361365917	1914
hsa-mir-4513	3.153168533	CCAUAAGCUGUCUAAAACUUCG	0.51151232	0.295321776	0.162221687	22	-0.361577555	1915
hsa-mir-5589	3.151805333	UGCAGUGAGCAACCUACACAACUGCA	0.057689997	0.033307335	0.018303795	26	-0.363843894	1916
hsa-mir-8058	3.1515737	CCAGGCCCCACGGAGAACCAGGGCACCUGG	0.194270087	0.112161887	0.061642248	30	-0.364228988	1917
IAV_invivo_PB1_2_Motif_28+IAV_invivo_PB1_2_Motif_28	3.151487433	GUCUGGGAUCAACGAGUCAGCGGAC	0.178992248	0.103341223	0.056796117	25	-0.364372407	1918
DMSMaPseq_invitro_SARS-CoV-2_Motif_231+SHAPE_invitro_SARS-CoV-2_Motif_234	3.1514778	CCUUGUAGGUUUGUUACAGACACACCUAAAGG	0.213587641	0.123314882	0.067773805	32	-0.364388423	1919
hsa-mir-4282	3.151041667	UUUAGUAUGCCACAUUUCUAAA	0.455368138	0.262906917	0.144513525	22	-0.365113501	1920
hsa-mir-2355	3.150882067	ACAAUAUGCUAUUAUAAUCGUAUGGCAUUGU	0.396074969	0.22867399	0.125702886	31	-0.365378838	1921
hsa-mir-4679-2	3.150842433	UGCUUUUUGUUUCUAACAAAGCA	0.364708394	0.21056449	0.115749487	23	-0.365444729	1922
SHAPE_invivo_SARS-CoV-2_Motif_151	3.1506285	AUGGCCCCGAUUUCAGCUAU	0.104276504	0.060204067	0.033097048	20	-0.365800396	1923
Selectedmotif_149-293_Multi_1_ComplexLevel_1+DMSMaPseq_invitro_SARS-CoV-2_Multi_1_ComplexLevel_1+SHAPE_invivo_SARS-CoV-2_Multi_1_ComplexLevel_1+SHAPE_invitro_SARS-CoV-2_Multi_1_ComplexLevel_1	3.1501891	CUCGUCUAUCUUCUGCAGGCUGCUUACGGUUUCGUCCGUGUUGCAGCCGAUCAUCAGCACAUCUAGGUUUUGUCCGGGUGUGACCGAAAGGUAAGAUGGAGAG	0.185137881	0.106889405	0.058770402	103	-0.366530905	1924
IAV_invivo_PB1_2_Motif_21+IAV_invivo_PB1_2_Motif_21	3.149136667	CCUGAAUCUUGG	0.292791448	0.169043221	0.092975148	12	-0.36828059	1925
SARS-CoV-2-Conserved-Structured-71_Interval-2118-2237_Motif_2+SARS-CoV-2-Conserved-Structured-23_Interval-2158-2277_Motif_2+SHAPE_invivo_SARS-CoV-2_Motif_42	3.148829667	GGUUGGGAAAUUGUUAAAUUUAUCUCAACC	0.062451223	0.03605623	0.019833154	30	-0.368790982	1926
hsa-mir-1470	3.148246	CCGGGGCAGGAGACCCCGCG	0.120577722	0.06961558	0.038299968	20	-0.369761336	1927
hsa-mir-26b	3.1481439	UAGGUUGUGUGCUGUCCAGCCUG	0.342963314	0.198009962	0.108941435	23	-0.369931078	1928
hsa-mir-3140	3.147052667	AGCUUUAUGUAUUCUGAAGUUAUUGAAAAUAAGAGCU	0.185355537	0.107015069	0.058898136	37	-0.371745269	1929
hsa-mir-5590	3.146749	UAUUGUGUUGAUCAACAAUA	0.238060888	0.137444518	0.075652964	20	-0.372250119	1930
SARS-CoV-2-Conserved-Structured-73_Interval-7171-7290_Motif_1+DMSMaPseq_invitro_SARS-CoV-2_Motif_136+SHAPE_invitro_SARS-CoV-2_Motif_143	3.146372	AAAUUACCAUUUCAUCUUUUAAAUGGGAUUU	0.069332768	0.040029292	0.022035782	31	-0.372876887	1931
hsa-mir-129-2	3.145667467	GCUUGCUGUACAUAACUCAAUAGCCGGAAGC	0.341809669	0.197343905	0.108660459	31	-0.374048183	1932
IAV_invivo_HA_4_Motif_13+IAV_invivo_HA_4_Motif_13	3.1454175	GUGCCCAAAAUACGUCAGGAGUGC	0.197086611	0.113788008	0.062658331	24	-0.374463756	1933
hsa-mir-196a-2	3.145368833	GUUGGGAUUGAGUUUUGAACUCGGC	0.287159319	0.16579151	0.091295913	25	-0.374544665	1934
hsa-mir-3168	3.1452258	AGACAGCCUGAGUUGGAGGCUCAUCUUCACUUCUUGCUGUGU	0.092927686	0.053651824	0.029545633	42	-0.37478246	1935
hsa-mir-8085	3.144687333	AGGCAUGGGUGGCU	0.282802046	0.163275838	0.0899301	14	-0.375677669	1936
hsa-mir-3200	3.143894333	AGGUUUGUGUCCAAUACAGUCCACACCU	0.151190891	0.087290101	0.048090322	28	-0.376996042	1937
hsa-mir-4683	3.1436715	UGCACCAGUUCUGGCCGCUGGUGGA	0.122127043	0.070510081	0.038848538	25	-0.377366506	1938
hsa-mir-3195	3.1435509	GGUUGGCCGCUGACCCCCGCGGGGCCCCCGGCGGCC	0.141220047	0.081533432	0.044923735	36	-0.377567005	1939
DMSMaPseq_invitro_SARS-CoV-2_Motif_504	3.143098	GGUAAUUAUACAGUUUCCUGUUUACC	0.300490037	0.173488004	0.09560314	26	-0.378319958	1940
hsa-mir-4727	3.142593333	CAGUGGCAGAUUUUCCCAUAG	0.092616876	0.053472378	0.02947148	21	-0.379158973	1941
bulge-UA	3.142301667	GCGCUGCCAGAAACUGGCUAAGCGC	0.366172932	0.211410041	0.116530165	25	-0.379643873	1942
SHAPE_invivo_SARS-CoV-2_Motif_153	3.142204	GUUGUAGACGGUUGUAAUUCAUCAACUUGUAUGAUGUGUUACAAACGUAAUAGAGC	0.342271944	0.197610799	0.108927346	56	-0.379806245	1943
hsa-mir-4496	3.141715233	CCUCGAAGCUGCCUUUAGAAAUGAGG	0.313868874	0.181212279	0.099903668	26	-0.380618826	1944
hsa-mir-4487	3.1416185	AGCUGGCUGAAGGGCAGAAGGGAACUGUCCUUCAGCCAGAG	0.049173101	0.028390103	0.015652155	41	-0.380779647	1945
hsa-mir-329-2	3.141493767	UGUUUCUUUAUUGAGGACGAAACA	0.556966095	0.321564525	0.177293395	24	-0.380987018	1946
hsa-mir-660	3.141221767	AGUUGUGAAUUCUCAAAACACCU	0.263993912	0.152416956	0.084041794	23	-0.381439222	1947
hsa-mir-4769	3.1401362	AUGAGCUAAAAAUCCCCAAGCUCU	0.341369434	0.197089735	0.108711665	24	-0.383243991	1948
hsa-mir-6820	3.1400522	GUCACCAGCCCUCAUGUACUUGUGAC	0.181921466	0.105032408	0.05793581	26	-0.383383643	1949
hsa-mir-377	3.139845433	GAAUUCGCUUUAUUUAUGUUGAAUC	0.245448405	0.141709703	0.07817213	25	-0.383727395	1950
hsa-mir-449b	3.139658767	UGGCUGCUUGGGUCAAGUCAGCAGCCA	0.453457004	0.261803523	0.144428754	27	-0.384037731	1951
SARS-CoV-2-Conserved-Structured-12_Interval-26215-26334_Motif_2+DMSMaPseq_invitro_SARS-CoV-2_Motif_472+SHAPE_invivo_SARS-CoV-2_Motif_495	3.138496833	GGAAGAGACAGGUACGUUAAUAGUUAAUAGCGUACUUCUUUUUC	0.193476626	0.111703782	0.061646271	44	-0.385969461	1952
hsa-mir-1268a	3.1376434	GGGGCCUGUGGUCCC	0.366275477	0.211469245	0.116735852	15	-0.387388306	1953
hsa-mir-1283-2	3.137586667	UUCUGUUGUCUGAAAGAAAAGAA	0.230737474	0.133216343	0.073539793	23	-0.387482626	1954
hsa-mir-4697	3.137308	GACGUGAAGGGACCACAUCCCGCUUCAUGUC	0.034495243	0.019915838	0.010995173	31	-0.387945913	1955
SHAPE_invivo_SARS-CoV-2_Multi_7_ComplexLevel_1	3.137280033	CCUUGCACCUAAUAUGAUGGUAACAAACAAUACCUUCACACUCAAAGGCGGUGCACCAACAAAGGUUACUUUUGGUGAUGACACUGUGAUAGAAGUGCAAGG	0.171168437	0.098824143	0.054559502	102	-0.387992408	1956
hsa-mir-3974	3.137263667	AUGCACCCAUAUUUUAAUAUCAAACUAUGACAAAUU	0.462538862	0.267046936	0.14743385	36	-0.388019618	1957
SARS-CoV-2-Conserved-Structured-33_Interval-29550-29669_Motif_1	3.1371941	AGGCAGAUGGGCUAUAUAAACGUUUUCGCUUUUCCGUUUACGAUAUAUAGUCUACUCUU	0.313315355	0.180892704	0.099871205	59	-0.388135274	1958
hsa-mir-7-2	3.136546167	GUUGUUGUCUUACUGCGCUCAACAAC	0.196050968	0.113190079	0.062505367	26	-0.389212472	1959
hsa-mir-99b	3.136383833	CUUGCGGGGCCUUCGCCGCACACAAG	0.27655956	0.159671736	0.088177843	26	-0.389482353	1960
hsa-mir-1255b-2	3.136141867	GGUUUGCGCCUCAAGAAACC	0.119211428	0.06882675	0.038012129	20	-0.389884626	1961
hsa-mir-4690	3.135888767	CUGAACCCGUGGGUGAGGAGUGCAG	0.380591308	0.219734494	0.121366329	25	-0.390305409	1962
hsa-mir-4449	3.135865433	GGCGGGCGGCGGUGCCCGUC	0.365687114	0.211129554	0.116614415	20	-0.390344201	1963
hsa-mir-153-2	3.135772833	GCAGCUAGUAAUAUGAGCCCAGUUGC	0.195004637	0.11258598	0.062187106	26	-0.390498149	1964
hsa-mir-4774	3.135176833	UAAUAACUGACAAACAGACAAUUG	0.292036665	0.168607447	0.093148387	24	-0.391489008	1965
DMSMaPseq_invitro_SARS-CoV-2_Motif_120+SHAPE_invivo_SARS-CoV-2_Motif_132+SHAPE_invitro_SARS-CoV-2_Motif_128	3.134373333	CGCAGGGAAUGGAUAAUCUUGCCUGCG	0.517930045	0.299027051	0.165241977	27	-0.392824838	1966
Selectedmotif_8392-8428_Motif_1+DMSMaPseq_invitro_SARS-CoV-2_Motif_153+SHAPE_invivo_SARS-CoV-2_Motif_169+SHAPE_invitro_SARS-CoV-2_Motif_164	3.134186667	GCUUUGAUAUGGAACGUUAAAGAUUUCAUGUCAUUGU	0.328998534	0.189947392	0.104970944	37	-0.393135174	1967
hsa-mir-2117	3.133382	AACAGCAGGAUUGGCUGUAGCUGUU	0.178816099	0.103239523	0.057068081	25	-0.394472943	1968
DMSMaPseq_invitro_SARS-CoV-2_Motif_106	3.133187	GUACAUGGGCACACUUUCUUAUGAACAAUUUAAGAAAGGUGUUCAGAUAC	0.164164797	0.09478059	0.052395467	50	-0.394797133	1969
hsa-mir-617	3.131737	UGGCCAUUUCCUACCA	0.472172385	0.272608854	0.150770127	16	-0.397207779	1970
hsa-mir-4773-2	3.1308708	UCUGCUUUGAUGAAAUAAAGCAGA	0.174432093	0.100708416	0.055713603	24	-0.398647848	1971
hsa-mir-181b-2	3.130459333	UGGGUUUGAGUCUGAAUCAACUCA	0.19052477	0.109999527	0.060861602	24	-0.399331917	1972
DMSMaPseq_invitro_SARS-CoV-2_Motif_195	3.129505667	CUUUAUUAGAAG	0.054714692	0.031589542	0.017483494	12	-0.400917402	1973
SHAPE_invivo_SARS-CoV-2_Motif_242	3.128716467	UCUAUACAGAACUGGA	0.138733655	0.080097913	0.044342035	16	-0.402229458	1974
hsa-mir-671	3.128560167	UGGAGGUGAUGGAUGUUUUCCUCCG	0.174017058	0.100468795	0.055622091	25	-0.402489309	1975
SHAPE_invitro_SARS-CoV-2_Motif_16	3.128540633	GAUAACAACUUC	0.20818762	0.120197179	0.066544643	12	-0.402521783	1976
hsa-mir-1200	3.126572467	CCUCAAUCACUUGCCAGAGAGAUUGG	0.131482698	0.075911571	0.042053303	26	-0.405793888	1977
IAV_invivo_PB2_1_Motif_14+IAV_invivo_PB2_1_Motif_14	3.126567667	GGGACUGAGAAUUAGCUCAUCCU	0.226800698	0.130943444	0.072539833	23	-0.405801868	1978
IAV_invivo_PB2_1_Motif_32+IAV_invivo_PB2_1_Motif_32	3.125768667	AGGGGCAAUUCUCCU	0.07626685	0.044032686	0.02439939	15	-0.407130216	1979
mismatch-CU	3.124740433	GCGCCGCCAGAAACUGGCUGCGC	0.218809722	0.126329852	0.070024928	23	-0.408839669	1980
bulge-AA	3.123437833	GCGCUGCCAGAAACUGGCAAAGCGC	0.290672672	0.167819945	0.093061776	25	-0.411005259	1981
hsa-mir-1298	3.122477567	GAUGUAUCCAAGUACCCUGUGUUAUUUGGCAAUAAAUACAUC	0.141652263	0.081782972	0.045365342	42	-0.412601716	1982
hsa-mir-629	3.122307567	GAACUUUUACGGUGAACCAGGAGGUUC	0.726310476	0.419335549	0.232619773	27	-0.412884343	1983
hsa-mir-4491	3.122167333	CAUUAACGUGGACCAGACAAUAUUAAUG	0.303456357	0.175200609	0.097194136	28	-0.413117483	1984
hsa-mir-4315-1_4315-2	3.121554567	GGACCCUCUCUCUACCUCU	0.20099513	0.116044593	0.064389433	19	-0.414136216	1985
DMSMaPseq_invitro_SARS-CoV-2_Motif_317+SHAPE_invivo_SARS-CoV-2_Motif_336+SHAPE_invitro_SARS-CoV-2_Motif_324	3.121110567	CAGGCCACAAAUAGGCGUG	0.310956513	0.179530827	0.099630086	19	-0.414874373	1986
SHAPE_invivo_SARS-CoV-2_Motif_46	3.1210728	GUGAAACAUUUGUCAC	0.268634079	0.155095958	0.086071071	16	-0.41493716	1987
IAV_invivo_NA_6_Motif_18+IAV_invivo_NA_6_Motif_18	3.120543	GCUGAGUUGCCAUUCAGC	0.080857741	0.046683239	0.025911433	18	-0.41581796	1988
hsa-mir-4255	3.11946	UGGAGUCAGUAUUGGUCUGGCCA	0.344750372	0.19904172	0.110516042	23	-0.417618463	1989
SHAPE_invivo_SARS-CoV-2_Motif_533	3.119258167	UCCUGUUUACCUUUUACAAUUAAUUGCCAGGA	0.142445107	0.082240721	0.045666341	32	-0.417954013	1990
hsa-mir-4658	3.118951667	CCACUACCGGUGA	0.229972197	0.13277451	0.073733812	13	-0.418463574	1991
DMSMaPseq_invitro_SARS-CoV-2_Motif_174+SHAPE_invivo_SARS-CoV-2_Motif_190+SHAPE_invitro_SARS-CoV-2_Motif_184	3.118157333	AACACCAGUUUACUCAUUCUUACCUGGUGUU	0.342783991	0.19790643	0.109931589	31	-0.419784164	1992
hsa-mir-3196	3.118103	CCUCCCCCAGUGCCAGG	0.261619298	0.151045972	0.083903354	17	-0.419874494	1993
DMSMaPseq_invitro_SARS-CoV-2_Motif_328	3.118005	GUUAUGUUGAUACACCUAAU	0.175318931	0.101220432	0.056227919	20	-0.420037421	1994
hsa-mir-4274	3.117552433	GCCGGGGCCUGGCGCUCCUCUACCUUGUCAGGUGACCCAGC	0.24495664	0.141425782	0.078573383	41	-0.420789819	1995
Selectedmotif_6640-6695_Motif_1+DMSMaPseq_invitro_SARS-CoV-2_Motif_125+SHAPE_invivo_SARS-CoV-2_Motif_137+SHAPE_invitro_SARS-CoV-2_Motif_133	3.1172524	GGUUUAGCUGCUGUUAAUAGUGUCCCUUGGGAUACUAUAGCUAAUUAUGCUAAGCC	0.345037667	0.19920759	0.110686471	56	-0.421288629	1996
SARS-CoV-2-Conserved-Structured-19_Interval-2943-3062_Motif_3	3.117053	UUCUUUCUACCCUCCAGAUGAGGAUGAAGAA	0.461635599	0.266525437	0.148100016	31	-0.421620134	1997
IAV_invivo_PA_3_Motif_17+IAV_invivo_PA_3_Motif_17	3.116651167	GGAGAAAAUUCC	0.442543779	0.25550277	0.141993362	12	-0.422288187	1998
hsa-mir-323a	3.116599933	CGUUCGCUUUAUUUAUGGCGCACA	0.252357652	0.145698758	0.080972103	24	-0.422373364	1999
[truncated: 1,001 more rows]
